# Supplementary material for: A general strategy to develop fluorogenic polymethine dyes for bioimaging
Source: Nat Chem. 2023 Nov 27;16(1):28–35. doi: 10.1038/s41557-023-01367-y (PMC10774129; doi:10.1038/s41557-023-01367-y)
Supplement: Supplementary file 3 — pH profiles, absorbance and fluorescence spectra, and SMLM pixel value data from line profiles. [file 41557_2023_1367_MOESM3_ESM.xlsx]

## Sheet: Panel b
		Normalized absorbance of compounds 2a, 2b, 4a, and 4b at varying pH values (triplicates)
pH	2a (endo trig)			2b (endo trig + CF3)			4a (exo trig)			4b (exo trig + CF3)
2	0.962057	1	0.940223	0.969725	0.935713	1	0.918287	0.968646	0.931088	0.980727	0.882465	0.912316
3	1	0.918372	0.929281	0.998836	0.940013	0.866338	0.996901	0.960877	0.936269	1	0.90418	0.973042
4	0.962057	1	0.940223	1	0.903032	0.905808	1	1	1	0.991607	1	1
5	1	0.918372	0.929281	0.970424	1	0.931823	0.92674	0.919811	0.812435	0.894	0.695168	0.661748
6	0.987352	0.98629	1	0.818351	0.719415	0.89011	0.534517	0.54273	0.520984	0.415294	0.350977	0.416856
7	0.804384	0.840329	0.821277	0.772706	0.797463	0.80444	0.400113	0.399834	0.352332	0.127355	0.112324	0.11609
8	0.804174	0.878718	0.780952	0.68095	0.711245	0.767885	0.252015	0.205282	0.216391	0.0373018	0.0309718	0.0332577
9	0.841062	0.784012	0.727254	0.27061	0.233928	0.246468	0.102451	0.105827	0.0905699	0.0215978	0.0213138	0.013252
10	0.505691	0.506222	0.515704	0.0741733	0.071705	0.0631756	0.0336433	0.0312986	0.0262435	0.030258	0.0167318	0.0273156
11	0.293423	0.360683	0.367781	0.0353284	0.0258654	0.0261269	0.0156269	0.0191842	0.0221606	0.0172894	0.0254235	0.0256867
12	0.178626	0.174246	0.148956	0.0227899	0.0196259	0.0111998	0.019228	0.0142564	0.019399	0.0242524	0.0198969	0.021101
13	0.0176391	0.0184138	0.0187194	0.0142292	0.0105784	0.0138686	0.0180051	0.0130244	0.015057	0.0271993	0.0193648	0.0192906

## Sheet: Panel e
		Normalized spectra of compound 11 in solution and upon binding to SNAP-tag. Triplicate measurements are found below, the figure in the paper shows the mean of these triplicates.
	Absorbance						Fluorescence
Wavelength	11			11 + SNAP			11			11 + SNAP
300	0.16989	0.214009	0.231326	0.0710095	0.290597	0.277907
301	0.125474	0.210647	0.229	0.0839641	0.273787	0.25814
302	0.157861	0.202802	0.224349	0.0830388	0.261459	0.25
303	0.12825	0.208405	0.223186	0.0599056	0.253614	0.244186
304	0.125474	0.20056	0.218535	0.0451004	0.239045	0.232558
305	0.143981	0.19944	0.219698	0.0617563	0.237924	0.225581
306	0.134727	0.192715	0.210395	0.0617563	0.228959	0.223256
307	0.118072	0.192715	0.209233	0.055279	0.224476	0.213953
308	0.1264	0.187112	0.206907	0.0682336	0.219993	0.212791
309	0.124549	0.18375	0.201093	0.0737855	0.21439	0.203488
310	0.124549	0.181508	0.195279	0.0673082	0.213269	0.203488
311	0.11252	0.177026	0.192953	0.0654576	0.209907	0.197674
312	0.118997	0.175905	0.190628	0.0728602	0.206545	0.197674
313	0.115296	0.171422	0.184814	0.0765615	0.204303	0.196512
314	0.117146	0.164698	0.180163	0.0756362	0.199821	0.189535
315	0.115296	0.161336	0.175512	0.0765615	0.1987	0.189535
316	0.115296	0.157974	0.174349	0.0774868	0.194217	0.183721
317	0.117146	0.157974	0.172023	0.0830388	0.191976	0.182558
318	0.122698	0.15237	0.168535	0.0867401	0.185252	0.175581
319	0.117146	0.153491	0.169698	0.0858147	0.190855	0.182558
320	0.121773	0.15237	0.165047	0.0895161	0.187493	0.180233
321	0.121773	0.149008	0.161558	0.0895161	0.184131	0.176744
322	0.124549	0.149008	0.163884	0.0913667	0.180769	0.174419
323	0.123624	0.147887	0.163884	0.0904414	0.180769	0.172093
324	0.124549	0.145646	0.156907	0.0904414	0.179648	0.168605
325	0.12825	0.147887	0.159233	0.0941427	0.176286	0.168605
326	0.130101	0.144525	0.156907	0.0932174	0.175165	0.166279
327	0.134727	0.143405	0.154581	0.097844	0.176286	0.162791
328	0.133802	0.141163	0.154581	0.095068	0.174045	0.163953
329	0.133802	0.144525	0.153419	0.0959933	0.168441	0.161628
330	0.136578	0.144525	0.15807	0.0876654	0.16732	0.162791
331	0.143055	0.143405	0.15807	0.0987693	0.168441	0.161628
332	0.145831	0.146767	0.161558	0.0987693	0.16732	0.161628
333	0.148607	0.145646	0.160395	0.0959933	0.1662	0.159302
334	0.151383	0.145646	0.15807	0.095068	0.165079	0.154651
335	0.152309	0.147887	0.161558	0.095068	0.163958	0.155814
336	0.156935	0.149008	0.163884	0.095068	0.161717	0.154651
337	0.157861	0.150129	0.165047	0.0932174	0.1662	0.155814
338	0.162487	0.15125	0.165047	0.0885907	0.159476	0.148837
339	0.165263	0.157974	0.17086	0.0895161	0.163958	0.156977
340	0.164338	0.155732	0.169698	0.0867401	0.154993	0.15
341	0.173591	0.156853	0.173186	0.0904414	0.160596	0.152326
342	0.177292	0.160215	0.174349	0.0885907	0.158355	0.148837
343	0.179143	0.164698	0.177837	0.0867401	0.156113	0.15
344	0.184695	0.162457	0.177837	0.0876654	0.157234	0.15
345	0.188396	0.166939	0.180163	0.0885907	0.156113	0.148837
346	0.188396	0.171422	0.183651	0.0858147	0.160596	0.148837
347	0.189322	0.175905	0.184814	0.0830388	0.161717	0.151163
348	0.196724	0.175905	0.185977	0.0839641	0.159476	0.15
349	0.19765	0.173664	0.189465	0.0885907	0.158355	0.153488
350	0.201351	0.179267	0.195279	0.0876654	0.163958	0.155814
351	0.202276	0.177026	0.196442	0.0839641	0.159476	0.153488
352	0.205978	0.181508	0.195279	0.0848894	0.158355	0.154651
353	0.207828	0.18375	0.19993	0.0848894	0.163958	0.155814
354	0.214306	0.182629	0.196442	0.0867401	0.159476	0.153488
355	0.212455	0.185991	0.201093	0.0867401	0.165079	0.15814
356	0.217082	0.189353	0.203419	0.0867401	0.163958	0.154651
357	0.217082	0.190474	0.204581	0.0867401	0.163958	0.15814
358	0.219857	0.189353	0.205744	0.0885907	0.1662	0.156977
359	0.218932	0.192715	0.206907	0.0867401	0.163958	0.15814
360	0.222633	0.191595	0.206907	0.0858147	0.163958	0.156977
361	0.225409	0.196078	0.211558	0.0867401	0.16732	0.160465
362	0.228185	0.197198	0.213884	0.0858147	0.168441	0.160465
363	0.226335	0.196078	0.213884	0.0867401	0.163958	0.159302
364	0.230036	0.194957	0.216209	0.0839641	0.163958	0.155814
365	0.228185	0.196078	0.211558	0.0821134	0.161717	0.152326
366	0.230961	0.196078	0.215047	0.0811881	0.158355	0.155814
367	0.233737	0.20056	0.219698	0.0784121	0.162838	0.15814
368	0.230961	0.194957	0.215047	0.0811881	0.158355	0.154651
369	0.228185	0.19944	0.22086	0.0756362	0.159476	0.159302
370	0.229111	0.20056	0.218535	0.0756362	0.158355	0.15
371	0.229111	0.20056	0.216209	0.0765615	0.156113	0.153488
372	0.228185	0.19944	0.217372	0.0756362	0.152751	0.152326
373	0.221708	0.19944	0.217372	0.0737855	0.154993	0.151163
374	0.224484	0.19944	0.215047	0.0737855	0.149389	0.148837
375	0.223559	0.196078	0.215047	0.0756362	0.152751	0.148837
376	0.223559	0.192715	0.210395	0.0737855	0.149389	0.145349
377	0.218932	0.198319	0.212721	0.0710095	0.152751	0.15
378	0.222633	0.194957	0.215047	0.0719349	0.15051	0.147674
379	0.218932	0.194957	0.209233	0.0728602	0.15051	0.139535
380	0.218932	0.196078	0.211558	0.0719349	0.152751	0.148837
381	0.218932	0.194957	0.20807	0.0756362	0.144906	0.14186
382	0.216156	0.193836	0.216209	0.0710095	0.148269	0.145349
383	0.217082	0.198319	0.213884	0.0700842	0.149389	0.143023
384	0.217082	0.196078	0.210395	0.0700842	0.144906	0.143023
385	0.214306	0.194957	0.210395	0.0691589	0.144906	0.140698
386	0.21153	0.190474	0.212721	0.0682336	0.140424	0.136047
387	0.206903	0.189353	0.205744	0.0654576	0.138182	0.137209
388	0.201351	0.180388	0.201093	0.0626816	0.133699	0.12907
389	0.191172	0.180388	0.198767	0.0617563	0.130337	0.127907
390	0.186546	0.173664	0.191791	0.0608309	0.126975	0.119767
391	0.178218	0.16806	0.18714	0.0599056	0.125855	0.12093
392	0.171741	0.161336	0.179	0.0599056	0.115768	0.113953
393	0.157861	0.155732	0.173186	0.0543537	0.115768	0.112791
394	0.154159	0.150129	0.165047	0.0562043	0.110165	0.10814
395	0.143981	0.141163	0.159233	0.0562043	0.107923	0.102326
396	0.134727	0.13556	0.148767	0.0571296	0.10232	0.0988372
397	0.130101	0.129956	0.147605	0.055279	0.103441	0.102326
398	0.121773	0.126594	0.142953	0.0543537	0.100078	0.0976744
399	0.113445	0.120991	0.134814	0.0515777	0.0933543	0.094186
400	0.110669	0.115387	0.132488	0.0515777	0.0967164	0.0930233
401	0.104192	0.108663	0.123186	0.0506524	0.0866301	0.0883721
402	0.10049	0.107542	0.12086	0.0534283	0.0911129	0.0895349
403	0.0912372	0.10418	0.118535	0.052503	0.0866301	0.0848837
404	0.0884612	0.100818	0.118535	0.0506524	0.0843887	0.0825581
405	0.0847599	0.0996974	0.110395	0.049727	0.0843887	0.0848837
406	0.0810586	0.0940939	0.109233	0.0515777	0.0821473	0.0790698
407	0.0755066	0.0907318	0.104581	0.049727	0.0787852	0.0767442
408	0.073656	0.0873697	0.0999302	0.0506524	0.0765438	0.0755814
409	0.068104	0.0873697	0.0999302	0.0451004	0.0787852	0.0755814
410	0.068104	0.0828869	0.0964419	0.0478764	0.0731817	0.072093
411	0.0634774	0.0884904	0.0987674	0.0451004	0.0754231	0.0767442
412	0.0607014	0.0772834	0.0941163	0.0441751	0.072061	0.0709302
413	0.0579254	0.0761627	0.0883023	0.0423244	0.0743024	0.0674419
414	0.0597761	0.0772834	0.0894651	0.0451004	0.0731817	0.0697674
415	0.0560748	0.0739213	0.0883023	0.0413991	0.0686989	0.0674419
416	0.0560748	0.075042	0.0836512	0.0423244	0.0698196	0.0674419
417	0.0532988	0.0728006	0.0859767	0.0413991	0.0664575	0.0662791
418	0.0542241	0.0683178	0.084814	0.0423244	0.0664575	0.0662791
419	0.0486722	0.0694385	0.079	0.0367725	0.0653368	0.0627907
420	0.0477468	0.0660764	0.079	0.0376978	0.0630954	0.0639535
421	0.0486722	0.0705592	0.0801628	0.0367725	0.0675782	0.0651163
422	0.0477468	0.0694385	0.0778372	0.0376978	0.0675782	0.0627907
423	0.0477468	0.0671971	0.0766744	0.0376978	0.0642161	0.0639535
424	0.0421949	0.0649557	0.0755116	0.0312205	0.0642161	0.0593023
425	0.0412695	0.0705592	0.0755116	0.0339965	0.0642161	0.0627907
426	0.0421949	0.0660764	0.0743488	0.0358471	0.0630954	0.0593023
427	0.0421949	0.0615936	0.0720233	0.0330712	0.0619747	0.0604651
428	0.0412695	0.0649557	0.0696977	0.0302952	0.0619747	0.0581395
429	0.0375682	0.0604729	0.0685349	0.0293699	0.060854	0.0581395
430	0.0403442	0.0593522	0.0685349	0.0339965	0.060854	0.0569767
431	0.0366429	0.0571108	0.0662093	0.0312205	0.0586126	0.055814
432	0.0366429	0.0571108	0.0638837	0.0312205	0.0563712	0.0546512
433	0.0375682	0.0582315	0.0638837	0.0330712	0.0586126	0.0569767
434	0.0357176	0.0571108	0.0650465	0.0321458	0.0586126	0.0581395
435	0.0357176	0.0548694	0.0650465	0.0312205	0.0563712	0.0534884
436	0.0329416	0.0559901	0.0638837	0.0321458	0.0563712	0.0569767
437	0.0292403	0.0559901	0.0615581	0.0293699	0.0552505	0.0534884
438	0.0329416	0.052628	0.0580698	0.0312205	0.0552505	0.0523256
439	0.0338669	0.0548694	0.0603953	0.0339965	0.0563712	0.0511628
440	0.0329416	0.0515073	0.0580698	0.0330712	0.0541298	0.0523256
441	0.031091	0.0515073	0.0580698	0.0302952	0.0552505	0.0523256
442	0.0301656	0.0503866	0.0580698	0.0330712	0.0563712	0.0523256
443	0.0292403	0.0470245	0.0557442	0.0293699	0.0530091	0.0511628
444	0.0320163	0.0459038	0.0534186	0.0330712	0.0541298	0.0511628
445	0.028315	0.0470245	0.0545814	0.0312205	0.0518884	0.0488372
446	0.0301656	0.0436624	0.051093	0.0321458	0.0507677	0.0465116
447	0.0292403	0.0447831	0.0545814	0.0302952	0.0518884	0.0511628
448	0.025539	0.0459038	0.0522558	0.0312205	0.0518884	0.0488372
449	0.0264643	0.0436624	0.0545814	0.0312205	0.0518884	0.0511628
450	0.0264643	0.0436624	0.0487674	0.0321458	0.0518884	0.05
451	0.025539	0.0436624	0.0499302	0.0302952	0.0507677	0.0476744
452	0.0236884	0.041421	0.0499302	0.0293699	0.049647	0.0511628
453	0.0246137	0.0436624	0.0487674	0.0302952	0.0530091	0.05
454	0.022763	0.0425417	0.0487674	0.0321458	0.0518884	0.0488372
455	0.0246137	0.0425417	0.0476047	0.0302952	0.0530091	0.05
456	0.0236884	0.0436624	0.0476047	0.0339965	0.0530091	0.0488372
457	0.0209124	0.0403003	0.0476047	0.0275192	0.0530091	0.05
458	0.0218377	0.0447831	0.0476047	0.0293699	0.0518884	0.05
459	0.022763	0.041421	0.0452791	0.0302952	0.0507677	0.05
460	0.019987	0.0369382	0.0452791	0.0302952	0.0485263	0.0476744
461	0.019987	0.0380589	0.0429535	0.0312205	0.0530091	0.0476744
462	0.019987	0.0369382	0.0429535	0.0321458	0.0518884	0.05
463	0.019987	0.0403003	0.0464419	0.0284445	0.0530091	0.0511628
464	0.0153604	0.0358176	0.0429535	0.0302952	0.0485263	0.05
465	0.0181364	0.0380589	0.0406279	0.0312205	0.0507677	0.0476744
466	0.0190617	0.0358176	0.0429535	0.0312205	0.0518884	0.0488372
467	0.0218377	0.0358176	0.0441163	0.0349218	0.049647	0.0476744
468	0.0162857	0.0358176	0.0394651	0.0330712	0.0507677	0.0465116
469	0.0181364	0.0346969	0.0406279	0.0330712	0.0485263	0.0476744
470	0.0153604	0.0335762	0.0394651	0.0330712	0.0474056	0.0476744
471	0.0172111	0.0346969	0.0406279	0.0321458	0.0530091	0.0511628
472	0.0190617	0.0346969	0.0417907	0.0358471	0.0518884	0.0488372
473	0.0172111	0.0335762	0.0371395	0.0358471	0.0507677	0.0488372
474	0.0125844	0.0335762	0.0383023	0.0358471	0.0485263	0.05
475	0.0144351	0.0346969	0.0417907	0.0321458	0.0507677	0.05
476	0.0153604	0.0324555	0.0359767	0.0349218	0.0541298	0.05
477	0.0144351	0.0324555	0.0394651	0.0330712	0.0530091	0.0511628
478	0.0162857	0.0324555	0.034814	0.0386231	0.0518884	0.0476744
479	0.0144351	0.0290934	0.0336512	0.0376978	0.049647	0.0453488
480	0.0135098	0.0302141	0.0359767	0.0358471	0.049647	0.0488372
481	0.0144351	0.0313348	0.0336512	0.0386231	0.0507677	0.0488372
482	0.0125844	0.0279727	0.0336512	0.0386231	0.0507677	0.05
483	0.0135098	0.0324555	0.0371395	0.0386231	0.0563712	0.0523256
484	0.0135098	0.0324555	0.0359767	0.0404738	0.0563712	0.0511628
485	0.0125844	0.0313348	0.0371395	0.0395484	0.0563712	0.0534884
486	0.0144351	0.0279727	0.034814	0.0432497	0.0541298	0.0511628
487	0.0144351	0.0257313	0.0301628	0.0432497	0.0518884	0.05
488	0.0153604	0.0290934	0.0324884	0.0441751	0.0541298	0.0534884
489	0.0135098	0.0313348	0.0336512	0.0423244	0.0552505	0.0546512
490	0.0125844	0.0290934	0.0336512	0.0441751	0.0552505	0.0534884
491	0.0135098	0.026852	0.0324884	0.0460257	0.0541298	0.0534884
492	0.0116591	0.0302141	0.0324884	0.0478764	0.0574919	0.0569767
493	0.00795781	0.0279727	0.0336512	0.0478764	0.0586126	0.055814
494	0.0107338	0.0257313	0.0301628	0.0469511	0.0574919	0.055814
495	0.00888313	0.0246106	0.0313256	0.0506524	0.0597333	0.0581395
496	0.0153604	0.0302141	0.0336512	0.0534283	0.060854	0.0581395
497	0.0116591	0.026852	0.0301628	0.0506524	0.060854	0.0593023
498	0.0125844	0.0257313	0.0313256	0.0534283	0.0586126	0.0593023
499	0.00980846	0.0302141	0.0313256	0.0515777	0.0619747	0.0604651
500	0.0107338	0.0279727	0.0301628	0.052503	0.0642161	0.0639535
501	0.0144351	0.026852	0.0266744	0.058055	0.0642161	0.0581395
502	0.0116591	0.0257313	0.0301628	0.0562043	0.0675782	0.0639535
503	0.0125844	0.0257313	0.0266744	0.0599056	0.0642161	0.0651163
504	0.00888313	0.0257313	0.0278372	0.0589803	0.0664575	0.0674419
505	0.0125844	0.0257313	0.0313256	0.0645322	0.0686989	0.0674419
506	0.00888313	0.0234899	0.0324884	0.0654576	0.072061	0.0686047
507	0.0116591	0.0246106	0.029	0.0654576	0.0686989	0.0674419
508	0.0107338	0.0257313	0.0255116	0.0682336	0.0675782	0.0674419
509	0.00888313	0.0234899	0.0301628	0.0636069	0.0743024	0.072093
510	0.0107338	0.0246106	0.0266744	0.0691589	0.0776645	0.0744186
511	0.0107338	0.0279727	0.0301628	0.0728602	0.0843887	0.0790698
512	0.0125844	0.0246106	0.0278372	0.0719349	0.083268	0.0790698
513	0.00980846	0.0257313	0.029	0.0728602	0.0810266	0.0790698
514	0.00980846	0.0257313	0.0266744	0.0747108	0.0799059	0.0825581
515	0.0107338	0.0257313	0.0278372	0.0811881	0.0855094	0.0860465
516	0.00795781	0.0257313	0.029	0.0784121	0.083268	0.0825581
517	0.0116591	0.0257313	0.0313256	0.0848894	0.0922336	0.0895349
518	0.0125844	0.0212485	0.0243488	0.0821134	0.0888715	0.0895349
519	0.00888313	0.026852	0.0278372	0.0830388	0.0955957	0.0906977
520	0.0125844	0.0246106	0.0255116	0.0876654	0.0911129	0.0895349
521	0.0116591	0.0223692	0.0301628	0.0885907	0.0978371	0.0953488
522	0.00980846	0.0223692	0.029	0.0904414	0.0978371	0.0953488
523	0.0135098	0.026852	0.0313256	0.0959933	0.103441	0.103488
524	0.00703248	0.0234899	0.0278372	0.0941427	0.10232	0.1
525	0.0107338	0.0212485	0.0220233	0.0987693	0.101199	0.101163
526	0.0107338	0.0234899	0.0278372	0.0996946	0.104561	0.104651
527	0.0125844	0.0201278	0.0255116	0.104321	0.109044	0.105814
528	0.00980846	0.0246106	0.0278372	0.106172	0.114648	0.111628
529	0.0144351	0.0257313	0.0278372	0.111724	0.113527	0.112791
530	0.00888313	0.0246106	0.0301628	0.109873	0.11913	0.118605
531	0.0135098	0.0257313	0.0278372	0.1145	0.125855	0.12093
532	0.00980846	0.0290934	0.0278372	0.116351	0.126975	0.126744
533	0.0116591	0.0234899	0.0266744	0.123753	0.129217	0.126744
534	0.0125844	0.0257313	0.029	0.127454	0.132579	0.12907
535	0.0125844	0.0234899	0.029	0.129305	0.135941	0.136047
536	0.0116591	0.0257313	0.0313256	0.134857	0.142665	0.138372
537	0.0144351	0.026852	0.0266744	0.137633	0.142665	0.140698
538	0.0107338	0.0246106	0.0278372	0.138558	0.148269	0.144186
539	0.0135098	0.0302141	0.0301628	0.146886	0.151631	0.148837
540	0.0144351	0.026852	0.0266744	0.149662	0.154993	0.152326
541	0.0144351	0.0290934	0.0313256	0.151513	0.157234	0.159302
542	0.0153604	0.026852	0.029	0.15614	0.157234	0.154651
543	0.0135098	0.0234899	0.0278372	0.159841	0.161717	0.162791
544	0.0181364	0.026852	0.0313256	0.161691	0.16732	0.166279
545	0.0116591	0.0234899	0.029	0.161691	0.16732	0.165116
546	0.0144351	0.0257313	0.0324884	0.168169	0.174045	0.173256
547	0.0190617	0.0223692	0.0266744	0.176497	0.175165	0.174419
548	0.0181364	0.0279727	0.0313256	0.175571	0.181889	0.17907
549	0.0162857	0.0257313	0.0266744	0.181123	0.18301	0.176744
550	0.0181364	0.026852	0.0313256	0.184825	0.194217	0.188372
551	0.0153604	0.0234899	0.0301628	0.192227	0.190855	0.19186
552	0.0209124	0.0302141	0.0313256	0.191302	0.196459	0.197674
553	0.0181364	0.0290934	0.0301628	0.201481	0.200941	0.202326
554	0.019987	0.0246106	0.0313256	0.203331	0.209907	0.204651
555	0.019987	0.0302141	0.0394651	0.210734	0.211028	0.212791
556	0.022763	0.0302141	0.0243488	0.212584	0.209907	0.212791
557	0.0246137	0.0324555	0.034814	0.218136	0.223355	0.218605
558	0.0209124	0.0313348	0.0301628	0.224614	0.221114	0.224419
559	0.0218377	0.0223692	0.029	0.228315	0.23008	0.224419
560	0.0190617	0.0302141	0.0278372	0.235718	0.234562	0.232558
561	0.022763	0.0246106	0.0359767	0.24127	0.237924	0.238372
562	0.0218377	0.026852	0.0266744	0.239419	0.243528	0.244186
563	0.0218377	0.0302141	0.029	0.250523	0.242407	0.248837
564	0.0264643	0.0234899	0.0255116	0.259776	0.252494	0.253488
565	0.025539	0.0257313	0.034814	0.262552	0.260338	0.261628
566	0.0236884	0.0279727	0.0336512	0.266253	0.265942	0.265116
567	0.0264643	0.0290934	0.0336512	0.271805	0.272666	0.27093
568	0.0218377	0.0302141	0.034814	0.273656	0.274908	0.275581
569	0.022763	0.0290934	0.0324884	0.281984	0.27939	0.275581
570	0.025539	0.0313348	0.0301628	0.293088	0.29508	0.287209
571	0.0301656	0.0257313	0.0301628	0.305117	0.293959	0.29186
572	0.0264643	0.0346969	0.0406279	0.301416	0.308529	0.305814
573	0.0236884	0.0346969	0.0359767	0.31437	0.315253	0.309302
574	0.0347923	0.0369382	0.0406279	0.319922	0.321977	0.326744
575	0.028315	0.0380589	0.0394651	0.335653	0.334305	0.330233
576	0.0301656	0.0324555	0.0371395	0.345831	0.34215	0.339535
577	0.0320163	0.0324555	0.0324884	0.350458	0.349994	0.355814
578	0.0320163	0.0425417	0.0406279	0.358786	0.366805	0.363953
579	0.0320163	0.0369382	0.0383023	0.36989	0.37577	0.369767
580	0.0338669	0.041421	0.0417907	0.382844	0.382495	0.388372
581	0.0347923	0.0403003	0.0406279	0.398575	0.397064	0.396512
582	0.0347923	0.0391796	0.0417907	0.400426	0.406029	0.410465
583	0.0320163	0.0369382	0.0417907	0.410604	0.416116	0.410465
584	0.0366429	0.0403003	0.0394651	0.42726	0.428443	0.422093
585	0.0375682	0.0403003	0.0406279	0.430961	0.432926	0.430233
586	0.0375682	0.0425417	0.0406279	0.440215	0.43853	0.437209
587	0.0468215	0.041421	0.0406279	0.456871	0.449737	0.45
588	0.0449709	0.0447831	0.0417907	0.456871	0.451978	0.454651
589	0.0384936	0.0481452	0.051093	0.462423	0.463185	0.466279
590	0.0440455	0.0447831	0.0406279	0.469825	0.469909	0.475581
591	0.0458962	0.0470245	0.0499302	0.477228	0.478875	0.480233
592	0.0505228	0.0380589	0.0406279	0.486481	0.476633	0.476744
593	0.0449709	0.0470245	0.0476047	0.486481	0.483358	0.490698
594	0.0440455	0.0492659	0.051093	0.494809	0.491203	0.494186
595	0.0431202	0.0503866	0.0487674	0.49851	0.496806	0.498837
596	0.0458962	0.0436624	0.0499302	0.500361	0.500168	0.5
597	0.0486722	0.0492659	0.0464419	0.507763	0.508013	0.504651
598	0.0449709	0.0515073	0.0522558	0.508689	0.509134	0.505814
599	0.0458962	0.0503866	0.051093	0.510539	0.514737	0.505814
600	0.0495975	0.0492659	0.0534186	0.51239	0.51922	0.516279
601	0.0551494	0.0515073	0.051093	0.519793	0.515858	0.513953
602	0.0514481	0.0537487	0.056907	0.517017	0.524823	0.519767
603	0.0523735	0.0515073	0.0545814	0.523494	0.521461	0.523256
604	0.0532988	0.0548694	0.056907	0.522569	0.523703	0.522093
605	0.0560748	0.0481452	0.0522558	0.532747	0.523703	0.522093
606	0.0588507	0.0548694	0.056907	0.531822	0.531548	0.532558
607	0.0551494	0.0492659	0.051093	0.529046	0.524823	0.526744
608	0.0607014	0.0470245	0.051093	0.537374	0.531548	0.524419
609	0.0505228	0.0548694	0.0615581	0.530897	0.538272	0.54186
610	0.0560748	0.0559901	0.056907	0.542001	0.542755	0.540698
611	0.0579254	0.0559901	0.0522558	0.547553	0.543875	0.545349
612	0.0597761	0.0559901	0.0534186	0.552179	0.548358	0.55
613	0.0579254	0.0582315	0.0580698	0.553104	0.553962	0.554651
614	0.062552	0.0615936	0.056907	0.560507	0.562927	0.567442
615	0.062552	0.0559901	0.0580698	0.571611	0.568531	0.57093
616	0.0523735	0.0571108	0.0557442	0.574387	0.576376	0.57907
617	0.0662534	0.0593522	0.0603953	0.591043	0.586462	0.590698
618	0.0690293	0.0559901	0.0662093	0.610475	0.595428	0.6
619	0.0588507	0.0593522	0.0603953	0.615101	0.613359	0.609302
620	0.0690293	0.052628	0.0592326	0.635458	0.626807	0.632558
621	0.0644027	0.0660764	0.0685349	0.644712	0.651463	0.648837
622	0.0662534	0.0593522	0.0638837	0.664144	0.664911	0.669767
623	0.0671787	0.0705592	0.0638837	0.686351	0.687325	0.683721
624	0.0699547	0.0571108	0.0580698	0.701157	0.698532	0.694186
625	0.0690293	0.0716799	0.0696977	0.725215	0.731032	0.731395
626	0.0755066	0.0705592	0.0708605	0.75205	0.752325	0.75
627	0.0764319	0.0649557	0.0627209	0.778884	0.761291	0.768605
628	0.0829092	0.0660764	0.0662093	0.796465	0.788188	0.789535
629	0.0755066	0.0772834	0.0813256	0.80942	0.817326	0.822093
630	0.0792079	0.075042	0.0743488	0.838105	0.830774	0.838372
631	0.0755066	0.0795248	0.0720233	0.870491	0.853188	0.860465
632	0.0930878	0.0873697	0.0778372	0.891774	0.884568	0.889535
633	0.0856852	0.0795248	0.0755116	0.901027	0.902499	0.893023
634	0.0866105	0.0784041	0.0801628	0.915832	0.909223	0.911628
635	0.0847599	0.075042	0.0801628	0.931563	0.929396	0.924419
636	0.0949385	0.0817662	0.0778372	0.950995	0.942844	0.940698
637	0.0958638	0.0817662	0.0859767	0.9658	0.961896	0.960465
638	0.0940131	0.0851283	0.0894651	0.974128	0.974224	0.980233
639	0.0940131	0.0918525	0.0964419	0.978755	0.985431	0.984884
640	0.103266	0.0884904	0.0987674	0.99356	0.992155	0.99186
641	0.10049	0.0873697	0.0859767	0.997261	0.987672	0.988372
642	0.102341	0.0884904	0.0894651	1.00004	0.989914	0.987209
643	0.103266	0.097456	0.0964419	0.994485	1	0.994186
644	0.101416	0.0896111	0.0929535	0.98153	0.979827	0.982558
645	0.101416	0.0929732	0.0964419	0.975979	0.985431	0.980233
646	0.105117	0.106422	0.102256	0.966725	0.963017	0.968605
647	0.117146	0.0985767	0.105744	0.942667	0.950689	0.95814
648	0.11437	0.0963353	0.0987674	0.92231	0.929396	0.922093
649	0.10049	0.0940939	0.0906279	0.893625	0.898016	0.894186
650	0.103266	0.0996974	0.0941163	0.864014	0.863275	0.862791
651	0.108818	0.101939	0.0987674	0.830702	0.83974	0.836047
652	0.0930878	0.0896111	0.0964419	0.794615	0.788188	0.795349
653	0.103266	0.0963353	0.0987674	0.755751	0.763532	0.754651
654	0.10049	0.0918525	0.0906279	0.718738	0.717584	0.716279
655	0.0977144	0.0806455	0.0917907	0.68265	0.681721	0.695349
656	0.0940131	0.0929732	0.0941163	0.640085	0.640256	0.640698
657	0.0958638	0.0896111	0.0859767	0.605848	0.594307	0.598837
658	0.0912372	0.0761627	0.0766744	0.566984	0.560686	0.560465	0.0573125	0.0377389	0.0174576	0.895443	0.882166	0.901695
659	0.0949385	0.0828869	0.0836512	0.529971	0.525944	0.534884	0.0588615	0.0476115	0.0320339	0.931974	0.917197	0.925424
660	0.0782826	0.0828869	0.0836512	0.492958	0.501289	0.505814	0.0587324	0.0468153	0.0340678	0.958823	0.947452	0.949153
661	0.0838346	0.0739213	0.0824884	0.461497	0.465426	0.466279	0.0576998	0.0452229	0.0338983	0.971215	0.958599	0.959322
662	0.0829092	0.0828869	0.0813256	0.437439	0.444133	0.437209	0.0578288	0.0482484	0.0345763	0.985543	0.97293	0.986441
663	0.0745813	0.0840076	0.0801628	0.391172	0.402667	0.401163	0.0571834	0.0469745	0.0350847	0.990319	0.985669	0.991525
664	0.0745813	0.0739213	0.0766744	0.352309	0.371288	0.359302	0.0573125	0.0479299	0.0364407	1	0.996815	1
665	0.0690293	0.0716799	0.073186	0.330101	0.330943	0.326744	0.0547309	0.0488854	0.0361017	0.993546	1	1
666	0.0523735	0.0705592	0.0696977	0.281984	0.304046	0.309302	0.0553763	0.0517516	0.0332203	0.997935	0.990446	0.99322
667	0.0560748	0.0559901	0.0615581	0.261627	0.265942	0.269767	0.0553763	0.0485669	0.0366102	0.981928	0.985669	0.99322
668	0.0644027	0.052628	0.056907	0.237568	0.235683	0.239535	0.0531819	0.0469745	0.0381356	0.969666	0.976115	0.979661
669	0.0644027	0.0515073	0.0557442	0.217211	0.212148	0.205814	0.0538273	0.0452229	0.0330508	0.967988	0.958599	0.962712
670	0.0570001	0.0548694	0.0580698	0.193153	0.199821	0.196512	0.0521492	0.0468153	0.0335593	0.945269	0.94586	0.949153
671	0.0523735	0.0548694	0.0534186	0.170945	0.178527	0.167442	0.0503421	0.043949	0.0338983	0.91984	0.921975	0.927119
672	0.0505228	0.0571108	0.0557442	0.155214	0.153872	0.162791	0.0480186	0.0444268	0.0311864	0.890022	0.902866	0.90678
673	0.062552	0.0459038	0.0441163	0.131156	0.130337	0.132558	0.0485349	0.0429936	0.0311864	0.862657	0.874204	0.881356
674	0.0412695	0.0459038	0.0441163	0.120977	0.110165	0.111628	0.0444043	0.0433121	0.0327119	0.839164	0.855096	0.859322
675	0.0412695	0.0358176	0.0441163	0.108948	0.103441	0.104651	0.0424681	0.0423567	0.0305085	0.81438	0.824841	0.827119
676	0.0403442	0.0369382	0.0383023	0.0839641	0.0855094	0.0895349	0.0416936	0.035828	0.029661	0.776688	0.794586	0.8
677	0.0403442	0.0335762	0.0441163	0.0876654	0.0810266	0.0837209	0.0384665	0.036465	0.0277966	0.744288	0.772293	0.774576
678	0.0357176	0.0257313	0.0185349	0.0811881	0.0776645	0.072093	0.04079	0.0329618	0.0245763	0.722602	0.737261	0.737288
679	0.0264643	0.0324555	0.0359767	0.0673082	0.0686989	0.0651163	0.0383374	0.033121	0.0261017	0.685943	0.710191	0.716949
680	0.0273897	0.0313348	0.0371395	0.0617563	0.0586126	0.0593023	0.0335614	0.0348726	0.0218644	0.653931	0.684713	0.683051
681	0.0329416	0.0302141	0.0313256	0.0691589	0.0675782	0.0593023	0.0342068	0.0318471	0.0232203	0.633536	0.657643	0.659322
682	0.0264643	0.0257313	0.029	0.0571296	0.0563712	0.0523256	0.0336905	0.0313694	0.0216949	0.605654	0.624204	0.622034
683	0.0273897	0.0290934	0.023186	0.0488017	0.0440435	0.05	0.0317542	0.0308917	0.0220339	0.577256	0.598726	0.601695
684	0.0320163	0.0302141	0.0383023	0.0413991	0.0530091	0.0546512	0.0308507	0.0291401	0.0142542	0.557764	0.574841	0.576271
685	0.0273897	0.0212485	0.023186	0.0404738	0.0350779	0.0406977	0.0281399	0.0281847	0.0183051	0.529237	0.55414	0.554237
686	0.0190617	0.0134036	0.0162093	0.0321458	0.03844	0.0313953	0.0268491	0.0275478	0.0186441	0.503292	0.530255	0.523729
687	0.0162857	0.0178864	0.0266744	0.0367725	0.0429228	0.0430233	0.0254292	0.0262739	0.0163729	0.484575	0.504777	0.508475
688	0.0125844	0.0212485	0.0162093	0.0312205	0.0361986	0.0267442	0.023622	0.022293	0.015339	0.465341	0.485669	0.481356
689	0.0246137	0.0223692	0.0266744	0.0330712	0.0328365	0.0267442	0.023493	0.0264331	0.0171186	0.437847	0.466561	0.464407
690	0.0153604	0.015645	0.0138837	0.0210419	0.0205088	0.0290698	0.025171	0.0254777	0.0142712	0.418872	0.447452	0.447458
691	0.0172111	0.0100415	0.0115581	0.0256685	0.0182674	0.022093	0.0241384	0.0207006	0.0125254	0.405835	0.425159	0.428814
692	0.019987	0.026852	0.00806977	0.0256685	0.0193881	0.022093	0.0229766	0.0253185	0.0152542	0.392281	0.415605	0.415254
693	0.0116591	0.00892077	0.0162093	0.0312205	0.0238709	0.022093	0.0206532	0.0221338	0.0136441	0.381438	0.396497	0.401695
694	0.0153604	0.00892077	0.00923256	0.0247432	0.016026	0.0232558	0.0216858	0.0210191	0.0176271	0.369433	0.386943	0.391525
695	0.00703248	0.0100415	0.00690698	0.0145646	0.00593971	0.0290698	0.018846	0.0203822	0.0147966	0.356267	0.375796	0.374576
696	0.0135098	0.00219657	0.00225581	0.0228926	0.0115432	0.00930233	0.0212986	0.0186306	0.013678	0.348522	0.36465	0.364407
697	0.000555196	0.00780007	0.00690698	0.00531137	0.0104225	0.00813953	0.0153608	0.0208599	0.0122373	0.33329	0.355096	0.354237
698	0.0107338	0.0167657	0.0115581	0.0136393	0.016026	0.0186047	0.0163934	0.0191083	0.0135593	0.326836	0.345541	0.347458
699	0.0107338	0.00780007	0.00690698	0.0173406	0.016026	0.0162791	0.0182006	0.0203822	0.0123898	0.30941	0.33121	0.333898
700	0.0125844	0.0145243	0.0127209	0.0164153	0.016026	0.0162791	0.0174261	0.0159236	0.00905085	0.310314	0.326433	0.328814
701	0.00518183	0.00443797	0.0034186	0.0117887	0.016026	0.0139535	0.0161353	0.0170382	0.00869492	0.305538	0.318471	0.316949
702	0.0107338	0.00443797	0.0045814	0.0108633	0.0104225	0.0127907	0.0180715	0.015621	0.00962712	0.293791	0.312102	0.315254
703	0.00333117	0.00667937	0.00574419	0.00901268	0.0149053	0.0104651	0.0170389	0.0158758	0.00901695	0.292371	0.307325	0.30678
704	0.00795781	0.00219657	0.0103953	0.00346072	0.0149053	0.0116279	0.0179424	0.0154299	0.0099322	0.281528	0.307325	0.305085
705	0.00518183	0.00331727	0.00109302	-0.00486722	0.00818111	0.00581395	0.0161353	0.0107643	0.00718644	0.274429	0.292994	0.294915
706	0.00333117	0.0111622	0.0034186	0.00531137	0.0149053	0.0127907	0.0166516	0.0146178	0.00874576	0.278301	0.289809	0.294915
707	0.0144351	0.0111622	0.00923256	0.0117887	0.0149053	0.0127907	0.0156189	0.0164013	0.0108644	0.2743	0.292994	0.291525
708	0.00795781	0.00667937	0.00806977	0.00531137	0.00481901	0.00232558	0.0144572	0.0115924	0.00859322	0.268878	0.288217	0.277966
709	0.0162857	0.0145243	0.0150465	0.009938	0.0115432	0.0174419	0.01407	0.0149045	0.0090339	0.26165	0.280255	0.283051
710	0.00518183	0.00667937	0.00690698	0.00346072	0.00706041	0.00348837	0.0148445	0.0133121	0.0102034	0.26023	0.280255	0.276271
711	0.00703248	0.00892077	0.00574419	0.0062367	0.0115432	0.00813953	0.0171679	0.0156688	0.00620339	0.261004	0.280255	0.274576
712	0.00795781	0.00107587	-6.97674e-05	0.00716202	0.00481901	0.00116279	0.01407	0.0179936	0.011678	0.260617	0.269108	0.274576
713	0.00610715	-4.4828e-05	0.0045814	0.00531137	0.0104225	0.00465116	0.0113592	0.0124682	0.00635593	0.251969	0.270701	0.269492
714	-0.00314611	0.00892077	0.0115581	-0.00486722	0.0126639	0.0162791	0.0114883	0.0126115	0.00750847	0.254163	0.262739	0.264407
715	0.00610715	0.00443797	0.0045814	0.00716202	0.00257761	0.00348837	0.0144572	0.0147293	0.00888136	0.259197	0.265924	0.261017
716	0.00610715	0.00107587	0.00574419	0.00438605	0.0093018	0.00232558	0.014199	0.0145064	0.00859322	0.249903	0.262739	0.262712
717	0.00888313	0.00331727	0.0045814	0.00161007	0.00706041	0.00348837	0.0135536	0.0119108	0.00872881	0.243449	0.257962	0.261017
718	0.00240585	0.00331727	0.00574419	0.00808735	0.0104225	0.0104651	0.0117465	0.0109395	0.008	0.242029	0.254777	0.259322
719	0.00518183	0.0111622	0.0127209	0.00438605	0.00706041	0.0151163	0.0139409	0.0132166	0.00733898	0.242933	0.253185	0.259322
720	0.00333117	0.00667937	0.0045814	0.00438605	0.00481901	0.00348837	0.0111011	0.0124522	0.00471186	0.236995	0.253185	0.254237
721	0.0042565	0.00667937	0.00574419	0.00253539	0.00593971	0.00581395	0.0154899	0.00754777	0.00610169	0.239706	0.242038	0.245763
722	0.00610715	0.00555867	0.00806977	0.00438605	0.00593971	0.0104651	0.0122628	0.0124841	0.00625424	0.231444	0.246815	0.245763
723	0.0190617	0.00107587	-6.97674e-05	0.00438605	0.00593971	0.00930233	0.0129082	0.0136624	0.00964407	0.23351	0.240446	0.244068
724	0.000555196	0.0134036	0.00225581	0.00438605	0.00369831	0.00348837	0.00955208	0.0103344	0.00594915	0.229766	0.242038	0.237288
725	0.00610715	-0.00340693	-6.97674e-05	-0.00116591	0.00369831	0.00930233	0.0121337	0.0115605	0.00715254	0.222409	0.230892	0.237288
726	-0.00407144	-0.00340693	0.00109302	-0.00579254	0.00145691	0.00581395	0.0138118	0.00832803	0.00698305	0.219053	0.232484	0.225424
727	-0.0133247	0.00443797	0.00574419	-0.00671787	0.00369831	0.00930233	0.0101975	0.00996815	0.00933898	0.211049	0.229299	0.230508
728	0.00795781	0.00667937	0.0045814	0.0108633	0.00706041	0.00465116	0.0101975	0.00952229	0.00676271	0.216471	0.22293	0.227119
729	-0.00684741	0.00331727	0.00109302	-0.0104192	0.0126639	0.00697674	0.00929392	0.0145223	0.00966102	0.202014	0.221338	0.227119
730	-0.00777274	0.00219657	0.00109302	-0.00394189	0.00145691	-0.00116279	0.010972	0.0109873	0.00918644	0.204208	0.219745	0.215254
731	0.00148052	0.00107587	-0.00355814	-0.00671787	0.00145691	0.00465116	0.00981025	0.0100318	0.00447458	0.195947	0.216561	0.213559
732	0.000555196	-0.00452763	-0.00937209	-0.00394189	0.00033621	1.2607e-18	0.009423	0.00697452	0.00622034	0.193365	0.207006	0.20339
733	0.00980846	0.00331727	0.0115581	0.0117887	0.00481901	-0.00465116	0.0105847	0.00684713	0.00244068	0.190267	0.200637	0.2
734	-0.00129546	-4.4828e-05	0.00109302	-0.00209124	0.00818111	0.00116279	0.00516329	0.00902866	0.00479661	0.18278	0.19586	0.19322
735	0.00240585	0.00892077	0.00690698	-0.00394189	0.0104225	0.0116279	0.0103266	0.0128822	0.009	0.180586	0.191083	0.189831
736	0.00610715	0.0122829	0.00225581	0.000684741	0.0115432	0.00116279	0.0112302	0.00925159	0.00549153	0.179037	0.187898	0.186441
737	0.00703248	-0.00116553	-6.97674e-05	-0.000240585	0.00145691	-0.00697674	0.00981025	0.00786624	0.00364407	0.163676	0.181529	0.179661
738	0.000555196	0.00219657	0.00574419	0.00346072	0.00369831	-0.00348837	0.00671228	0.00926752	0.0080678	0.167549	0.176752	0.174576
739	0.00333117	0.00892077	0.00690698	-0.00394189	0.0115432	0.00813953	0.009423	0.00754777	0.00259322	0.157738	0.165605	0.165085
740	0.00703248	0.00667937	0.0045814	-0.00671787	0.00257761	0.0139535	0.00774493	0.00893312	0.00905085	0.152962	0.164013	0.165254
741	0.00148052	0.00107587	-6.97674e-05	-0.00579254	0.00033621	0.00348837	0.00981025	0.00550955	0.00572881	0.148703	0.16242	0.150339
742	0.00148052	0.00331727	0.00574419	-0.00209124	0.00818111	-0.00232558	0.00606686	0.00517516	0.0050339	0.139796	0.152707	0.155593
743	0.0042565	0.00892077	-6.97674e-05	0.00531137	0.0115432	0.00348837	0.0080031	0.00568471	0.00152034	0.136956	0.142834	0.147966
744	0.00888313	0.0145243	0.00574419	0.00808735	0.00593971	0.00232558	0.009423	0.00823248	0.000552542	0.138376	0.142516	0.142881
745	-0.00129546	-0.00340693	-0.00588372	-0.00394189	-0.00078449	0.00116279	0.00658319	0.00667197	0.004	0.134504	0.141242	0.146271
746	0.000555196	0.00443797	0.00225581	-0.000240585	0.0093018	0.00697674	0.00516329	0.00289809	0.00332203	0.129469	0.139172	0.135763
747	0.000555196	0.00892077	0.0115581	0.00161007	0.0137846	0.00697674	0.00839034	0.00617834	-0.000513559	0.121854	0.128344	0.128644
748	0.00148052	0.00443797	-0.00355814	-0.00209124	0.00818111	0.00116279	0.00839034	0.00433121	0.00671186	0.118627	0.124682	0.122712
749	0.00333117	0.00892077	0.00225581	-0.00764319	0.0137846	0.00813953	0.00606686	-4.1242e-06	0.00311864	0.111398	0.122771	0.114068
750	0.00703248	0.0100415	-0.00123256	0.00253539	-0.00078449	-0.0104651	0.00735769	0.00651274	0.00166102	0.107009	0.117038	0.114746
751	-0.00499676	0.00667937	0.0034186	-0.00671787	0.00257761	0.00232558	0.0072286	0.00426752		0.103911	0.111624
752	-0.00869807	0.00331727	0.0115581	-0.00671787	-0.00078449	-0.00581395	0.00555054	0.00221338		0.0983607	0.108439
753	-0.00592209	0.00331727	0.0127209	-0.0104192	0.0104225	0.00465116	0.00271073	0.00512739		0.0965535	0.10621
754	-0.00314611	0.00555867	0.00690698	-0.00116591	0.00706041	0.00465116	0.00387247	0.00613057		0.0915193	0.0995223
755	0.00518183	0.00780007	0.00225581	0.00253539	-0.00078449	-0.00232558	0.00645411	0.00316879		0.0917775	0.0893312
756	0.000555196	0.00219657	0.0127209	-0.00949385	0.00033621	-0.00116279	-0.000516329	0.00417197		0.084807	0.0899682
757	0.0116591	0.00443797	-0.00239535	0.00253539	0.0126639	-0.00348837	0.00567962	0.0025		0.0799019	0.0928344
758	-0.00037013	-0.00452763	-6.97674e-05	0.00346072	-0.00638799	-0.00348837	-0.000129082	0.00265924		0.0707371	0.0828025
759	0.00148052	0.00443797	-6.97674e-05	0.00438605	0.00257761	-0.00116279	0.0058087	0.000167197		0.0773203	0.0769108
760	0.00148052	0.00107587	0.00225581	0.000684741	0.00033621	0.0104651	0.000129082	5.6051e-06		0.0709952	0.077707
761	0.00148052	-4.4828e-05	0.0034186	-0.00579254	0.00593971	0.00697674	0.00490512	-0.00363057		0.0715116	0.0727707
762	0.000555196	-0.00564832	-0.00472093	0.00346072	0.00369831	-0.00697674	0.00335614	0.00278662		0.0681554	0.0691083
763	0.00518183	0.00331727	-0.00355814	0.00901268	-0.00078449	-0.00348837	0.00116174	-0.00617834		0.0620886	0.058758
764	0.00703248	-0.00340693	0.00109302	0.00253539	-0.00190519	0.00116279	-0.00271073	-0.00544586		0.0584742	0.0638535
765	-0.00037013	0.00331727	0.00923256	-0.000240585	-0.00638799	0.00348837	-0.00116174	-0.00636943		0.0526655	0.0558917
766	-0.00129546	0.00780007	-0.00123256	-0.00301656	0.00033621	1.2607e-18	0.00193623	-2.48408e-05		0.0546018	0.0603503
767	-0.00777274	-0.00676902	-0.00588372	-0.00579254	-0.00190519	-0.00116279	0.00400155	-0.00296178		0.0515038	0.0621019
768	0.00333117	-0.00116553	-0.00239535	-0.00486722	0.00481901	-0.00697674	0.00193623	0.000664013		0.0531819	0.0589172
769	0.00980846	-0.00228623	-0.00704651	-0.000240585	-0.00302589	-0.00465116	0.00400155	0.00444268		0.0484058	0.0582803
770	0.00703248	-0.00116553	-0.00123256	0.0062367	-0.00862938	0.00581395	-0.00296889	0.00237261		0.0484058	0.0485669
771	-0.01425	-0.00228623	-0.00239535	-0.00486722	-0.00638799	-0.0116279	0.00335614	-0.000121019		0.0481477	0.0501592
772	0.00240585	-0.00116553	-0.00472093	-0.00579254	-0.00190519	0.00465116	0.00193623	0.00199045		0.0431135	0.0468153
773	0.00240585	0.00443797	0.00690698	-0.00209124	0.00145691	0.00930233	0.00645411	-0.000144427		0.0415645	0.0460191
774	-0.00037013	0.00331727	0.00923256	0.00531137	-0.00526729	0.00930233	0.00116174	9.04459e-05		0.0402737	0.0431529
775	0.0042565	-4.4828e-05	-0.00239535	0.00253539	0.00033621	-0.00581395	0.00322706	0.000102389		0.0389828	0.041879
776	-0.00129546	0.00331727	0.0103953	0.00161007	0.0093018	0.00465116	-0.000258164	-0.00423567		0.0373048	0.0372611
777	0.00518183	0.00219657	0.00923256	0.00438605	0.00257761	0.0151163	-0.000774493	-0.00216561		0.0362721	0.0382166
778	-0.00499676	-0.00676902	-0.00472093	0.00161007	0.00033621	-0.00232558	0.00271073	-0.000273885		0.0357558	0.035828
779	-0.00222078	-4.4828e-05	-0.0082093	-0.00209124	-0.00526729	-0.00697674	-0.00193623	-0.00562102		0.0260746	0.0361465
780	-0.00592209	-0.00788972	-0.00355814	-0.00486722	-0.00414659	-0.0127907	0.000774493	-0.00114013		0.00206532	0.0356688
781	-0.0105487	0.00443797	0.0115581	-0.0104192	0.00033621	0.00348837	0.0129082	0.000826433		-0.0229766	0.0361465
782	-0.00037013	0.00555867	0.0034186	0.0062367	-0.00190519	0.00116279	0.0154899	-0.000167197		-0.0451788	0.0335987
783	0.00703248	0.00780007	-0.00123256	0.00808735	0.0104225	0.00348837	0.021944	0.00136306		-0.0487931	0.0197452
784	0.00148052	-0.00901042	-0.00704651	-0.00949385	-0.00638799	-0.00348837	0.0215567	-0.00781847		-0.0194914	0.00105096
785	0.0107338	-0.00340693	-0.00123256	0.00531137	-0.00750869	-0.0127907	0.0165225	-0.00542994		0.00851943	-0.0226115
786	-0.00314611	0.00443797	-0.00239535	-0.000240585	0.00369831	-0.00581395	0.0021944	-0.01		0.0249129	-0.0501592
787	-0.0105487	0.0122829	-6.97674e-05	-0.00856852	0.00818111	0.00930233	0.00425971	-0.00757962		0.0312379	-0.0523885
788	-0.00962339	0.00555867	-0.00239535	-0.00579254	-0.00302589	-0.00232558	0.00309797	-0.00966561		0.0303343	-0.0565287
789	0.00333117	-0.0123725	-0.00937209	0.00716202	-0.0108708	-0.00465116	0.00567962	-0.00597134		0.0308507	-0.0347134
790	0.00240585	-0.00676902	-0.0082093	0.00346072	0.00145691	0.00232558	0.00103266	-0.00934713		0.0262037	-0.0257962
791	-0.00037013	-0.00340693	0.00574419	0.00438605	0.00257761	0.00116279	0.000774493	-0.00654459		0.0264619	-0.00460191
792	0.000555196	0.00331727	0.0034186	0.00716202	0.0104225	-0.00581395	0.000774493	0.000992038		0.0254292	0.0158599
793	-0.00314611	-0.00901042	-0.0198372	0.00161007	-0.0119915	-0.0116279	0.00193623	-0.00361465		0.020395	0.0205414
794	-0.00222078	-0.00452763	-0.00588372	0.000684741	0.00257761	-0.00116279	0.0014199	0.00203822		0.0264619	0.0230892
795	-0.00592209	0.00107587	0.00225581	0.000684741	0.00481901	0.00232558	0.00464696	0.00343949		0.0259455	0.0226115
796	0.00518183	0.00219657	0.00225581	0.000684741	0.00145691	0.0116279	0.00116174	0.00302548		0.020395	0.0253185
797	0.00980846	-0.00901042	-0.00704651	0.00716202	0.00145691	-0.00116279	0.00258164	-0.0019586		0.0233639	0.0214968
798	0.00333117	-0.0157346	-0.0116977	-0.000240585	-0.0131122	-0.00232558	0.00116174	-9.74522e-05		0.0189751	0.0248408
799	-0.00129546	0.00443797	0.00109302	0.00346072	-0.00414659	0.0104651	0.00425971	0.00102707		0.0253001	0.0156847
800	-0.00407144	-0.00116553	-6.97674e-05	0.00253539	0.00033621	0.00348837	0.000774493	0.00242038		0.0185878	0.0242038

## Sheet: Panel f
Pixel values in diffraction-limited and STORM images along the line drawn in panel f of Figure 2										Localization uncertainty values for the STORM image in panel f of Figure 2 (plot as histogram)
Distance (mm)	STORM	diffraction-limited								uncertainty [nm]
0	0	0.0249771								19.6492
0.026	0									19.3026
0.052	0									27.6934
0.078	0									13.531
0.104	0									21.0392
0.13	0	0.0218321								24.9413
0.156	0									14.4054
0.182	0									17.1445
0.208	0									21.3738
0.234	0									19.0362
0.26	0	0.0484196								13.2235
0.286	0									18.0133
0.312	0									20.1445
0.338	0									21.0005
0.364	0									25.2791
0.39	0	0.127427								23.8208
0.416	0									34.7722
0.442	0									24.6787
0.468	0									15.1505
0.494	0									29.3267
0.52	0	0.286912								31.7612
0.546	0									15.6927
0.572	0									18.974
0.598	0									21.2632
0.624	0									25.6208
0.65	0.00489096	0.500788								22.467
0.676	0									17.562
0.702	0.14108									17.3036
0.728	0.639422									26.1809
0.754	1									18.1409
0.78	0.733674	0.660976								15.9161
0.806	0.271871									13.3223
0.832	0.0915603									12.3994
0.858	0.151149									19.4545
0.884	0.158828									26.0373
0.91	0.0840584	0.60151								12.3127
0.936	0.13794									33.1848
0.962	0.179929									12.7802
0.988	0.0676351									17.5027
1.014	0									12.939
1.04	0	0.427627								24.6665
1.066	0									19.5414
1.092	0									20.1485
1.118	0									18.4607
1.144	0									19.9705
1.17	0	0.3074								24.2529
1.196	0									17.4783
1.222	0									18.1883
1.248	0									22.124
1.274	0									13.8399
1.3	0	0.310404								12.1017
1.326	0									28.5368
1.352	0									11.8509
1.378	0									14.8982
1.404	0									6.8871
1.43	0	0.408751								11.4177
1.456	0									11.7833
1.482	0									13.4081
1.508	0									25.7665
1.534	0									19.1612
1.56	0	0.742916								18.2995
1.586	0									17.6564
1.612	0									15.7168
1.638	0.18162									18.8264
1.664	0.562873									15.4985
1.69	0.769404	1								15.8282
1.716	0.573074									14.4997
1.742	0.249954									12.9408
1.768	0.0514324									14.1433
1.794	0									11.1017
1.82	0	0.879812								10.1786
1.846	0									20.0155
1.872	0									23.7646
1.898	0.0184018									32.3762
1.924	0.0533005									19.8322
1.95	0.0370095	0.518963								17.4172
1.976	0									20.6037
2.002	0									17.4564
2.028	0									20.2743
2.054	0									17.6087
2.08	0	0.243338								10.4596
2.106	0									16.738
2.132	0									11.2508
2.158	0									24.5937
2.184	0									34.552
2.21	0	0.0874368								11.9803
2.236	0									13.8045
2.262	0									22.6563
2.288	0									23.3508
2.314	0									13.0596
2.34	0	0.0240117								19.9533
2.366	0									20.5455
2.392	0									14.9097
2.418	0									14.9115
2.444	0									27.8616
2.47	0	0.00879249								24.4468
2.496	0									18.5981
2.522	0									10.7441
2.548	0									21.7742
2.574										23.6097
2.6		0								9.02003
										29.8777
										29.3669
										33.8218
										8.54129
										24.4109
										13.7904
										29.729
										19.9012
										26.2156
										28.9836
										13.5614
										48.3211
										9.89437
										16.4917
										22.5194
										16.7972
										12.6781
										17.8887
										10.6536
										9.17587
										17.9675
										16.0957
										21.6291
										26.6862
										18.7622
										20.258
										14.276
										22.4018
										19.0687
										10.4586
										9.51606
										28.1758
										15.1541
										11.4326
										15.7542
										13.8798
										17.8605
										11.5504
										25.9659
										10.1935
										20.4247
										26.828
										18.1272
										12.4184
										10.8471
										20.3647
										11.1061
										16.0402
										19.1367
										21.5623
										21.1496
										25.5833
										11.4202
										9.65473
										24.6699
										13.4865
										35.939
										13.127
										15.7426
										15.2294
										14.0698
										20.0888
										21.0284
										14.301
										23.4154
										20.5087
										34.7216
										19.2569
										30.8891
										17.0536
										11.9205
										13.3876
										30.6259
										14.3347
										13.9207
										28.0814
										16.0961
										23.864
										12.256
										17.6169
										20.8585
										14.7256
										17.4845
										15.2849
										28.5303
										20.6856
										23.5115
										24.0752
										24.5312
										20.3919
										14.7386
										23.7889
										20.9018
										15.8956
										19.0275
										21.2243
										20.3595
										24.1959
										18.8243
										14.0464
										9.60007
										21.6071
										18.2947
										27.5465
										20.3695
										13.728
										33.006
										22.5002
										19.9122
										17.9427
										18.4302
										20.7007
										26.2499
										27.4164
										21.8289
										15.0258
										20.4353
										9.48581
										16.4338
										18.7345
										10.2542
										26.8907
										16.8626
										21.8369
										16.216
										13.9816
										32.1975
										14.6722
										28.8018
										23.379
										25.2157
										13.3379
										16.8402
										20.4972
										13.7191
										15.0888
										19.6088
										12.6703
										18.8009
										32.1158
										15.629
										25.5374
										13.0828
										23.7839
										17.471
										21.0347
										14.0527
										13.2245
										14.7784
										13.3186
										17.6353
										18.4151
										13.9325
										26.9146
										16.8513
										18.8338
										32.2417
										19.5925
										34.9139
										17.7637
										18.2791
										15.1276
										13.2063
										16.8576
										24.274
										11.5792
										27.494
										17.6961
										15.1949
										16.5295
										21.9238
										18.3427
										16.3412
										25.4318
										29.9791
										21.6934
										20.8415
										12.0974
										13.7417
										19.7693
										14.6209
										16.4256
										15.0052
										26.4321
										14.9423
										11.2906
										16.2799
										18.7891
										17.8343
										21.1811
										12.1601
										20.3927
										23.8675
										17.4076
										31.2237
										20.644
										18.1213
										9.65335
										10.3332
										10.9541
										22.3053
										24.2732
										30.5491
										30.1917
										15.3102
										18.7481
										21.3918
										11.7436
										12.1177
										18.3912
										13.4338
										9.55236
										16.8915
										21.2521
										14.6133
										13.0585
										18.3072
										17.2533
										14.0337
										27.1115
										13.5029
										22.5623
										18.7855
										27.6664
										22.4526
										13.612
										22.1229
										13.3715
										12.0864
										17.273
										10.1296
										25.2485
										10.1638
										15.1399
										13.8042
										23.2118
										14.4368
										9.21631
										18.1489
										16.8116
										12.6415
										20.2064
										26.6844
										14.9865
										25.1617
										19.3218
										18.6977
										38.8625
										14.5762
										15.1444
										17.6121
										21.8721
										17.4839
										12.2448
										15.2689
										15.0214
										17.7893
										17.766
										9.9948
										17.8437
										14.2355
										12.861
										15.9397
										20.7478
										21.7992
										21.1243
										16.6734
										13.3864
										13.8414
										29.9247
										15.1869
										20.0103
										24.8027
										15.4559
										24.3137
										17.0737
										28.1612
										10.7561
										15.883
										22.5133
										24.0531
										17.9393
										22.2611
										13.9392
										26.2759
										21.4248
										15.1872
										24.5602
										14.7837
										18.7093
										13.5705
										16.5005
										31.2044
										13.9541
										15.0304
										41.738
										25.1682
										21.6846
										32.7216
										10.1242
										22.2766
										24.6416
										13.0958
										19.6073
										12.4948
										18.6434
										21.5724
										12.461
										9.09466
										20.8993
										22.8225
										17.7964
										27.2029
										18.7613
										20.3608
										15.2329
										18.3531
										12.3937
										16.4977
										28.7554
										24.2928
										28.8082
										35.344
										25.0246
										13.1165
										13.1589
										20.8074
										12.8428
										19.6449
										17.5682
										22.4908
										22.774
										18.142
										15.0845
										14.5099
										12.2404
										14.6526
										20.5615
										17.0916
										23.9718
										10.998
										12.9932
										18.9501
										8.82592
										18.5228
										32.9704
										10.6557
										13.1963
										17.9993
										12.0295
										21.223
										13.8218
										15.266
										20.6623
										24.739
										22.7395
										15.6528
										15.6297
										17.0246
										16.2384
										26.6826
										17.8849
										14.5548
										20.6471
										19.9949
										15.3567
										32.9042
										11.0476
										10.1274
										14.9433
										15.7596
										11.1094
										21.7096
										22.6685
										9.67507
										17.0185
										20.2918
										21.5803
										19.4955
										10.9524
										16.5818
										15.0537
										10.8835
										28.4783
										24.1024
										12.301
										34.1942
										17.7415
										20.5301
										20.7032
										19.4517
										20.0052
										19.9729
										19.6171
										15.6432
										9.69961
										27.1665
										14.2507
										26.8408
										18.7408
										22.5868
										13.4398
										15.538
										12.3639
										15.6626
										10.2194
										29.4798
										25.6522
										13.2555
										18.6737
										16.3206
										20.5013
										19.2047
										11.6057
										19.4251
										21.8779
										20.8575
										22.0463
										12.4495
										21.4661
										13.9056
										8.74137
										21.2205
										21.2406
										13.0443
										17.1623
										15.5249
										34.6256
										27.1254
										14.7499
										20.1347
										14.4577
										13.0648
										14.5765
										11.7584
										24.0153
										14.4405
										17.8995
										34.2385
										15.6844
										18.3401
										14.1945
										19.5214
										22.025
										16.9183
										16.6818
										18.1392
										16.3707
										16.5976
										13.274
										12.7103
										16.7593
										20.0397
										9.87176
										14.2
										28.6454
										19.0456
										13.7554
										20.0511
										18.1845
										19.859
										30.2125
										13.0613
										16.7561
										18.5456
										8.76554
										20.6343
										22.7539
										22.5185
										20.5379
										7.36129
										21.8788
										20.3403
										17.8098
										13.2248
										14.6099
										16.4061
										11.2676
										23.8615
										26.0536
										11.8795
										49.9293
										21.1383
										23.4481
										15.7919
										11.6941
										22.475
										12.1779
										14.3755
										15.8367
										17.4468
										28.1913
										14.9435
										23.6157
										12.2143
										32.2513
										13.5513
										25.5314
										15.4538
										21.9568
										18.9339
										12.5543
										27.0461
										13.3071
										19.3293
										8.03387
										16.3029
										14.0432
										22.2952
										14.6478
										18.9849
										19.8075
										21.7654
										21.3419
										27.7048
										19.3711
										15.4897
										28.9029
										15.7585
										10.036
										16.1695
										18.3075
										31.6283
										17.1818
										24.0132
										25.0399
										21.4066
										14.6806
										21.7115
										14.7261
										15.4157
										17.2416
										12.354
										24.9457
										15.9379
										14.7065
										26.1047
										32.0901
										11.6095
										17.3741
										13.4288
										15.1535
										16.3503
										20.1491
										28.1522
										17.2573
										35.1915
										27.0492
										8.83422
										13.8828
										9.96688
										33.09
										19.6515
										12.9762
										35.4801
										12.1233
										20.0723
										22.0231
										19.3212
										20.6344
										23.1752
										23.7811
										23.7829
										14.7031
										19.4146
										25.4891
										18.0885
										33.4934
										21.7871
										16.2566
										23.0961
										24.4221
										23.3616
										19.2292
										14.1199
										20.4067
										18.4963
										14.814
										11.8528
										14.1437
										18.2538
										16.5185
										27.3367
										18.6605
										13.2223
										12.3391
										13.1096
										17.2876
										24.3076
										10.8776
										15.1136
										23.7177
										18.39
										17.0537
										13.3676
										17.3272
										17.6752
										21.2368
										27.2543
										30.6619
										20.3201
										20.4959
										29.0336
										22.413
										32.3027
										17.956
										23.0875
										12.6531
										19.5027
										14.055
										25.8076
										19.6939
										17.0737
										23.6096
										17.3068
										19.8407
										29.6928
										26.7415
										17.3108
										11.1924
										24.4168
										20.1628
										15.9185
										11.5678
										9.58221
										13.5764
										17.8492
										14.2979
										21.8004
										19.9237
										14.2941
										12.5939
										11.9297
										24.8128
										32.5419
										17.458
										16.1635
										21.4338
										15.0965
										16.274
										21.8629
										22.8436
										17.3829
										18.3302
										21.1037
										9.3419
										26.8222
										26.133
										28.7338
										11.7033
										12.6562
										18.0426
										21.5085
										16.5165
										17.8723
										9.72096
										17.1563
										21.2425
										15.1785
										20.363
										20.919
										19.1104
										13.2871
										16.2242
										9.72429
										30.8346
										21.1345
										20.5374
										21.9614
										26.9165
										19.2025
										17.8415
										17.1847
										10.8511
										29.8312
										11.9511
										30.0972
										23.3622
										20.6613
										18.5413
										17.3366
										8.52717
										30.5597
										15.704
										19.4248
										18.7769
										31.9975
										19.7445
										22.2969
										16.3428
										20.0727
										24.8866
										16.7625
										15.636
										15.8308
										26.7507
										18.0069
										20.0594
										18.5163
										29.4398
										20.6424
										14.2648
										21.8117
										36.9668
										10.7443
										14.4614
										13.4128
										17.8937
										10.5517
										17.1645
										15.8745
										16.8725
										30.3331
										23.0016
										27.7272
										12.7241
										18.4106
										15.8728
										10.2928
										29.5363
										13.7328
										20.1626
										18.636
										27.9659
										10.8386
										18.0115
										14.3298
										24.3527
										28.3635
										18.6484
										28.6024
										24.2651
										20.5672
										16.6698
										15.6591
										8.96199
										14.833
										14.224
										19.4076
										24.8248
										14.323
										25.6962
										22.0814
										18.4727
										16.5982
										17.6641
										12.8571
										12.0369
										16.1474
										11.2427
										9.94489
										8.77185
										15.6768
										12.8455
										26.977
										12.3726
										12.5317
										13.2218
										14.1836
										13.1588
										17.4237
										17.1029
										12.8903
										23.3375
										15.8444
										20.3894
										12.3963
										23.1598
										12.4011
										22.2408
										17.0438
										11.1967
										14.5356
										32.426
										41.9222
										15.2573
										11.6671
										36.8019
										21.2372
										24.0409
										13.0595
										15.2692
										12.7095
										15.6307
										30.6014
										20.1307
										19.9361
										18.082
										18.6702
										17.9879
										16.3357
										29.5472
										36.068
										16.1706
										7.93967
										16.6606
										16.7253
										23.7822
										13.1892
										16.4977
										22.4724
										20.3738
										11.5505
										17.1209
										18.7142
										20.3354
										17.6124
										17.1692
										25.9135
										16.74
										9.04303
										10.8608
										20.7352
										13.7214
										20.0551
										18.0405
										13.7312
										19.4981
										14.8289
										24.5629
										30.5017
										34.2297
										32.2923
										19.7845
										12.2689
										10.2406
										16.8336
										17.3535
										23.4616
										17.5726
										8.72435
										15.0794
										16.0356
										23.7601
										16.8266
										20.0585
										12.5581
										14.2351
										27.7414
										20.1786
										17.4192
										11.3123
										22.5955
										18.035
										24.0552
										9.42724
										17.0532
										26.1069
										16.4988
										18.9763
										27.9542
										19.8257
										12.6834
										11.6401
										23.3972
										17.7601
										13.9829
										17.7973
										30.8011
										15.7307
										17.7948
										23.3223
										15.5009
										12.9087
										23.1842
										17.3656
										19.1164
										8.92345
										24.3441
										16.225
										9.65903
										30.1407
										18.8621
										18.5195
										20.7828
										24.473
										14.5682
										14.7218
										11.151
										8.36964
										21.0026
										22.6558
										11.4156
										17.9493
										20.402
										17.5921
										24.9346
										16.9393
										9.15657
										19.0714
										14.4826
										25.2386
										15.8836
										22.1785
										11.0591
										20.1388
										9.63022
										19.7839
										16.3031
										14.7315
										14.7144
										21.492
										14.4578
										21.9621
										17.7835
										13.7301
										11.6918
										15.3532
										10.7171
										20.9725
										16.0324
										8.57639
										25.2133
										35.5611
										21.3678
										22.3021
										23.0733
										15.4121
										20.1488
										8.33599
										24.1558
										14.0618
										17.4906
										23.2811
										19.5354
										13.4618
										13.9031
										6.80475
										26.9596
										13.2436
										29.2487
										21.8283
										26.5167
										16.9263
										12.1091
										23.9924
										18.7071
										13.3417
										14.4118
										18.0211
										24.0612
										6.69492
										13.1365
										27.1834
										22.6544
										27.381
										14.234
										19.4556
										8.61703
										21.4061
										18.8517
										19.2966
										20.1016
										23.0392
										34.5793
										12.4626
										32.0767
										9.92793
										16.7649
										21.3935
										20.1473
										30.3293
										26.216
										14.1053
										28.7527
										11.3521
										31.9291
										27.0948
										18.2003
										27.5197
										10.4045
										12.0183
										13.2515
										12.852
										27.3476
										15.3034
										19.3303
										24.7021
										13.4945
										14.664
										9.55246
										23.2304
										17.8719
										15.8476
										8.91593
										16.9573
										12.0478
										12.7237
										13.0072
										18.8075
										27.6194
										15.3453
										21.9764
										10.5841
										15.6821
										16.4585
										15.2441
										16.4065
										31.4218
										9.26258
										36.9582
										14.5492
										15.8132
										38.3128
										20.3482
										25.8645
										18.5045
										18.1112
										21.4092
										22.0765
										23.1229
										15.0692
										20.237
										21.3992
										14.4892
										11.1909
										15.5426
										17.537
										22.287
										18.5769
										23.9354
										14.5302
										31.2968
										15.3619
										14.8054
										7.90466
										7.19361
										11.4087
										15.3225
										23.7301
										19.891
										21.1145
										27.6285
										28.3669
										24.0774
										26.8095
										18.6864
										18.9741
										27.1007
										14.2642
										8.68574
										29.7315
										17.7119
										13.0032
										20.8553
										11.8275
										17.514
										14.2942
										19.0607
										15.3745
										11.2563
										26.9822
										31.0855
										8.94404
										10.0808
										16.698
										15.306
										9.94095
										14.1103
										23.2574
										29.0256
										19.4122
										26.8288
										13.6189
										13.6327
										23.7022
										34.9067
										9.2883
										36.2242
										20.5259
										23.1883
										19.6309
										18.282
										31.0189
										15.4814
										15.9909
										21.0271
										18.506
										13.2114
										21.0899
										21.4451
										9.58974
										14.64
										31.8333
										14.4857
										19.4269
										32.0025
										25.4069
										15.8818
										19.9197
										26.7995
										31.0502
										10.1197
										22.0441
										20.9328
										20.0434
										14.5232
										24.1065
										28.4858
										27.0884
										13.9296
										27.9221
										7.75678
										13.0867
										17.4983
										19.5034
										12.5964
										14.5511
										18.2553
										22.0945
										26.1393
										20.8665
										19.0288
										22.5541
										9.63816
										27.3811
										16.5145
										17.7642
										26.4537
										16.305
										14.8556
										22.6939
										19.2006
										16.6509
										19.6866
										32.1452
										29.7566
										19.9351
										18.0837
										10.3046
										15.8974
										13.4261
										28.6156
										26.2065
										18.7164
										16.6545
										18.1504
										22.4639
										16.6033
										21.4357
										27.972
										17.6374
										25.3096
										14.451
										22.5257
										19.4843
										23.9325
										15.2666
										14.4469
										12.9399
										24.3131
										12.543
										22.1037
										36.5538
										27.4689
										27.3598
										15.3811
										16.6038
										21.2338
										28.3245
										11.909
										18.7081
										19.6462
										13.5403
										21.7658
										22.4176
										21.4866
										13.0081
										18.8311
										21.8106
										15.8924
										19.8647
										14.6322
										28.2685
										15.2099
										23.2887
										22.115
										16.3369
										19.2693
										22.0814
										24.9336
										27.3482
										22.9781
										37.2461
										28.4851
										27.6466
										30.0775
										15.3851
										23.4944
										33.2311
										22.2474
										28.8639
										16.4683
										29.7946
										16.3463
										14.9603
										33.7293
										16.3741
										18.4501
										14.9334
										28.1776
										21.8265
										27.6105
										47.7212
										28.9448
										15.9718
										18.5249
										19.1321
										18.8546
										10.4171
										14.831
										13.9905
										15.9855
										17.7635
										14.742
										34.4806
										21.6319
										35.9561
										15.2623
										18.2796
										18.4036
										14.5348
										17.8584
										14.2473
										14.8052
										18.4663
										22.1137
										24.6496
										15.351
										18.5387
										24.8594
										17.9701
										19.1348
										24.4844
										16.2974
										22.3882
										21.295
										22.157
										18.5425
										30.7011
										11.9126
										17.5087
										16.7733
										29.3752
										12.2309
										17.3701
										24.7212
										11.2371
										14.7148
										13.7218
										31.7129
										16.7161
										23.9367
										20.8441
										20.3629
										21.1677
										25.1638
										22.5912
										26.6651
										16.7743
										17.1761
										13.1494
										29.5699
										19.586
										28.5696
										23.4445
										14.6467
										30.077
										21.2262
										16.6122
										23.2831
										25.5904
										21.5692
										33.4321
										22.785
										9.59152
										15.609
										30.7369
										16.7149
										13.5855
										17.0197
										17.5083
										17.8066
										29.638
										20.4389
										28.6795
										15.2537
										21.4602
										18.5886
										26.892
										14.9787
										22.8535
										22.3976
										13.9607
										23.0881
										17.2942
										17.7648
										16.4911
										14.9026
										14.3371
										12.2738
										13.3379
										20.7775
										19.1092
										28.7128
										13.7666
										15.6225
										30.0708
										23.1109
										9.69025
										17.5051
										12.6391
										8.72084
										29.0019
										9.3865
										20.1903
										15.5378
										20.3132
										26.2405
										23.9188
										12.3834
										14.2309
										9.63301
										19.5022
										17.2934
										30.6482
										22.0672
										22.9165
										39.7038
										18.12
										18.5723
										15.5332
										22.8757
										19.4081
										35.9448
										23.2886
										13.3444
										25.3372
										12.9032
										31.3002
										21.4135
										13.6752
										15.7471
										18.2327
										12.0407
										15.5862
										23.228
										7.90373
										18.8291
										15.8467
										22.0206
										24.2493
										16.2577
										12.5194
										30.4169
										16.635
										15.9211
										16.2551
										22.0082
										18.1092
										24.4273
										29.4624
										12.8367
										20.2544
										22.4107
										21.5086
										25.558
										13.123
										26.9598
										22.7849
										20.943
										26.7464
										15.6788
										21.4824
										14.4092
										26.9279
										17.8615
										15.7078
										13.2152
										13.0793
										14.2862
										6.2265
										22.819
										18.9047
										27.6695
										27.3796
										25.2468
										10.7382
										23.0073
										33.1915
										16.9493
										8.98305
										19.5348
										24.7651
										6.63376
										18.766
										17.5774
										21.7415
										19.0334
										20.3319
										14.8646
										23.8249
										22.0571
										13.8143
										9.03514
										14.9287
										28.031
										24.5846
										17.1872
										18.3732
										11.2428
										10.4599
										27.9318
										14.2041
										15.4107
										16.3907
										14.439
										13.7826
										20.467
										14.7888
										22.2904
										17.6257
										8.93704
										20.0742
										11.1891
										21.7378
										18.8082
										15.5241
										13.4942
										21.7945
										24.1365
										8.49859
										10.3808
										16.4292
										15.0726
										21.0847
										17.3109
										17.5343
										17.8942
										21.1288
										14.6445
										11.9244
										30.241
										26.5471
										14.1698
										25.9064
										18.8758
										33.7173
										8.17165
										11.7535
										19.828
										14.8829
										22.9327
										19.1167
										28.8335
										20.2139
										20.3281
										10.919
										21.8388
										12.4941
										27.2233
										13.8534
										14.6249
										28.7321
										17.1584
										14.0952
										19.5839
										18.6494
										15.6783
										12.3264
										13.5242
										31.1633
										14.2128
										17.7426
										20.6537
										17.8594
										16.4852
										16.8547
										13.3687
										12.2379
										17.0283
										29.4451
										24.3137
										16.4759
										23.8874
										12.304
										19.3619
										23.2603
										20.8571
										21.4412
										23.6628
										19.1006
										15.5512
										17.3293
										20.1117
										12.0049
										19.0766
										16.6363
										23.4954
										24.667
										21.5409
										15.7675
										20.1692
										18.1073
										17.6448
										29.5341
										18.5468
										14.1583
										17.5585
										14.384
										24.1261
										16.0103
										22.2146
										11.3765
										15.449
										24.6626
										28.5238
										22.8174
										29.2296
										33.777
										14.9707
										21.6426
										27.2186
										26.9571
										20.4298
										22.7369
										19.1964
										29.3154
										22.8682
										24.4531
										23.4669
										14.3354
										27.6471
										18.9132
										12.6749
										19.1838
										11.2124
										8.24214
										18.7766
										20.9444
										22.4822
										20.2787
										14.3482
										23.497
										28.8064
										16.1542
										14.5648
										27.8561
										14.3645
										12.0943
										15.8348
										14.1627
										21.8661
										18.7624
										12.4338
										18.0307
										15.6702
										17.8812
										8.7662
										19.1
										17.2682
										27.9305
										20.5741
										21.8718
										16.8867
										16.2467
										21.8944
										17.9875
										19.332
										22.2393
										17.7137
										17.9812
										29.307
										21.4462
										21.5503
										18.2101
										24.4249
										13.4389
										25.4833
										14.5446
										23.0127
										20.6639
										17.5052
										14.8073
										23.6177
										22.506
										11.1165
										18.4853
										25.9941
										11.2073
										16.7363
										19.5181
										23.4702
										42.4758
										18.7454
										18.8688
										27.3246
										16.0504
										12.474
										26.7725
										12.4329
										25.9683
										24.8652
										20.4811
										19.8797
										13.1095
										15.1051
										15.8455
										33.0389
										20.562
										23.0955
										23.7581
										16.4506
										15.6205
										8.26289
										14.2567
										16.0469
										18.1246
										20.0469
										21.5724
										11.6349
										19.5483
										14.1406
										10.5054
										18.3221
										20.8795
										14.5003
										19.4752
										20.6655
										13.9113
										23.5952
										28.4396
										12.5692
										10.0756
										15.4152
										25.0667
										28.4445
										33.5379
										22.1382
										18.598
										11.4254
										23.0356
										13.6838
										17.6965
										11.0953
										28.0365
										24.928
										12.7845
										19.9535
										24.0443
										26.0963
										14.3295
										11.2442
										16.3253
										15.6249
										20.2911
										26.0513
										27.55
										14.8111
										24.9055
										16.7121
										17.0781
										11.7338
										15.7825
										32.4525
										16.3736
										21.5084
										13.3756
										23.5157
										33.9175
										19.9805
										15.2932
										16.7049
										14.9101
										18.7079
										26.1649
										19.0996
										38.2042
										14.3924
										9.98153
										15.8115
										19.4502
										26.9878
										19.6119
										21.0604
										13.0374
										9.96536
										12.8209
										17.7618
										18.2914
										17.9506
										26.6179
										20.7022
										19.2165
										20.9678
										20.06
										25.991
										13.6205
										19.5844
										25.1065
										17.4089
										14.2251
										30.1826
										13.6696
										22.3371
										18.5384
										28.4505
										22.7113
										18.0473
										25.4805
										19.002
										28.4835
										21.0529
										31.3652
										21.7163
										22.5022
										21.9762
										14.0844
										12.167
										18.2739
										8.36439
										28.9146
										30.3109
										16.1588
										21.518
										16.5202
										15.8481
										19.2786
										12.5375
										19.2122
										13.7261
										27.8375
										21.42
										18.398
										17.816
										22.557
										14.4428
										14.9651
										18.4604
										29.1513
										34.9074
										20.2475
										25.0983
										24.0662
										27.2424
										10.8568
										14.8022
										17.993
										25.9123
										19.7103
										20.1537
										25.9924
										26.481
										24.4859
										11.4355
										12.8554
										21.6035
										13.9934
										29.9815
										11.5806
										16.8559
										21.9489
										33.852
										9.01146
										12.7988
										12.7425
										8.66294
										15.977
										16.2316
										17.4794
										12.2458
										21.2287
										14.0951
										13.4731
										10.3125
										17.6897
										11.8693
										21.9192
										16.6513
										23.2443
										15.3405
										20.4185
										16.3816
										12.0488
										15.535
										21.5654
										23.7879
										34.961
										15.9925
										14.3133
										17.0727
										29.6077
										20.8752
										18.4284
										29.8743
										33.4775
										13.5519
										13.0262
										22.4631
										12.3923
										23.8924
										39.2237
										21.196
										29.3012
										16.758
										21.1184
										13.6778
										14.8572
										17.5196
										25.9621
										20.0075
										21.0337
										23.0915
										17.5348
										11.5734
										22.0548
										12.4999
										10.1593
										15.5553
										20.0232
										14.9139
										21.5143
										12.8936
										9.7109
										17.0112
										16.6058
										27.9077
										16.8275
										12.766
										11.5936
										18.2642
										15.1665
										31.4002
										15.3348
										28.634
										28.7265
										24.8501
										15.4289
										24.3292
										25.7084
										27.4506
										11.4585
										20.6105
										28.987
										14.3214
										12.5578
										13.6672
										12.9137
										25.963
										16.6898
										17.4316
										20.4248
										24.5771
										40.7535
										30.6752
										16.9268
										25.2926
										11.8888
										23.4148
										34.7705
										18.4788
										26.4557
										17.2956
										23.4478
										18.4978
										24.2747
										31.3485
										12.1575
										14.0383
										14.3279
										17.7369
										24.4056
										33.9199
										17.3064
										17.3989
										14.2716
										16.3435
										20.5077
										13.4696
										25.7798
										30.9167
										20.0214
										38.8764
										15.3383
										22.2495
										35.1143
										30.0814
										18.2347
										27.0566
										19.232
										26.5821
										16.8417
										20.5766
										22.9009
										19.7656
										29.1483
										12.4132
[truncated: 1,073 more rows]
