# Supplementary material for: A general strategy to develop fluorogenic polymethine dyes for bioimaging
Source: Nat Chem. 2023 Nov 27;16(1):28–35. doi: 10.1038/s41557-023-01367-y (PMC10774129; doi:10.1038/s41557-023-01367-y)
Supplement: Supplementary file 4 — Absorbance and fluorescence data for macromolecule-binding turn-on experiments. [file 41557_2023_1367_MOESM4_ESM.xlsx]

## Sheet: Panel c
		Normalized spectra of compounds 15, 16 and JF646-BG in solution and upon binding to SNAP-tag. Triplicate measurements are found below, the figure in the paper shows the mean of these triplicates.
	Absorbance						Fluorescence							Absorbance						Fluorescence							Absorbance						Fluorescence
Wavelength	15			15 + SNAP			15			15 + SNAP			Wavelength	16			16 + SNAP			16			16 + SNAP			Wavelength	JF646			JF646 + SNAP			JF646			JF646 + SNAP
300	0.393429	0.6108	0.571327	0.477592	0.606	0.953285							300	0.0500544	0.0419481	0.0161408	0.0723613	0.0506623	0.0240282							300	0.231655	0.287784	0.195091	0.2466	0.227647	0.21775
301	0.379143	0.6108	0.560097	0.459224	0.576	0.908366							301	0.0495103	0.04	0.0168451	0.0674646	0.0493636	0.0240282							301	0.227109	0.282882	0.189409	0.242055	0.222745	0.21775
302	0.375061	0.587467	0.546996	0.461265	0.526	0.867191							302	0.04679	0.0380519	0.0154366	0.0620239	0.0454675	0.0268451							302	0.221655	0.27602	0.183727	0.233873	0.222745	0.221159
303	0.366898	0.577467	0.530152	0.453102	0.496	0.829759							303	0.0435256	0.0387013	0.0140282	0.0587595	0.0441688	0.0247324							303	0.218018	0.272098	0.178045	0.225691	0.220784	0.218886
304	0.360776	0.5708	0.520794	0.430653	0.479333	0.803556							304	0.0440696	0.0354545	0.0147324	0.0560392	0.0422208	0.0275493							304	0.209836	0.261314	0.171227	0.222055	0.219804	0.224568
305	0.352612	0.567467	0.502077	0.428612	0.459333	0.771739							305	0.0413493	0.0361039	0.0147324	0.0538629	0.0435195	0.0275493							305	0.2062	0.258373	0.1735	0.220236	0.218824	0.224568
306	0.350571	0.557467	0.494591	0.414327	0.442667	0.749279							306	0.0397171	0.0335065	0.0126197	0.0516866	0.0441688	0.0268451							306	0.199836	0.25151	0.166682	0.213873	0.216863	0.220023
307	0.338327	0.544133	0.479618	0.404122	0.432667	0.728692							307	0.0397171	0.0322078	0.0140282	0.0495103	0.0409221	0.0275493							307	0.192564	0.245627	0.161	0.212055	0.215882	0.221159
308	0.326082	0.524133	0.464645	0.393918	0.402667	0.704361							308	0.0375408	0.0315584	0.0126197	0.0511425	0.0409221	0.0289577							308	0.188927	0.239745	0.153045	0.208418	0.215882	0.21775
309	0.317918	0.517467	0.451544	0.383714	0.399333	0.678158							309	0.0364527	0.0322078	0.0112113	0.0473341	0.0415714	0.0289577							309	0.183473	0.233863	0.145091	0.208418	0.214902	0.214341
310	0.317918	0.507467	0.438443	0.379633	0.399333	0.663185							310	0.0369967	0.0302597	0.0133239	0.0495103	0.0396234	0.0324789							310	0.178018	0.22798	0.142818	0.2066	0.20902	0.21775
311	0.305673	0.514133	0.425342	0.369429	0.379333	0.640726							311	0.0375408	0.0296104	0.0147324	0.0478781	0.0422208	0.0289577							311	0.1762	0.222098	0.141682	0.204782	0.21098	0.212068
312	0.307714	0.497467	0.419727	0.371469	0.366	0.625753							312	0.0369967	0.0315584	0.0126197	0.0478781	0.0435195	0.0303662							312	0.168927	0.217196	0.134864	0.202055	0.206078	0.207523
313	0.29751	0.474133	0.41224	0.355143	0.359333	0.61078							313	0.0375408	0.028961	0.0161408	0.0495103	0.0441688	0.0310704							313	0.167109	0.208373	0.132591	0.198418	0.207059	0.206386
314	0.291388	0.4708	0.389781	0.353102	0.359333	0.592064							314	0.0375408	0.0315584	0.0161408	0.0489663	0.0428701	0.0338873							314	0.158018	0.205431	0.124636	0.194782	0.199216	0.202977
315	0.287306	0.464133	0.386038	0.355143	0.352667	0.584578							315	0.0348205	0.028961	0.0147324	0.0473341	0.0428701	0.0331831							315	0.150745	0.198569	0.120091	0.190236	0.199216	0.200705
316	0.277102	0.457467	0.374808	0.342898	0.349333	0.569605							316	0.0348205	0.0309091	0.0140282	0.0500544	0.0435195	0.0331831							316	0.148018	0.194647	0.115545	0.184782	0.195294	0.196159
317	0.283224	0.4508	0.369193	0.338816	0.349333	0.560247							317	0.0353645	0.0296104	0.0140282	0.0473341	0.0428701	0.0338873							317	0.143473	0.187784	0.115545	0.181145	0.191373	0.197295
318	0.275061	0.447467	0.35422	0.334735	0.329333	0.547146							318	0.0369967	0.0309091	0.0154366	0.0500544	0.0441688	0.0367042							318	0.142564	0.181902	0.104182	0.181145	0.189412	0.195023
319	0.260776	0.4308	0.350477	0.334735	0.332667	0.537788							319	0.0353645	0.0296104	0.0147324	0.0478781	0.0435195	0.0331831							319	0.135291	0.178961	0.104182	0.175691	0.18451	0.187068
320	0.262816	0.427467	0.346734	0.324531	0.326	0.532173							320	0.0337323	0.0296104	0.0154366	0.0478781	0.0422208	0.0331831							320	0.134382	0.173078	0.0996364	0.173873	0.182549	0.184795
321	0.258735	0.434133	0.335504	0.328612	0.329333	0.520943							321	0.0342764	0.0302597	0.0154366	0.0478781	0.0415714	0.0338873							321	0.128927	0.169157	0.0973636	0.171145	0.177647	0.182523
322	0.260776	0.427467	0.328018	0.326571	0.326	0.515328							322	0.0353645	0.0302597	0.0168451	0.0484222	0.0422208	0.036							322	0.128927	0.163275	0.0939545	0.170236	0.177647	0.179114
323	0.262816	0.424133	0.32989	0.32249	0.329333	0.511585							323	0.0359086	0.028961	0.0147324	0.0473341	0.0441688	0.0338873							323	0.121655	0.162294	0.0905455	0.1666	0.175686	0.175705
324	0.254653	0.4108	0.322403	0.326571	0.319333	0.50597							324	0.0375408	0.0283117	0.0154366	0.0478781	0.0422208	0.0345915							324	0.122564	0.153471	0.0894091	0.162055	0.168824	0.173432
325	0.252612	0.414133	0.326146	0.32249	0.316	0.50597							325	0.0337323	0.028961	0.0140282	0.0462459	0.0428701	0.036							325	0.115291	0.154451	0.086	0.157509	0.167843	0.172295
326	0.252612	0.4208	0.324275	0.328612	0.322667	0.502227							326	0.0364527	0.028961	0.0161408	0.0484222	0.0428701	0.0352958							326	0.117109	0.147588	0.0848636	0.158418	0.162941	0.16775
327	0.256694	0.4108	0.316788	0.332694	0.319333	0.502227							327	0.0359086	0.0302597	0.0133239	0.0473341	0.0441688	0.0345915							327	0.112564	0.143667	0.0769091	0.152964	0.15902	0.159795
328	0.24649	0.414133	0.316788	0.332694	0.316	0.50597							328	0.0359086	0.0302597	0.0140282	0.04679	0.0435195	0.0352958							328	0.109836	0.142686	0.0746364	0.149327	0.155098	0.158659
329	0.254653	0.407467	0.320532	0.324531	0.316	0.494741							329	0.0353645	0.0315584	0.0154366	0.04679	0.0428701	0.0338873							329	0.103473	0.139745	0.0746364	0.142055	0.151176	0.15525
330	0.248531	0.4208	0.309302	0.334735	0.332667	0.496612							330	0.0348205	0.0309091	0.0161408	0.0451578	0.0415714	0.0338873							330	0.100745	0.131902	0.0689545	0.1366	0.145294	0.145023
331	0.244449	0.4108	0.31866	0.334735	0.312667	0.502227							331	0.0359086	0.0322078	0.0168451	0.0462459	0.0415714	0.036							331	0.0998364	0.132882	0.0735	0.132964	0.141373	0.143886
332	0.262816	0.424133	0.31866	0.342898	0.329333	0.507842							332	0.0348205	0.0296104	0.0147324	0.0462459	0.0415714	0.0352958							332	0.0943818	0.128961	0.0644091	0.1266	0.133529	0.135932
333	0.254653	0.407467	0.314917	0.342898	0.329333	0.50597							333	0.0337323	0.027013	0.0161408	0.0440696	0.0402727	0.0317746							333	0.0934727	0.121118	0.0644091	0.122964	0.124706	0.13025
334	0.258735	0.417467	0.320532	0.34902	0.339333	0.507842							334	0.0321001	0.0263636	0.0140282	0.0429815	0.0409221	0.0310704							334	0.0889273	0.119157	0.0598636	0.113873	0.125686	0.125705
335	0.256694	0.4108	0.322403	0.353102	0.332667	0.511585							335	0.0331882	0.0257143	0.0126197	0.0413493	0.0383247	0.0331831							335	0.0889273	0.116216	0.0564545	0.111145	0.117843	0.123432
336	0.268939	0.4108	0.316788	0.355143	0.332667	0.520943							336	0.031012	0.0250649	0.0147324	0.0380849	0.0376753	0.0261408							336	0.0834727	0.112294	0.0575909	0.103873	0.10902	0.110932
337	0.264857	0.407467	0.314917	0.363306	0.332667	0.515328							337	0.0293798	0.0244156	0.0112113	0.0364527	0.0344286	0.0261408							337	0.0825636	0.110333	0.0530455	0.0993273	0.10902	0.113205
338	0.275061	0.417467	0.32989	0.369429	0.342667	0.522815							338	0.0272035	0.0211688	0.00909859	0.0321001	0.0324805	0.0254366							338	0.0762	0.10249	0.0507727	0.0920545	0.105098	0.107523
339	0.264857	0.414133	0.322403	0.383714	0.342667	0.520943							339	0.0255713	0.0211688	0.00980282	0.0326442	0.0311818	0.0240282							339	0.0743818	0.10151	0.0473636	0.0893273	0.0982353	0.101841
340	0.279143	0.424133	0.331761	0.389837	0.359333	0.532173							340	0.0255713	0.0205195	0.00698592	0.031556	0.0266364	0.0212113							340	0.0725636	0.100529	0.0473636	0.0856909	0.0903922	0.0984318
341	0.283224	0.424133	0.337376	0.395959	0.346	0.539659							341	0.023395	0.0211688	0.00769014	0.0282916	0.0292338	0.0190986							341	0.0689273	0.0975882	0.0473636	0.0820545	0.0943137	0.0950227
342	0.279143	0.424133	0.333633	0.402082	0.352667	0.543403							342	0.023395	0.0198701	0.00628169	0.0288357	0.0279351	0.0226197							342	0.0662	0.0926863	0.0428182	0.0811455	0.0923529	0.09275
343	0.291388	0.434133	0.342991	0.408204	0.356	0.558375							343	0.023395	0.0172727	0.00769014	0.0272035	0.0233896	0.0198028							343	0.0652909	0.0917059	0.0405455	0.0766	0.0835294	0.0870682
344	0.293429	0.4408	0.348606	0.424531	0.366	0.560247							344	0.0223069	0.0198701	0.00416901	0.0261153	0.0253377	0.0198028							344	0.0634727	0.0907255	0.0382727	0.0747818	0.0786275	0.0825227
345	0.299551	0.434133	0.357964	0.428612	0.366	0.573348							345	0.0217628	0.0185714	0.00416901	0.0266594	0.0253377	0.0198028							345	0.0643818	0.0858235	0.036	0.0720545	0.0815686	0.0836591
346	0.303633	0.4408	0.361707	0.444939	0.379333	0.580835							346	0.0217628	0.0192208	0.00698592	0.0272035	0.024039	0.0233239							346	0.0625636	0.0858235	0.036	0.0711455	0.0776471	0.0847955
347	0.309755	0.4408	0.361707	0.44902	0.382667	0.593936							347	0.0201306	0.0166234	0.00628169	0.0266594	0.024039	0.020507							347	0.0598364	0.0828824	0.0382727	0.0675091	0.0747059	0.08025
348	0.315878	0.4508	0.363579	0.457184	0.389333	0.599551							348	0.0201306	0.0153247	0.00557746	0.023395	0.0246883	0.0190986							348	0.0571091	0.077	0.0337273	0.0638727	0.0776471	0.0825227
349	0.324041	0.464133	0.371065	0.477592	0.412667	0.61078							349	0.0195865	0.015974	0.00557746	0.0244831	0.024039	0.0233239							349	0.0580182	0.077	0.0325909	0.0647818	0.0747059	0.08025
350	0.324041	0.4608	0.369193	0.495959	0.409333	0.612652							350	0.0195865	0.015974	0.00416901	0.0244831	0.0227403	0.0198028							350	0.0543818	0.0760196	0.0303182	0.0620545	0.0737255	0.0791136
351	0.330163	0.454133	0.378551	0.500041	0.406	0.635111							351	0.0195865	0.015974	0.00557746	0.0239391	0.0227403	0.0198028							351	0.0552909	0.0760196	0.0291818	0.0620545	0.0678431	0.0768409
352	0.340367	0.467467	0.384166	0.524531	0.422667	0.646341							352	0.0184984	0.015974	0.00557746	0.0239391	0.0246883	0.0190986							352	0.0516545	0.0750392	0.0303182	0.0584182	0.0707843	0.06775
353	0.352612	0.4808	0.386038	0.538816	0.436	0.657571							353	0.0201306	0.0172727	0.00628169	0.0228509	0.0233896	0.020507							353	0.0525636	0.0760196	0.0314545	0.0593273	0.0698039	0.0711591
354	0.342408	0.4808	0.395396	0.54902	0.442667	0.6688							354	0.0184984	0.0172727	0.00698592	0.0223069	0.0227403	0.0190986							354	0.0489273	0.0711176	0.0291818	0.0547818	0.064902	0.0688864
355	0.354653	0.487467	0.402882	0.559224	0.456	0.68003							355	0.0206746	0.015974	0.00487324	0.0250272	0.0227403	0.0183944							355	0.0507455	0.0681765	0.0291818	0.0556909	0.0619608	0.06775
356	0.368939	0.497467	0.414112	0.581673	0.462667	0.695003							356	0.0184984	0.015974	0.00416901	0.023395	0.024039	0.0190986							356	0.0480182	0.0671961	0.0257727	0.0520545	0.0639216	0.0666136
357	0.37098	0.494133	0.419727	0.593918	0.469333	0.708104							357	0.0190424	0.0172727	0.00839437	0.0244831	0.0233896	0.0198028							357	0.0462	0.0671961	0.0257727	0.0520545	0.06	0.0654773
358	0.375061	0.507467	0.429085	0.614327	0.489333	0.728692							358	0.0190424	0.0146753	0.00487324	0.0250272	0.024039	0.0198028							358	0.0471091	0.0622941	0.0246364	0.0484182	0.0619608	0.0620682
359	0.383224	0.5008	0.444058	0.632694	0.499333	0.741793							359	0.0184984	0.0172727	0.00839437	0.0250272	0.0233896	0.020507							359	0.0425636	0.0622941	0.0257727	0.0493273	0.0570588	0.0609318
360	0.399551	0.517467	0.445929	0.653102	0.502667	0.753023							360	0.0190424	0.015974	0.00839437	0.0250272	0.024039	0.0176901							360	0.0452909	0.0622941	0.0246364	0.0502364	0.0570588	0.0575227
361	0.39751	0.524133	0.449672	0.667388	0.526	0.769867							361	0.0217628	0.0146753	0.00839437	0.0261153	0.0233896	0.0212113							361	0.0480182	0.0613137	0.0246364	0.0493273	0.0580392	0.0586591
362	0.403633	0.5308	0.455287	0.685755	0.526	0.781097							362	0.0201306	0.0146753	0.00839437	0.0244831	0.024039	0.0190986							362	0.0434727	0.0593529	0.0235	0.0456909	0.0531373	0.0541136
363	0.409755	0.524133	0.466517	0.700041	0.536	0.797941							363	0.0201306	0.0166234	0.00769014	0.0239391	0.024039	0.0198028							363	0.0452909	0.0583725	0.0200909	0.0447818	0.055098	0.05525
364	0.422	0.537467	0.483361	0.72249	0.556	0.814786							364	0.0174102	0.0166234	0.00909859	0.0217628	0.024039	0.0190986							364	0.0389273	0.0573922	0.0246364	0.0429636	0.0501961	0.0541136
365	0.438327	0.534133	0.48149	0.734735	0.549333	0.835373							365	0.0190424	0.0133766	0.00909859	0.023395	0.0246883	0.020507							365	0.0407455	0.0524902	0.0212273	0.0429636	0.0531373	0.05525
366	0.444449	0.5608	0.496463	0.759224	0.579333	0.844731							366	0.0184984	0.0133766	0.00839437	0.023395	0.0207922	0.0190986							366	0.0380182	0.0554314	0.0212273	0.0429636	0.0501961	0.0541136
367	0.444449	0.547467	0.502077	0.767388	0.579333	0.861576							367	0.0184984	0.015974	0.0119155	0.0239391	0.0207922	0.0183944							367	0.0416545	0.0534706	0.0269091	0.0420545	0.0531373	0.0541136
368	0.452612	0.557467	0.503949	0.787796	0.586	0.863448							368	0.0174102	0.0146753	0.010507	0.0244831	0.0214416	0.020507							368	0.0407455	0.054451	0.0246364	0.0456909	0.0511765	0.0586591
369	0.454653	0.564133	0.503949	0.800041	0.599333	0.880292							369	0.0168662	0.0120779	0.00839437	0.0223069	0.0220909	0.0198028							369	0.0371091	0.0505294	0.0235	0.0420545	0.0501961	0.0507045
370	0.456694	0.567467	0.513307	0.808204	0.596	0.891522							370	0.0179543	0.0127273	0.00839437	0.023395	0.0220909	0.0219155							370	0.0380182	0.0485686	0.0212273	0.0402364	0.0511765	0.0529773
371	0.460776	0.564133	0.51705	0.824531	0.606	0.893393							371	0.0174102	0.0120779	0.00980282	0.0217628	0.0214416	0.0226197							371	0.0362	0.0485686	0.0200909	0.0429636	0.0521569	0.0597955
372	0.460776	0.577467	0.524537	0.836776	0.612667	0.90088							372	0.0179543	0.0146753	0.0126197	0.0228509	0.0201429	0.020507							372	0.0389273	0.0515098	0.0257727	0.0447818	0.0472549	0.0575227
373	0.462816	0.574133	0.526408	0.840857	0.622667	0.915853							373	0.0152339	0.0127273	0.00980282	0.0206746	0.0207922	0.0190986							373	0.0325636	0.0456275	0.0235	0.0402364	0.0482353	0.0518409
374	0.466898	0.577467	0.52828	0.84902	0.626	0.915853							374	0.0168662	0.0127273	0.0126197	0.0217628	0.0220909	0.0198028							374	0.0362	0.0466078	0.0212273	0.0429636	0.0492157	0.0518409
375	0.468939	0.5708	0.530152	0.84902	0.622667	0.919596							375	0.015778	0.015974	0.0126197	0.0206746	0.0227403	0.0212113							375	0.0362	0.0475882	0.0235	0.0402364	0.0482353	0.0541136
376	0.475061	0.5808	0.537638	0.853102	0.616	0.925211							376	0.0163221	0.014026	0.00909859	0.0223069	0.0220909	0.0190986							376	0.0334727	0.049549	0.0178182	0.0393273	0.0531373	0.0529773
377	0.475061	0.574133	0.535766	0.851061	0.622667	0.925211							377	0.015778	0.0120779	0.00980282	0.0212187	0.0233896	0.0198028							377	0.0334727	0.0466078	0.0223636	0.0384182	0.0511765	0.0518409
378	0.479143	0.584133	0.53951	0.853102	0.622667	0.930825							378	0.0179543	0.014026	0.0112113	0.0217628	0.0220909	0.0219155							378	0.0362	0.0466078	0.0223636	0.0429636	0.0511765	0.05525
379	0.47098	0.5808	0.535766	0.859224	0.622667	0.930825							379	0.0168662	0.0107792	0.010507	0.0223069	0.0207922	0.0183944							379	0.0380182	0.0387647	0.0223636	0.0402364	0.0492157	0.0507045
380	0.477102	0.5708	0.53951	0.859224	0.629333	0.925211							380	0.0163221	0.0153247	0.00769014	0.0212187	0.0194935	0.0169859							380	0.0343818	0.0456275	0.0189545	0.0429636	0.0501961	0.0518409
381	0.477102	0.5808	0.543253	0.865347	0.629333	0.927082							381	0.0152339	0.014026	0.0112113	0.0201306	0.0207922	0.0190986							381	0.0325636	0.0446471	0.0189545	0.0429636	0.0521569	0.0529773
382	0.477102	0.577467	0.545124	0.853102	0.619333	0.930825							382	0.015778	0.014026	0.0112113	0.0212187	0.0220909	0.0190986							382	0.0316545	0.0456275	0.0212273	0.0438727	0.0521569	0.0563864
383	0.481184	0.5808	0.53951	0.851061	0.616	0.923339							383	0.0152339	0.0133766	0.010507	0.0217628	0.0188442	0.0190986							383	0.0325636	0.0436667	0.0189545	0.0475091	0.0531373	0.0575227
384	0.479143	0.584133	0.543253	0.840857	0.619333	0.917724							384	0.0141458	0.0127273	0.0112113	0.0195865	0.0214416	0.0176901							384	0.0334727	0.0456275	0.0223636	0.0466	0.055098	0.0541136
385	0.481184	0.5808	0.53951	0.838816	0.622667	0.919596							385	0.015778	0.0127273	0.00698592	0.0190424	0.0194935	0.0162817							385	0.0334727	0.0466078	0.0212273	0.0484182	0.055098	0.0597955
386	0.481184	0.577467	0.543253	0.838816	0.602667	0.908366							386	0.0141458	0.0114286	0.00698592	0.0179543	0.0181948	0.0176901							386	0.0325636	0.0466078	0.0189545	0.0502364	0.0609804	0.0643409
387	0.483224	0.5708	0.545124	0.824531	0.589333	0.902751							387	0.0136017	0.0101299	0.0112113	0.0195865	0.0194935	0.0176901							387	0.0352909	0.0426863	0.0223636	0.0538727	0.06	0.0632045
388	0.483224	0.5808	0.541381	0.824531	0.592667	0.893393							388	0.0125136	0.0127273	0.00980282	0.0163221	0.0181948	0.0183944							388	0.0316545	0.0446471	0.0269091	0.0538727	0.06	0.06775
389	0.483224	0.5808	0.537638	0.806163	0.589333	0.884035							389	0.0136017	0.00948052	0.00698592	0.0174102	0.0181948	0.014169							389	0.0343818	0.0446471	0.0223636	0.0593273	0.0678431	0.0632045
390	0.481184	0.5708	0.53951	0.802082	0.572667	0.870934							390	0.0103373	0.0101299	0.00769014	0.015778	0.0142987	0.0176901							390	0.0307455	0.0407255	0.0269091	0.0556909	0.064902	0.0688864
391	0.483224	0.5708	0.533895	0.785755	0.566	0.852218							391	0.0130577	0.00818182	0.00628169	0.0174102	0.0162468	0.0127606							391	0.0352909	0.0417059	0.0235	0.0602364	0.064902	0.0688864
392	0.485265	0.5608	0.533895	0.775551	0.556	0.839117							392	0.0119695	0.00818182	0.00487324	0.0141458	0.0142987	0.0148732							392	0.0307455	0.0407255	0.0223636	0.0584182	0.0668627	0.0700227
393	0.489347	0.567467	0.524537	0.757184	0.536	0.818529							393	0.0108814	0.00883117	0.00205634	0.0152339	0.0117013	0.014169							393	0.0334727	0.0436667	0.0166818	0.0575091	0.0658824	0.0688864
394	0.479143	0.557467	0.520794	0.742898	0.519333	0.803556							394	0.0103373	0.00818182	0.00557746	0.0141458	0.0142987	0.0113521							394	0.0343818	0.0426863	0.0189545	0.0575091	0.0658824	0.0688864
395	0.475061	0.564133	0.513307	0.728612	0.509333	0.779225							395	0.00979325	0.00753247	0.00698592	0.0125136	0.0136494	0.0127606							395	0.0307455	0.0397451	0.0223636	0.0547818	0.0629412	0.0700227
396	0.47302	0.5608	0.503949	0.704122	0.486	0.767996							396	0.00816104	0.00948052	0.00557746	0.0114255	0.013	0.0106479							396	0.0271091	0.0407255	0.0212273	0.0520545	0.0619608	0.0620682
397	0.477102	0.554133	0.502077	0.685755	0.489333	0.743665							397	0.00816104	0.00818182	0.00487324	0.0125136	0.0136494	0.0120563							397	0.0289273	0.0397451	0.0200909	0.0538727	0.0639216	0.0666136
398	0.458735	0.554133	0.494591	0.669429	0.469333	0.723077							398	0.00816104	0.00948052	0.00276056	0.0108814	0.0136494	0.00994366							398	0.0289273	0.0387647	0.0212273	0.0511455	0.06	0.0597955
399	0.460776	0.5408	0.48149	0.64698	0.456	0.708104							399	0.00816104	0.00623377	0.00276056	0.0114255	0.0123506	0.0106479							399	0.0271091	0.0387647	0.0178182	0.0511455	0.0609804	0.0597955
400	0.448531	0.544133	0.472132	0.630653	0.452667	0.68003							400	0.00816104	0.00753247	0.00276056	0.00979325	0.0110519	0.00853521							400	0.0280182	0.0397451	0.0212273	0.0493273	0.0580392	0.0609318
401	0.450571	0.547467	0.47026	0.612286	0.436	0.6688							401	0.00707291	0.00818182	0.00135211	0.0114255	0.0117013	0.00923944							401	0.0262	0.0377843	0.0166818	0.0475091	0.0570588	0.0597955
402	0.436286	0.5308	0.453416	0.587796	0.419333	0.640726							402	0.00924918	0.00493506	0.00487324	0.0114255	0.0091039	0.0120563							402	0.0307455	0.0368039	0.0235	0.0493273	0.0531373	0.0597955
403	0.434245	0.517467	0.442186	0.565347	0.389333	0.625753							403	0.00816104	0.00623377	0.00205634	0.00924918	0.0110519	0.00994366							403	0.0262	0.0377843	0.0155455	0.0484182	0.0590196	0.0575227
404	0.424041	0.507467	0.432828	0.536776	0.369333	0.592064							404	0.00707291	0.00623377	0.00346479	0.0103373	0.0117013	0.00783099							404	0.0289273	0.0387647	0.0189545	0.0493273	0.0580392	0.0541136
405	0.411796	0.487467	0.415984	0.510245	0.349333	0.571477							405	0.00870511	0.00883117	0.00416901	0.00924918	0.0117013	0.0120563							405	0.0280182	0.0417059	0.0246364	0.0484182	0.0570588	0.0620682
406	0.407714	0.487467	0.399139	0.487796	0.342667	0.549017							406	0.00870511	0.00493506	0.00628169	0.0108814	0.0117013	0.0113521							406	0.0298364	0.0358235	0.0235	0.0502364	0.0580392	0.0609318
407	0.389347	0.474133	0.389781	0.461265	0.319333	0.526558							407	0.00816104	0.00558442	0.00276056	0.0108814	0.0091039	0.00712676							407	0.0280182	0.0358235	0.0189545	0.0556909	0.0590196	0.0620682
408	0.385265	0.464133	0.372937	0.436776	0.296	0.496612							408	0.00870511	0.00623377	-5.6338e-05	0.0114255	0.0117013	0.00783099							408	0.0280182	0.0377843	0.0189545	0.0556909	0.0629412	0.0643409
409	0.375061	0.447467	0.356092	0.412286	0.289333	0.476025							409	0.00598477	0.00493506	0.00346479	0.00924918	0.00845455	0.00712676							409	0.0280182	0.0358235	0.0235	0.0584182	0.0639216	0.06775
410	0.356694	0.427467	0.342991	0.385755	0.256	0.457309							410	0.00652884	0.00558442	0.00205634	0.0108814	0.00975325	0.00853521							410	0.0298364	0.0338627	0.0223636	0.0638727	0.0707843	0.0711591
411	0.338327	0.4208	0.328018	0.365347	0.246	0.434849							411	0.00761697	0.00558442	0.00205634	0.00816104	0.00780519	0.0113521							411	0.0289273	0.0368039	0.0223636	0.0656909	0.0747059	0.0791136
412	0.328122	0.4008	0.314917	0.344939	0.232667	0.416133							412	0.00652884	0.00428571	0.00135211	0.00870511	0.0104026	0.00853521							412	0.0307455	0.0358235	0.0200909	0.0702364	0.0766667	0.0836591
413	0.315878	0.387467	0.305559	0.324531	0.226	0.406775							413	0.00489663	0.00428571	0.00135211	0.00761697	0.00975325	0.00783099							413	0.0298364	0.0368039	0.0212273	0.0729636	0.0835294	0.0870682
414	0.291388	0.384133	0.286843	0.298	0.206	0.380573							414	0.00652884	0.00493506	0.000647887	0.00870511	0.0117013	0.00783099							414	0.0289273	0.0387647	0.0246364	0.0766	0.0854902	0.0882045
415	0.285265	0.377467	0.277485	0.285755	0.199333	0.367471							415	0.00761697	0.00428571	0.00135211	0.0103373	0.0091039	0.00712676							415	0.0325636	0.0358235	0.0246364	0.0802364	0.087451	0.0904773
416	0.27302	0.3608	0.268127	0.265347	0.192667	0.35437							416	0.00652884	0.00493506	0.00135211	0.00870511	0.00780519	0.00712676							416	0.0307455	0.0407255	0.0269091	0.0820545	0.0835294	0.0882045
417	0.260776	0.347467	0.26064	0.24698	0.179333	0.337526							417	0.00761697	0.00428571	-0.00287324	0.0103373	0.0091039	0.00642254							417	0.0316545	0.0368039	0.0166818	0.0802364	0.0845098	0.0847955
418	0.244449	0.334133	0.247539	0.244939	0.172667	0.326296							418	0.00707291	0.00363636	-0.000760563	0.00816104	0.00975325	0.00712676							418	0.0289273	0.0368039	0.0178182	0.0766	0.0864706	0.0870682
419	0.234245	0.3208	0.236309	0.220449	0.162667	0.316938							419	0.00652884	0.00623377	0.00135211	0.00870511	0.00845455	0.00712676							419	0.0280182	0.0368039	0.0189545	0.0729636	0.0796078	0.0813864
420	0.230163	0.314133	0.232566	0.212286	0.146	0.311323							420	0.00598477	0.00688312	-5.6338e-05	0.00924918	0.0091039	0.00994366							420	0.0271091	0.0338627	0.0178182	0.0702364	0.0747059	0.0791136
421	0.224041	0.304133	0.226951	0.206163	0.136	0.303837							421	0.00598477	0.00428571	0.00276056	0.00761697	0.00780519	0.00923944							421	0.0252909	0.031902	0.0200909	0.0620545	0.0717647	0.0745682
422	0.213837	0.297467	0.223208	0.204122	0.136	0.294479							422	0.00598477	0.00688312	-5.6338e-05	0.00707291	0.00845455	0.00712676							422	0.0234727	0.0358235	0.0166818	0.0602364	0.0688235	0.0688864
423	0.211796	0.3008	0.215722	0.193918	0.136	0.290736							423	0.00598477	0.00558442	-5.6338e-05	0.00816104	0.00845455	0.00501408							423	0.0243818	0.031902	0.0144091	0.0547818	0.0609804	0.0632045
424	0.207714	0.294133	0.208235	0.181673	0.129333	0.275763							424	0.00652884	0.00558442	-5.6338e-05	0.00761697	0.0091039	0.00923944							424	0.0234727	0.031902	0.0132727	0.0475091	0.0580392	0.0586591
425	0.193429	0.284133	0.20262	0.17351	0.129333	0.275763							425	0.00598477	0.00623377	-0.000760563	0.00761697	0.00845455	0.00712676							425	0.0225636	0.0309216	0.00986364	0.0438727	0.0570588	0.0541136
426	0.185265	0.2808	0.200749	0.167388	0.126	0.272019							426	0.00761697	0.00363636	0.000647887	0.00924918	0.00975325	0.00712676							426	0.0225636	0.0279804	0.0121364	0.0420545	0.0482353	0.0484318
427	0.191388	0.277467	0.193262	0.163306	0.116	0.270148							427	0.00489663	0.00623377	-5.6338e-05	0.00652884	0.00780519	0.00853521							427	0.0180182	0.0309216	0.00872727	0.0329636	0.0443137	0.0438864
428	0.185265	0.2708	0.197005	0.151061	0.126	0.262661							428	0.00652884	0.00428571	-0.000760563	0.00761697	0.0091039	0.00783099							428	0.0198364	0.0289608	0.00645455	0.0284182	0.037451	0.0404773
429	0.177102	0.274133	0.191391	0.14902	0.126	0.257047							429	0.00924918	0.00558442	0.000647887	0.00761697	0.00975325	0.00571831							429	0.0189273	0.0260196	0.00986364	0.0266	0.0335294	0.0336591
430	0.17302	0.2608	0.180161	0.14698	0.119333	0.24956							430	0.0054407	0.00428571	0.000647887	0.00707291	0.00715584	0.00571831							430	0.0152909	0.0250392	0.00872727	0.0202364	0.0266667	0.0279773
431	0.162816	0.257467	0.176418	0.142898	0.119333	0.243945							431	0.0054407	0.00493506	-0.000760563	0.00761697	0.00975325	0.00783099							431	0.0171091	0.0250392	0.00531818	0.0175091	0.0286275	0.03025
432	0.168939	0.254133	0.180161	0.140857	0.109333	0.242074							432	0.00652884	0.00558442	-5.6338e-05	0.00870511	0.00845455	0.00642254							432	0.0171091	0.027	0.00986364	0.0202364	0.0237255	0.0234318
433	0.156694	0.244133	0.174546	0.138816	0.0993333	0.236459							433	0.00761697	0.00428571	0.00205634	0.00816104	0.00845455	0.00783099							433	0.0171091	0.0230784	0.011	0.0166	0.0237255	0.0257045
434	0.154653	0.2408	0.16706	0.138816	0.109333	0.230844							434	0.0054407	0.00428571	0.00135211	0.00816104	0.00715584	0.00712676							434	0.0162	0.0201373	0.00531818	0.0138727	0.0207843	0.0245682
435	0.140367	0.237467	0.163316	0.124531	0.106	0.228972							435	0.00598477	0.00493506	0.00135211	0.00979325	0.00845455	0.00783099							435	0.0143818	0.022098	0.00759091	0.0129636	0.0198039	0.0245682
436	0.148531	0.237467	0.163316	0.130653	0.0993333	0.221486							436	0.00707291	0.00428571	0.000647887	0.00761697	0.00715584	0.00853521							436	0.0171091	0.022098	0.00531818	0.0129636	0.0198039	0.0188864
437	0.140367	0.2308	0.153958	0.124531	0.0993333	0.215871							437	0.00489663	0.00623377	0.00205634	0.00707291	0.0091039	0.00712676							437	0.0134727	0.022098	0.00304545	0.00932727	0.0198039	0.0211591
438	0.138327	0.224133	0.152087	0.126571	0.0826667	0.210256							438	0.00652884	0.00753247	-0.00216901	0.00816104	0.00780519	0.00783099							438	0.0171091	0.022098	0.00418182	0.0120545	0.0168627	0.0211591
439	0.142408	0.2208	0.152087	0.118408	0.0893333	0.210256							439	0.0054407	0.00623377	0.000647887	0.00652884	0.00845455	0.00642254							439	0.0143818	0.0230784	0.00531818	0.00841818	0.0168627	0.0188864
440	0.142408	0.217467	0.146472	0.118408	0.0826667	0.206513							440	0.00489663	0.00558442	-0.00146479	0.00707291	0.00845455	0.00712676							440	0.0134727	0.0201373	0.000772727	0.00750909	0.0158824	0.0188864
441	0.138327	0.224133	0.1446	0.114327	0.096	0.19154							441	0.0054407	0.00558442	-0.000760563	0.00816104	0.00845455	0.00642254							441	0.0125636	0.022098	0.00418182	0.0102364	0.0158824	0.0143409
442	0.130163	0.2108	0.142729	0.110245	0.0893333	0.19154							442	0.0054407	0.00363636	-0.000760563	0.00870511	0.00975325	0.00853521							442	0.0143818	0.0171961	0.00531818	0.00750909	0.0178431	0.0222955
443	0.124041	0.214133	0.142729	0.106163	0.0826667	0.189669							443	0.00598477	0.00493506	-5.6338e-05	0.00598477	0.00585714	0.00783099							443	0.0152909	0.0211176	0.00418182	0.00841818	0.014902	0.0166136
444	0.124041	0.217467	0.138986	0.104122	0.0826667	0.184054							444	0.00707291	0.00363636	0.000647887	0.00816104	0.00975325	0.00642254							444	0.0152909	0.0201373	0.00645455	0.00841818	0.014902	0.0143409
445	0.122	0.2008	0.135242	0.106163	0.0693333	0.176567							445	0.00489663	0.00493506	0.00135211	0.00707291	0.00845455	0.00712676							445	0.0107455	0.0211176	0.00531818	0.0066	0.0168627	0.0154773
446	0.122	0.214133	0.125884	0.108204	0.086	0.170953							446	0.00598477	0.00753247	0.000647887	0.00924918	0.0091039	0.00712676							446	0.0152909	0.0211176	0.00304545	0.00841818	0.0168627	0.0166136
447	0.124041	0.2108	0.129628	0.104122	0.086	0.170953							447	0.00598477	0.00493506	-5.6338e-05	0.00816104	0.00715584	0.00642254							447	0.0143818	0.0191569	0.00645455	0.00841818	0.0129412	0.0143409
448	0.117918	0.207467	0.118398	0.0959592	0.0826667	0.161595							448	0.00435256	0.00363636	-5.6338e-05	0.00652884	0.00845455	0.00783099							448	0.0125636	0.0201373	0.00418182	0.00841818	0.014902	0.0166136
449	0.111796	0.204133	0.118398	0.098	0.0793333	0.161595							449	0.00598477	0.00558442	0.00135211	0.00870511	0.00975325	0.00712676							449	0.0134727	0.0181765	0.00531818	0.00841818	0.0168627	0.0166136
450	0.107714	0.2008	0.116526	0.098	0.0793333	0.157851							450	0.0054407	0.00558442	0.00135211	0.00924918	0.00845455	0.00571831							450	0.0134727	0.0211176	0.00304545	0.00932727	0.0158824	0.0143409
451	0.111796	0.194133	0.114655	0.0877959	0.0726667	0.157851							451	0.00489663	0.00493506	-5.6338e-05	0.00761697	0.00845455	0.00712676							451	0.0134727	0.0171961	0.00304545	0.00750909	0.014902	0.0154773
452	0.109755	0.2008	0.114655	0.0857551	0.0826667	0.154108							452	0.0054407	0.00428571	-0.00216901	0.00761697	0.00975325	0.00783099							452	0.0143818	0.0171961	-0.000363636	0.00841818	0.0129412	0.0188864
453	0.111796	0.2008	0.110911	0.0898367	0.0826667	0.146622							453	0.00435256	0.00623377	0.000647887	0.00816104	0.0091039	0.00501408							453	0.0134727	0.0201373	0.00418182	0.0066	0.0168627	0.0143409
454	0.107714	0.187467	0.107168	0.0918776	0.066	0.150365							454	0.00598477	0.00558442	-0.00146479	0.00816104	0.0091039	0.00923944							454	0.0134727	0.0152353	0.00304545	0.0102364	0.014902	0.0200227
455	0.105673	0.184133	0.112783	0.0837143	0.0693333	0.148493							455	0.0054407	0.00493506	0.000647887	0.00598477	0.00975325	0.00853521							455	0.0107455	0.0171961	0.00645455	0.00569091	0.0168627	0.0200227
456	0.101592	0.187467	0.0996818	0.0877959	0.0693333	0.13352							456	0.00707291	0.00558442	-0.000760563	0.00652884	0.00780519	0.00783099							456	0.0125636	0.0171961	-0.000363636	0.00932727	0.014902	0.0143409
457	0.099551	0.187467	0.0996818	0.0857551	0.0726667	0.137264							457	0.00652884	0.00623377	-0.000760563	0.00870511	0.0104026	0.00853521							457	0.0107455	0.0152353	0.00531818	0.00750909	0.0168627	0.0188864
458	0.099551	0.187467	0.0959386	0.0775918	0.0726667	0.131649							458	0.00489663	0.00428571	0.00135211	0.00707291	0.00975325	0.00783099							458	0.0116545	0.0171961	0.00645455	0.0066	0.0168627	0.0166136
459	0.0934286	0.184133	0.0996818	0.0837143	0.0793333	0.127906							459	0.00652884	0.00688312	-5.6338e-05	0.00924918	0.00975325	0.00783099							459	0.0134727	0.0171961	0.00304545	0.00841818	0.0158824	0.0154773
460	0.0975102	0.184133	0.0978102	0.075551	0.0693333	0.129777							460	0.00598477	0.00623377	0.00346479	0.00870511	0.0104026	0.00923944							460	0.0134727	0.0181765	0.00418182	0.00841818	0.014902	0.01775
461	0.0975102	0.187467	0.094067	0.0796327	0.0693333	0.129777							461	0.00707291	0.00558442	0.00135211	0.00870511	0.0110519	0.00853521							461	0.0134727	0.0181765	0.00531818	0.0102364	0.0158824	0.0143409
462	0.0975102	0.177467	0.094067	0.0796327	0.0593333	0.120419							462	0.00652884	0.00623377	-0.000760563	0.0103373	0.00975325	0.00712676							462	0.0125636	0.0191569	0.00190909	0.00750909	0.0168627	0.01775
463	0.0913878	0.174133	0.0921954	0.0796327	0.0693333	0.122291							463	0.0054407	0.00818182	-5.6338e-05	0.00816104	0.00975325	0.00853521							463	0.0116545	0.0181765	0.00190909	0.00932727	0.0158824	0.0188864
464	0.0893469	0.1808	0.0921954	0.0735102	0.066	0.120419							464	0.00489663	0.00623377	0.00205634	0.00870511	0.0091039	0.00783099							464	0.00892727	0.0171961	0.00304545	0.00750909	0.0119608	0.0154773
465	0.0913878	0.177467	0.084709	0.075551	0.0626667	0.112933							465	0.00489663	0.00623377	0.00205634	0.00816104	0.0104026	0.00783099							465	0.00892727	0.0162157	0.00418182	0.00569091	0.0168627	0.0166136
466	0.0873061	0.167467	0.084709	0.0735102	0.0593333	0.114804							466	0.00652884	0.00818182	0.00135211	0.00979325	0.0110519	0.00853521							466	0.0107455	0.0162157	0.000772727	0.00932727	0.0198039	0.0188864
467	0.0934286	0.1808	0.084709	0.0714694	0.0726667	0.116676							467	0.00652884	0.00753247	0.00205634	0.0103373	0.0117013	0.00783099							467	0.0125636	0.0181765	0.00304545	0.00841818	0.0158824	0.0166136
468	0.0811837	0.1808	0.0790941	0.0735102	0.066	0.10919							468	0.00707291	0.00428571	0.00205634	0.00979325	0.0104026	0.00923944							468	0.0107455	0.0162157	0.00304545	0.00750909	0.014902	0.01775
469	0.0893469	0.157467	0.084709	0.0673878	0.056	0.112933							469	0.0054407	0.00753247	0.00205634	0.00979325	0.00845455	0.0106479							469	0.00983636	0.0171961	0.00418182	0.00841818	0.0139216	0.0211591
470	0.0873061	0.164133	0.0790941	0.0653469	0.0493333	0.105446							470	0.00598477	0.00688312	0.000647887	0.00707291	0.0123506	0.00994366							470	0.0062	0.0162157	0.00304545	0.00569091	0.0158824	0.0200227
471	0.0873061	0.1608	0.0772225	0.0694286	0.0493333	0.107318							471	0.00652884	0.00753247	-5.6338e-05	0.0114255	0.0117013	0.00923944							471	0.0134727	0.0171961	0.00304545	0.00932727	0.0158824	0.0166136
472	0.0852653	0.167467	0.0753509	0.0653469	0.0526667	0.111061							472	0.0054407	0.00688312	0.00346479	0.00870511	0.0123506	0.00994366							472	0.00801818	0.0132745	0.00531818	0.00750909	0.0158824	0.01775
473	0.0832245	0.164133	0.0734793	0.0714694	0.066	0.105446							473	0.00816104	0.00753247	0.00135211	0.0114255	0.0117013	0.00853521							473	0.0134727	0.0181765	-0.000363636	0.00932727	0.014902	0.0154773
474	0.0791429	0.1508	0.0790941	0.0633061	0.056	0.107318							474	0.00707291	0.00883117	0.00276056	0.00979325	0.0110519	0.00994366							474	0.0125636	0.0171961	0.00418182	0.0111455	0.0139216	0.01775
475	0.0832245	0.167467	0.0697361	0.0653469	0.0593333	0.0979599							475	0.00707291	0.00753247	0.00346479	0.00979325	0.0110519	0.0120563							475	0.00801818	0.0152353	0.00190909	0.00841818	0.0158824	0.0188864
476	0.0750612	0.1608	0.0753509	0.0633061	0.0526667	0.0979599							476	0.00598477	0.00753247	0.00205634	0.00979325	0.0110519	0.00923944							476	0.0116545	0.0171961	0.00190909	0.00932727	0.0139216	0.0154773
477	0.0811837	0.1608	0.0753509	0.0633061	0.056	0.103575							477	0.00707291	0.00688312	0.00205634	0.0108814	0.013	0.0113521							477	0.0107455	0.0171961	0.00304545	0.00841818	0.0168627	0.0166136
478	0.0750612	0.1508	0.0641213	0.0673878	0.0526667	0.0960883							478	0.00652884	0.00883117	0.00487324	0.0108814	0.0117013	0.0113521							478	0.00892727	0.0152353	0.00418182	0.00750909	0.0158824	0.0154773
479	0.0709796	0.164133	0.0716077	0.0592245	0.0626667	0.103575							479	0.00761697	0.00948052	0.00276056	0.0103373	0.013	0.00994366							479	0.00801818	0.0162157	0.000772727	0.00841818	0.0178431	0.0154773
480	0.0832245	0.1508	0.0697361	0.0571837	0.046	0.0998316							480	0.00870511	0.00948052	0.00276056	0.0125136	0.0136494	0.0148732							480	0.0134727	0.0162157	-0.0015	0.00841818	0.0178431	0.0211591
481	0.0791429	0.1408	0.0678645	0.0612653	0.0493333	0.0998316							481	0.00761697	0.00818182	0.00628169	0.0108814	0.0136494	0.0134648							481	0.0125636	0.0171961	0.00190909	0.0102364	0.0139216	0.0188864
482	0.0709796	0.147467	0.0678645	0.0571837	0.0526667	0.0960883							482	0.00979325	0.00883117	0.00346479	0.0119695	0.0142987	0.0148732							482	0.0107455	0.0191569	0.00304545	0.0111455	0.0168627	0.0200227
483	0.0750612	0.154133	0.0659929	0.0571837	0.0526667	0.0923451							483	0.00924918	0.00948052	0.00346479	0.0130577	0.0149481	0.014169							483	0.0107455	0.0171961	-0.000363636	0.00932727	0.0198039	0.0188864
484	0.0689388	0.147467	0.0641213	0.0612653	0.0526667	0.0904735							484	0.00870511	0.0107792	0.00487324	0.0136017	0.0149481	0.0148732							484	0.00983636	0.0162157	0.00418182	0.0102364	0.0198039	0.0188864
485	0.0709796	0.144133	0.0659929	0.0592245	0.056	0.0923451							485	0.00870511	0.0101299	0.00416901	0.0146899	0.0149481	0.0148732							485	0.0116545	0.0162157	0.000772727	0.0120545	0.0188235	0.01775
486	0.0730204	0.1408	0.0641213	0.0592245	0.056	0.0923451							486	0.0108814	0.0114286	0.00487324	0.0146899	0.0155974	0.0134648							486	0.0134727	0.0171961	0.000772727	0.0129636	0.0178431	0.01775
487	0.0648571	0.147467	0.0659929	0.0571837	0.056	0.0923451							487	0.0108814	0.0101299	0.00487324	0.0141458	0.0136494	0.0155775							487	0.0107455	0.0171961	-0.0015	0.0120545	0.0188235	0.0188864
488	0.066898	0.1408	0.0603781	0.0551429	0.0493333	0.0886019							488	0.0108814	0.00948052	0.00628169	0.0152339	0.0155974	0.0169859							488	0.0116545	0.0142549	0.00418182	0.0120545	0.0198039	0.0222955
489	0.066898	0.144133	0.0585065	0.0551429	0.046	0.0886019							489	0.00979325	0.0101299	0.00698592	0.0146899	0.0155974	0.0162817							489	0.00892727	0.0132745	0.00190909	0.0111455	0.0207843	0.0234318
490	0.0648571	0.137467	0.0566348	0.0592245	0.0593333	0.0867303							490	0.0108814	0.014026	0.00628169	0.0152339	0.0155974	0.014169							490	0.0116545	0.0152353	0.00190909	0.0111455	0.0168627	0.01775
491	0.0648571	0.137467	0.0622497	0.0510612	0.0493333	0.0904735							491	0.00979325	0.0114286	0.00628169	0.0163221	0.0162468	0.0176901							491	0.0107455	0.0142549	0.00304545	0.0102364	0.0178431	0.0200227
492	0.0689388	0.134133	0.0622497	0.0592245	0.046	0.0867303							492	0.0119695	0.0114286	0.00628169	0.0174102	0.0188442	0.0155775							492	0.0116545	0.0162157	0.00304545	0.0138727	0.0198039	0.0188864
493	0.0628163	0.1308	0.0566348	0.0510612	0.0426667	0.0848587							493	0.0114255	0.0114286	0.00628169	0.0174102	0.0188442	0.0169859							493	0.0107455	0.0142549	0.000772727	0.0111455	0.0247059	0.0188864
494	0.066898	0.1408	0.0585065	0.0551429	0.046	0.0848587							494	0.0130577	0.0133766	0.00909859	0.0184984	0.0207922	0.0169859							494	0.00983636	0.0132745	0.00190909	0.0120545	0.0217647	0.0222955
495	0.0566939	0.1308	0.0566348	0.0510612	0.056	0.0867303							495	0.0130577	0.014026	0.00839437	0.0174102	0.0181948	0.0190986							495	0.0116545	0.0132745	-0.000363636	0.0120545	0.0207843	0.0200227
496	0.0648571	0.137467	0.0566348	0.053102	0.056	0.0904735							496	0.0119695	0.0120779	0.00698592	0.0174102	0.0181948	0.0183944							496	0.0116545	0.0122941	0.00190909	0.0120545	0.0207843	0.0200227
497	0.066898	0.144133	0.0622497	0.0490204	0.0593333	0.0886019							497	0.0130577	0.014026	0.00909859	0.0190424	0.0207922	0.0190986							497	0.00801818	0.0162157	0.00645455	0.0129636	0.0227451	0.0154773
498	0.0648571	0.147467	0.0528916	0.0490204	0.056	0.0829871							498	0.0130577	0.014026	0.0126197	0.0190424	0.0188442	0.0183944							498	0.00983636	0.0132745	0.00759091	0.0129636	0.0188235	0.0234318
499	0.0566939	0.1408	0.0603781	0.0551429	0.056	0.0904735							499	0.0136017	0.014026	0.00769014	0.0190424	0.0227403	0.0219155							499	0.0116545	0.0162157	0.00304545	0.0120545	0.0237255	0.0234318
500	0.0607755	0.144133	0.0528916	0.053102	0.0626667	0.0811155							500	0.0163221	0.0146753	0.00839437	0.0206746	0.0214416	0.0212113							500	0.0134727	0.0152353	0.00190909	0.0175091	0.0207843	0.0211591
501	0.0587347	0.1308	0.0585065	0.0510612	0.046	0.0811155							501	0.0152339	0.0153247	0.0119155	0.0223069	0.0227403	0.0198028							501	0.00892727	0.0122941	0.00418182	0.0156909	0.0207843	0.0211591
502	0.0566939	0.144133	0.05102	0.0490204	0.056	0.0829871							502	0.0168662	0.0146753	0.0112113	0.0212187	0.024039	0.0226197							502	0.0134727	0.0113137	0.00190909	0.0156909	0.0227451	0.0234318
503	0.0546531	0.127467	0.0528916	0.0510612	0.0526667	0.0792439							503	0.0168662	0.015974	0.0126197	0.023395	0.0246883	0.0219155							503	0.0125636	0.0142549	0.00418182	0.0156909	0.0247059	0.0200227
504	0.0566939	0.134133	0.0472768	0.0469796	0.0426667	0.0792439							504	0.0179543	0.0185714	0.0112113	0.023395	0.024039	0.0254366							504	0.0116545	0.0122941	0.00531818	0.0166	0.0247059	0.0257045
505	0.0628163	0.1308	0.0547632	0.053102	0.046	0.0829871							505	0.0168662	0.0192208	0.0133239	0.023395	0.025987	0.0240282							505	0.0107455	0.0171961	0.000772727	0.0184182	0.0237255	0.0211591
506	0.0628163	0.124133	0.05102	0.0449388	0.056	0.0829871							506	0.0179543	0.0172727	0.0133239	0.0244831	0.0285844	0.0261408							506	0.0107455	0.0152353	0.00418182	0.0166	0.0217647	0.0291136
507	0.0546531	0.1308	0.0472768	0.0490204	0.0526667	0.0811155							507	0.0174102	0.0172727	0.0182535	0.0244831	0.0266364	0.0268451							507	0.00801818	0.0142549	0.00418182	0.0147818	0.0227451	0.0211591
508	0.0607755	0.107467	0.0454052	0.0469796	0.046	0.0829871							508	0.0184984	0.0185714	0.0147324	0.0250272	0.0292338	0.0261408							508	0.00892727	0.0152353	0.00531818	0.0175091	0.0266667	0.0279773
509	0.0526122	0.124133	0.0472768	0.0551429	0.0593333	0.0755007							509	0.0201306	0.0192208	0.0175493	0.0277476	0.0285844	0.0303662							509	0.00801818	0.0142549	0.00531818	0.0166	0.0247059	0.0291136
510	0.0566939	0.1208	0.0397904	0.0490204	0.046	0.0717574							510	0.0195865	0.0205195	0.0189577	0.0266594	0.0292338	0.029662							510	0.00801818	0.0171961	0.00190909	0.0175091	0.0276471	0.0268409
511	0.0587347	0.127467	0.0528916	0.0592245	0.0693333	0.0829871							511	0.0244831	0.0231169	0.0154366	0.031012	0.0279351	0.0289577							511	0.0143818	0.0171961	0.00304545	0.0220545	0.0266667	0.0268409
512	0.0587347	0.1108	0.0435336	0.0469796	0.0426667	0.0680142							512	0.023395	0.0218182	0.0175493	0.0321001	0.0318312	0.0310704							512	0.0134727	0.0132745	0.00645455	0.0211455	0.0247059	0.0291136
513	0.0546531	0.127467	0.0397904	0.0592245	0.0526667	0.0792439							513	0.023395	0.0218182	0.0175493	0.0293798	0.0311818	0.0324789							513	0.0125636	0.0142549	0.00304545	0.0220545	0.0266667	0.0257045
514	0.0526122	0.124133	0.0472768	0.0510612	0.0626667	0.0792439							514	0.0255713	0.0257143	0.0224789	0.0321001	0.0331299	0.0331831							514	0.0116545	0.0162157	0.00190909	0.0202364	0.0266667	0.03025
515	0.0526122	0.124133	0.0435336	0.053102	0.0526667	0.0755007							515	0.0250272	0.0231169	0.0182535	0.0342764	0.0357273	0.0345915							515	0.0116545	0.0132745	0.00531818	0.0184182	0.0305882	0.0245682
516	0.044449	0.1208	0.041662	0.0551429	0.056	0.0829871							516	0.0277476	0.0263636	0.0217746	0.0348205	0.037026	0.0374085							516	0.0125636	0.0181765	0.00304545	0.0220545	0.0296078	0.0291136
517	0.0546531	0.124133	0.0472768	0.0469796	0.056	0.0773723							517	0.0272035	0.028961	0.019662	0.0369967	0.037026	0.0388169							517	0.0116545	0.0162157	0.00190909	0.0202364	0.0286275	0.0313864
518	0.0505714	0.1208	0.0397904	0.0510612	0.0626667	0.0773723							518	0.0288357	0.0283117	0.0252958	0.0353645	0.0376753	0.0388169							518	0.0116545	0.0162157	0.00759091	0.0220545	0.0296078	0.0291136
519	0.0505714	0.117467	0.0379188	0.0551429	0.0526667	0.073629							519	0.031012	0.028961	0.026	0.0375408	0.0383247	0.0395211							519	0.0134727	0.0142549	0.00759091	0.0238727	0.0315686	0.0313864
520	0.0505714	0.114133	0.041662	0.0592245	0.0593333	0.0773723							520	0.0304679	0.0302597	0.0274085	0.039173	0.0402727	0.0409296							520	0.0107455	0.0162157	0.00759091	0.0238727	0.0315686	0.0325227
521	0.0485306	0.114133	0.041662	0.0510612	0.0526667	0.0773723							521	0.0337323	0.0322078	0.0267042	0.0429815	0.0422208	0.0444507							521	0.0143818	0.0162157	0.00531818	0.0256909	0.0315686	0.0359318
522	0.0464898	0.1208	0.0435336	0.0592245	0.046	0.073629							522	0.0321001	0.0309091	0.0281127	0.0413493	0.0422208	0.0444507							522	0.0116545	0.0152353	0.00531818	0.0247818	0.0305882	0.0336591
523	0.044449	0.114133	0.0454052	0.0592245	0.056	0.0848587							523	0.0337323	0.0322078	0.0281127	0.0424374	0.0415714	0.0479718							523	0.0143818	0.0142549	0.00304545	0.0302364	0.0286275	0.0359318
524	0.0424082	0.107467	0.0360472	0.0592245	0.056	0.0811155							524	0.0353645	0.0328571	0.0288169	0.0462459	0.0467662	0.042338							524	0.0125636	0.0162157	0.00304545	0.0256909	0.0335294	0.0325227
525	0.0526122	0.117467	0.0435336	0.0612653	0.0626667	0.0811155							525	0.0369967	0.0335065	0.0309296	0.0478781	0.0474156	0.0479718							525	0.0143818	0.0152353	0.00531818	0.0293273	0.0345098	0.0347955
526	0.0464898	0.107467	0.041662	0.0633061	0.0593333	0.0717574							526	0.0375408	0.0374026	0.032338	0.0484222	0.0506623	0.0521972							526	0.0116545	0.0191569	0.00418182	0.0302364	0.0335294	0.0382045
527	0.0505714	0.117467	0.0435336	0.0633061	0.066	0.0829871							527	0.0386289	0.0380519	0.0337465	0.0505985	0.0506623	0.051493							527	0.0125636	0.0171961	0.00645455	0.0266	0.0364706	0.0393409
528	0.044449	0.1108	0.041662	0.0592245	0.0793333	0.0848587							528	0.0386289	0.0374026	0.0365634	0.0495103	0.0526104	0.0521972							528	0.00710909	0.0162157	0.00645455	0.0247818	0.037451	0.0359318
529	0.0464898	0.114133	0.0360472	0.0551429	0.0626667	0.0755007							529	0.0424374	0.0419481	0.0365634	0.0538629	0.0545584	0.0543099							529	0.0116545	0.0171961	0.00645455	0.0293273	0.0384314	0.0393409
530	0.0464898	0.114133	0.041662	0.0592245	0.0593333	0.0848587							530	0.0457018	0.0419481	0.0386761	0.0560392	0.0578052	0.0557183							530	0.0134727	0.0162157	0.00759091	0.0320545	0.0413725	0.0416136
531	0.0464898	0.107467	0.041662	0.0633061	0.0726667	0.0811155							531	0.0478781	0.0438961	0.0407887	0.0587595	0.0591039	0.0592394							531	0.0116545	0.0152353	0.00759091	0.0338727	0.0423529	0.0382045
532	0.0424082	0.107467	0.0379188	0.0653469	0.066	0.0848587							532	0.0478781	0.0464935	0.0450141	0.0598477	0.0597532	0.0648732							532	0.0125636	0.0171961	0.00986364	0.0347818	0.0423529	0.0461591
533	0.044449	0.1108	0.0323039	0.0592245	0.0593333	0.0811155							533	0.0500544	0.0490909	0.0464225	0.0631121	0.063	0.0627606							533	0.0125636	0.0201373	0.00986364	0.0347818	0.0433333	0.0393409
534	0.044449	0.117467	0.0360472	0.0633061	0.076	0.0867303							534	0.0516866	0.051039	0.0429014	0.0663765	0.0662468	0.064169							534	0.0116545	0.0191569	0.00190909	0.0384182	0.0443137	0.0438864
535	0.0424082	0.104133	0.041662	0.0612653	0.0593333	0.0848587							535	0.0538629	0.051039	0.0492394	0.0707291	0.0688442	0.0719155							535	0.0143818	0.0152353	0.00531818	0.0402364	0.0462745	0.0495682
536	0.0464898	0.1008	0.0323039	0.0673878	0.0693333	0.0886019							536	0.0576714	0.0523377	0.054169	0.0712731	0.0720909	0.0719155							536	0.0143818	0.0171961	0.00986364	0.0411455	0.0472549	0.0495682
537	0.0464898	0.107467	0.0397904	0.0714694	0.0693333	0.0848587							537	0.0576714	0.0555844	0.0527606	0.0739935	0.074039	0.0747324							537	0.0152909	0.0191569	0.00986364	0.0393273	0.0472549	0.0461591
538	0.0424082	0.1008	0.0360472	0.0735102	0.076	0.0923451							538	0.0620239	0.0581818	0.0513521	0.0772579	0.0785844	0.0775493							538	0.0143818	0.0211176	0.00531818	0.0420545	0.0511765	0.0507045
539	0.0485306	0.0841333	0.0360472	0.0714694	0.066	0.0942167							539	0.0631121	0.0588312	0.0569859	0.077802	0.0805325	0.0810704							539	0.0143818	0.0171961	0.0121364	0.0420545	0.0521569	0.0507045
540	0.0383265	0.104133	0.0341756	0.075551	0.076	0.0886019							540	0.0658324	0.0627273	0.0590986	0.0805223	0.0811818	0.0845915							540	0.0152909	0.0181765	0.011	0.0438727	0.0521569	0.05525
541	0.0464898	0.1008	0.0379188	0.075551	0.076	0.0942167							541	0.0669206	0.065974	0.0590986	0.0848749	0.0818312	0.0845915							541	0.0143818	0.022098	0.00986364	0.0466	0.0511765	0.05525
542	0.044449	0.104133	0.0323039	0.0735102	0.0826667	0.0942167							542	0.0680087	0.0672727	0.0647324	0.0848749	0.087026	0.086							542	0.0143818	0.0211176	0.0121364	0.0484182	0.0570588	0.05525
543	0.0424082	0.1108	0.0285607	0.0796327	0.0926667	0.0923451							543	0.0712731	0.0672727	0.0633239	0.0865071	0.0876753	0.0909296							543	0.0125636	0.0152353	0.00872727	0.0475091	0.055098	0.0541136
544	0.0403673	0.1108	0.0397904	0.0816735	0.0793333	0.0979599							544	0.0734494	0.0692208	0.0640282	0.0903156	0.0902727	0.0937465							544	0.0134727	0.0191569	0.0144091	0.0511455	0.0570588	0.0620682
545	0.0464898	0.1008	0.0379188	0.0837143	0.0893333	0.0979599							545	0.0761697	0.0705195	0.0675493	0.0930359	0.0948182	0.0958592							545	0.0143818	0.0181765	0.0132727	0.0511455	0.0570588	0.0609318
546	0.0383265	0.104133	0.0379188	0.0857551	0.0993333	0.114804							546	0.0788901	0.0744156	0.069662	0.0979325	0.0967662	0.100789							546	0.0162	0.0191569	0.011	0.0556909	0.06	0.0632045
547	0.0403673	0.107467	0.0341756	0.0857551	0.096	0.0998316							547	0.0805223	0.0763636	0.0738873	0.101197	0.100662	0.0979718							547	0.0152909	0.0211176	0.0132727	0.0575091	0.0668627	0.0632045
548	0.0403673	0.0974667	0.0454052	0.0959592	0.0926667	0.114804							548	0.0837867	0.0796104	0.0802254	0.102829	0.101961	0.100789							548	0.0162	0.0211176	0.0144091	0.0538727	0.0658824	0.0620682
549	0.0362857	0.0908	0.0266891	0.0898367	0.0926667	0.101703							549	0.0875952	0.0815584	0.0809296	0.106638	0.108455	0.107831							549	0.0189273	0.0201373	0.0189545	0.0566	0.064902	0.06775
550	0.0403673	0.104133	0.0266891	0.0959592	0.096	0.103575							550	0.0886834	0.0828571	0.0788169	0.108814	0.109104	0.109944							550	0.0152909	0.0230784	0.00986364	0.0575091	0.064902	0.0654773
551	0.0383265	0.104133	0.0173311	0.0857551	0.096	0.101703							551	0.0930359	0.0835065	0.082338	0.113711	0.114299	0.112761							551	0.0198364	0.0191569	0.00759091	0.0602364	0.0707843	0.06775
552	0.0424082	0.1008	0.0323039	0.0918776	0.0893333	0.103575							552	0.0973885	0.09	0.0872676	0.116975	0.117545	0.119099							552	0.0171091	0.0230784	0.0144091	0.0666	0.0698039	0.0711591
553	0.044449	0.107467	0.0323039	0.106163	0.106	0.120419							553	0.0984766	0.0906494	0.0921972	0.122416	0.118195	0.119803							553	0.0180182	0.0201373	0.0178182	0.0656909	0.0747059	0.0745682
554	0.0383265	0.0841333	0.0304323	0.102082	0.096	0.122291							554	0.102285	0.0925974	0.0929014	0.124048	0.122091	0.121915							554	0.0207455	0.0230784	0.00759091	0.0693273	0.0737255	0.0722955
555	0.0383265	0.1108	0.0248175	0.0959592	0.112667	0.112933							555	0.102829	0.0964935	0.0964225	0.124048	0.125987	0.126141							555	0.0207455	0.0250392	0.0132727	0.0684182	0.0796078	0.0757045
556	0.0464898	0.107467	0.0341756	0.108204	0.112667	0.118548							556	0.10555	0.0997403	0.0999437	0.1284	0.129883	0.130366							556	0.0207455	0.027	0.0132727	0.0702364	0.0747059	0.0768409
557	0.0464898	0.1108	0.0341756	0.110245	0.119333	0.127906							557	0.110446	0.105584	0.102761	0.132753	0.138325	0.137408							557	0.0207455	0.0279804	0.0178182	0.0738727	0.0854902	0.0893409
558	0.0566939	0.0974667	0.0435336	0.116367	0.0993333	0.127906							558	0.114799	0.106883	0.106986	0.136561	0.136377	0.139521							558	0.0216545	0.0230784	0.0200909	0.0747818	0.0864706	0.0882045
559	0.0322041	0.0808	0.0323039	0.118408	0.102667	0.127906							559	0.120783	0.11013	0.111915	0.142002	0.141571	0.142338							559	0.0207455	0.027	0.0200909	0.0811455	0.0854902	0.0882045
560	0.0383265	0.0941333	0.0360472	0.114327	0.119333	0.122291							560	0.119151	0.114026	0.114028	0.146355	0.149364	0.147268							560	0.0207455	0.0240588	0.0166818	0.0775091	0.0913725	0.0836591
561	0.0464898	0.107467	0.0341756	0.110245	0.129333	0.129777							561	0.12568	0.114675	0.119662	0.150707	0.15261	0.153606							561	0.0234727	0.0250392	0.0200909	0.0866	0.0923529	0.0904773
562	0.0403673	0.107467	0.0323039	0.114327	0.126	0.13352							562	0.132753	0.123117	0.123183	0.153972	0.156506	0.151493							562	0.0225636	0.0289608	0.0200909	0.0856909	0.100196	0.0904773
563	0.0464898	0.0908	0.0379188	0.116367	0.112667	0.14475							563	0.133841	0.121169	0.123183	0.158324	0.157156	0.157831							563	0.0234727	0.0250392	0.0189545	0.0838727	0.0992157	0.0904773
564	0.0546531	0.0941333	0.0435336	0.126571	0.119333	0.14475							564	0.137106	0.128312	0.129521	0.162133	0.161052	0.166986							564	0.0262	0.027	0.0223636	0.0884182	0.0982353	0.0950227
565	0.0464898	0.0941333	0.0397904	0.132694	0.132667	0.146622							565	0.138738	0.132857	0.128113	0.164309	0.166896	0.164873							565	0.0225636	0.0260196	0.0212273	0.0884182	0.100196	0.0972955
566	0.0342449	0.0974667	0.0454052	0.142898	0.149333	0.148493							566	0.146899	0.134156	0.134451	0.16975	0.17274	0.171915							566	0.0234727	0.0338627	0.0212273	0.0911455	0.101176	0.101841
567	0.0342449	0.1008	0.0304323	0.130653	0.152667	0.142879							567	0.147987	0.134805	0.141493	0.173558	0.172091	0.175437							567	0.0252909	0.0260196	0.0257727	0.0966	0.102157	0.100705
568	0.0362857	0.0841333	0.0397904	0.134735	0.136	0.159723							568	0.153428	0.144545	0.148535	0.180631	0.182481	0.179662							568	0.0271091	0.031902	0.0246364	0.101145	0.11098	0.0961591
569	0.0424082	0.104133	0.0341756	0.140857	0.146	0.15598							569	0.159412	0.147792	0.149239	0.18444	0.187026	0.183887							569	0.0216545	0.0338627	0.0223636	0.0966	0.11098	0.10525
570	0.0383265	0.0874667	0.0323039	0.155143	0.156	0.157851							570	0.162133	0.15039	0.154873	0.192057	0.194169	0.195155							570	0.0234727	0.0309216	0.0257727	0.101145	0.11098	0.112068
571	0.0464898	0.114133	0.0360472	0.140857	0.172667	0.165338							571	0.169206	0.156883	0.161915	0.199129	0.199364	0.202197							571	0.0262	0.0328824	0.0246364	0.104782	0.115882	0.121159
572	0.0383265	0.0841333	0.0323039	0.155143	0.162667	0.161595							572	0.177911	0.162727	0.164732	0.205114	0.20261	0.208535							572	0.0307455	0.0309216	0.0280455	0.112055	0.114902	0.120023
573	0.0322041	0.0908	0.0454052	0.157184	0.156	0.167209							573	0.182807	0.169221	0.170366	0.210555	0.209753	0.216282							573	0.0289273	0.0338627	0.0337273	0.114782	0.123725	0.125705
574	0.0403673	0.0708	0.0491484	0.161265	0.162667	0.187797							574	0.188792	0.170519	0.179521	0.221436	0.217545	0.219803							574	0.0334727	0.0338627	0.0314545	0.118418	0.127647	0.123432
575	0.0485306	0.104133	0.0435336	0.177592	0.169333	0.187797							575	0.197497	0.182857	0.183042	0.229053	0.227286	0.225437							575	0.0325636	0.0397451	0.0291818	0.122964	0.133529	0.124568
576	0.0464898	0.0908	0.0435336	0.179633	0.172667	0.193412							576	0.207291	0.189351	0.19431	0.239391	0.241571	0.240225							576	0.0325636	0.0358235	0.0348636	0.131145	0.140392	0.135932
577	0.0403673	0.1008	0.0454052	0.183714	0.199333	0.204642							577	0.212187	0.196494	0.199944	0.245375	0.24287	0.247972							577	0.0325636	0.0368039	0.0337273	0.134782	0.139412	0.140477
578	0.0424082	0.0974667	0.0454052	0.195959	0.189333	0.208385							578	0.21654	0.202338	0.20769	0.256257	0.256506	0.259239							578	0.0325636	0.0417059	0.0337273	0.133873	0.146275	0.147295
579	0.044449	0.1008	0.0397904	0.210245	0.192667	0.219614							579	0.230686	0.208831	0.215437	0.26605	0.263	0.26769							579	0.0334727	0.0417059	0.0348636	0.149327	0.150196	0.150705
580	0.044449	0.0941333	0.0397904	0.208204	0.222667	0.219614							580	0.238303	0.218571	0.226704	0.28074	0.276636	0.280366							580	0.0434727	0.0436667	0.0428182	0.152964	0.155098	0.157523
581	0.0464898	0.107467	0.0472768	0.220449	0.246	0.228972							581	0.245375	0.227662	0.235155	0.290533	0.288325	0.283183							581	0.0407455	0.0446471	0.036	0.157509	0.170784	0.158659
582	0.0383265	0.0841333	0.05102	0.232694	0.229333	0.238331							582	0.253536	0.230909	0.24431	0.300326	0.298714	0.29938							582	0.0434727	0.0446471	0.036	0.165691	0.167843	0.166614
583	0.0505714	0.0941333	0.0397904	0.236776	0.226	0.240202							583	0.263874	0.238052	0.249944	0.309576	0.305208	0.309944							583	0.0407455	0.0436667	0.0439545	0.170236	0.171765	0.171159
584	0.0526122	0.0608	0.0454052	0.234735	0.232667	0.251432							584	0.270403	0.241948	0.253465	0.320457	0.317545	0.31769							584	0.0407455	0.0407255	0.0394091	0.178418	0.188431	0.177977
585	0.0546531	0.1008	0.0603781	0.253102	0.246	0.268276							585	0.278564	0.258182	0.269662	0.33025	0.328584	0.325437							585	0.0425636	0.0456275	0.0473636	0.187509	0.190392	0.183659
586	0.0587347	0.1208	0.0454052	0.271469	0.282667	0.279506							586	0.284004	0.261429	0.272479	0.340044	0.342221	0.337408							586	0.0416545	0.0534706	0.0473636	0.191145	0.203137	0.188205
587	0.0526122	0.117467	0.0454052	0.267388	0.262667	0.277634							587	0.290533	0.269221	0.273887	0.344396	0.346117	0.34938							587	0.0452909	0.0515098	0.0428182	0.1966	0.206078	0.200705
588	0.0505714	0.1008	0.0603781	0.279633	0.302667	0.286992							588	0.293798	0.271169	0.283746	0.353645	0.355857	0.355718							588	0.0425636	0.0505294	0.0462273	0.193873	0.212941	0.204114
589	0.0546531	0.0808	0.0528916	0.289837	0.302667	0.298222							589	0.301415	0.275714	0.288676	0.361806	0.363	0.359239							589	0.0462	0.0485686	0.0473636	0.204782	0.216863	0.213205
590	0.0505714	0.127467	0.0547632	0.289837	0.319333	0.30758							590	0.307943	0.282857	0.288676	0.370511	0.369494	0.37262							590	0.0480182	0.0583725	0.0507727	0.2166	0.224706	0.216614
591	0.0546531	0.0874667	0.0641213	0.304122	0.292667	0.315066							591	0.316104	0.284156	0.300648	0.379761	0.380532	0.374732							591	0.0516545	0.0524902	0.0541818	0.222964	0.236471	0.226841
592	0.0648571	0.114133	0.0603781	0.312286	0.329333	0.322553							592	0.319913	0.288701	0.302761	0.385745	0.384429	0.384592							592	0.0534727	0.0554314	0.0485	0.230236	0.236471	0.233659
593	0.0628163	0.1108	0.0641213	0.316367	0.329333	0.328168							593	0.325354	0.298442	0.305577	0.39173	0.389623	0.392338							593	0.0534727	0.0583725	0.0587273	0.237509	0.239412	0.233659
594	0.0587347	0.0974667	0.05102	0.316367	0.322667	0.337526							594	0.331882	0.297792	0.311211	0.402067	0.394169	0.400789							594	0.0543818	0.0534706	0.0485	0.242964	0.247255	0.243886
595	0.0566939	0.1008	0.0659929	0.340857	0.349333	0.35437							595	0.335691	0.303636	0.319662	0.405876	0.407156	0.408535							595	0.0534727	0.0583725	0.0644091	0.248418	0.261961	0.257523
596	0.0546531	0.114133	0.0528916	0.340857	0.359333	0.337526							596	0.340044	0.314026	0.322479	0.411861	0.411701	0.413465							596	0.0534727	0.0603333	0.061	0.253873	0.257059	0.257523
597	0.0607755	0.114133	0.0603781	0.359224	0.359333	0.363728							597	0.345484	0.314675	0.323183	0.417845	0.420143	0.416282							597	0.0598364	0.0642549	0.0621364	0.262964	0.274706	0.266614
598	0.0566939	0.107467	0.0697361	0.363306	0.362667	0.369343							598	0.346028	0.320519	0.328817	0.418934	0.418844	0.420507							598	0.0562	0.0662157	0.0644091	0.265691	0.271765	0.274568
599	0.0648571	0.1108	0.0641213	0.367388	0.362667	0.3656							599	0.349837	0.323766	0.330225	0.424918	0.425987	0.426141							599	0.0562	0.0701373	0.0598636	0.272964	0.28549	0.271159
600	0.0485306	0.0974667	0.0585065	0.363306	0.352667	0.374958							600	0.352013	0.327662	0.336563	0.429271	0.434429	0.430366							600	0.0598364	0.0681765	0.0700909	0.275691	0.286471	0.284795
601	0.066898	0.114133	0.0641213	0.381673	0.379333	0.393674							601	0.357454	0.323766	0.33938	0.435256	0.431182	0.437408							601	0.0643818	0.0632745	0.061	0.2866	0.288431	0.289341
602	0.0566939	0.104133	0.0678645	0.385755	0.376	0.389931							602	0.357998	0.32961	0.340789	0.4358	0.437675	0.441634							602	0.0580182	0.0701373	0.0723636	0.285691	0.299216	0.293886
603	0.0709796	0.1208	0.0697361	0.37351	0.389333	0.393674							603	0.362894	0.328961	0.341493	0.44124	0.440922	0.438817							603	0.0634727	0.0662157	0.0632727	0.298418	0.303137	0.295023
604	0.0709796	0.104133	0.0678645	0.381673	0.369333	0.386188							604	0.363439	0.337403	0.342901	0.439608	0.442221	0.443042							604	0.0580182	0.0691569	0.0655455	0.297509	0.298235	0.298432
605	0.0628163	0.117467	0.0734793	0.385755	0.379333	0.399289							605	0.364527	0.336753	0.347831	0.446681	0.446766	0.442338							605	0.0652909	0.0681765	0.0689545	0.299327	0.307059	0.298432
606	0.0730204	0.117467	0.0734793	0.383714	0.382667	0.397417							606	0.369423	0.339351	0.350648	0.446137	0.448714	0.445859							606	0.0643818	0.072098	0.0644091	0.304782	0.313922	0.307523
607	0.0628163	0.1108	0.0716077	0.385755	0.379333	0.399289							607	0.372144	0.34	0.349944	0.452666	0.45326	0.447972							607	0.0634727	0.0642549	0.0655455	0.297509	0.31	0.306386
608	0.0648571	0.1308	0.0734793	0.377592	0.406	0.406775							608	0.372144	0.347143	0.352761	0.45049	0.459104	0.452901							608	0.0580182	0.0730784	0.0632727	0.298418	0.313922	0.307523
609	0.0750612	0.1208	0.0659929	0.395959	0.399333	0.408647							609	0.380849	0.352338	0.359099	0.457563	0.458455	0.455718							609	0.0671091	0.0740588	0.0700909	0.305691	0.311961	0.300705
610	0.0566939	0.107467	0.0734793	0.404122	0.396	0.414262							610	0.380849	0.351039	0.356282	0.458651	0.464299	0.458535							610	0.0652909	0.0701373	0.0666818	0.303873	0.317843	0.307523
611	0.0730204	0.107467	0.0809657	0.393918	0.389333	0.427363							611	0.384657	0.356234	0.364732	0.465724	0.463649	0.461352							611	0.0643818	0.0711176	0.0769091	0.310236	0.314902	0.312068
612	0.0648571	0.104133	0.0753509	0.402082	0.406	0.410518							612	0.392274	0.360779	0.365437	0.47062	0.47274	0.46769							612	0.0643818	0.0760196	0.0700909	0.303873	0.320784	0.312068
613	0.0791429	0.1008	0.0697361	0.395959	0.402667	0.418005							613	0.397715	0.362078	0.37107	0.477693	0.474688	0.470507							613	0.0689273	0.0740588	0.0678182	0.315691	0.318824	0.313205
614	0.0791429	0.0774667	0.0772225	0.408204	0.372667	0.416133							614	0.404244	0.367922	0.377408	0.48803	0.484429	0.482479							614	0.0725636	0.0730784	0.0746364	0.312964	0.322745	0.31775
615	0.0628163	0.0908	0.0734793	0.412286	0.396	0.427363							615	0.406964	0.373117	0.386563	0.490751	0.490273	0.489521							615	0.0716545	0.0691569	0.0814545	0.311145	0.322745	0.314341
616	0.0852653	0.104133	0.0809657	0.42249	0.406	0.42362							616	0.413493	0.382208	0.387268	0.501632	0.507156	0.498676							616	0.0643818	0.0711176	0.0769091	0.315691	0.330588	0.315477
617	0.0730204	0.1108	0.0678645	0.430653	0.439333	0.429235							617	0.42111	0.386104	0.396423	0.510337	0.513	0.508535							617	0.0716545	0.0799412	0.0746364	0.317509	0.33549	0.325705
618	0.077102	0.117467	0.0753509	0.428612	0.419333	0.442336							618	0.432535	0.399091	0.402761	0.51741	0.52339	0.521211							618	0.0734727	0.077	0.0735	0.322055	0.333529	0.327977
619	0.0689388	0.1308	0.0734793	0.430653	0.436	0.453565							619	0.443961	0.407532	0.411915	0.533732	0.535727	0.533183							619	0.0734727	0.0730784	0.0780455	0.331145	0.331569	0.327977
620	0.0648571	0.114133	0.0884522	0.44902	0.439333	0.477896							620	0.459195	0.418571	0.427408	0.548422	0.55261	0.545859							620	0.0743818	0.0828824	0.0916818	0.340236	0.350196	0.335932
621	0.0607755	0.114133	0.084709	0.463306	0.456	0.485383							621	0.463547	0.428312	0.431634	0.567465	0.570792	0.563465							621	0.0771091	0.0799412	0.0848636	0.342055	0.350196	0.338205
622	0.0730204	0.1208	0.0809657	0.47351	0.469333	0.492869							622	0.484222	0.443247	0.445718	0.585963	0.589623	0.586704							622	0.0816545	0.0897451	0.0837273	0.353873	0.362941	0.357523
623	0.0709796	0.117467	0.0865806	0.500041	0.489333	0.511585							623	0.492383	0.458831	0.459099	0.601197	0.606506	0.60431							623	0.0789273	0.0936667	0.0916818	0.360236	0.365882	0.364341
624	0.0873061	0.1108	0.084709	0.510245	0.486	0.524687							624	0.509793	0.468571	0.47107	0.628945	0.629883	0.62262							624	0.0871091	0.0936667	0.0894091	0.377509	0.389412	0.374568
625	0.0811837	0.1208	0.0828374	0.538816	0.529333	0.554632							625	0.527203	0.483506	0.487972	0.652884	0.65261	0.645859							625	0.0843818	0.0858235	0.0950909	0.385691	0.396275	0.389341
626	0.0852653	0.127467	0.084709	0.538816	0.556	0.562119							626	0.54407	0.502338	0.506986	0.673014	0.674039	0.674028							626	0.0916545	0.0985686	0.0985	0.401145	0.40902	0.401841
627	0.0832245	0.1308	0.0884522	0.557184	0.549333	0.577092							627	0.562024	0.512078	0.518958	0.698585	0.70261	0.695859							627	0.0934727	0.106412	0.106455	0.412964	0.43451	0.415477
628	0.0934286	0.147467	0.101553	0.595959	0.596	0.612652							628	0.579978	0.524416	0.532338	0.724157	0.725987	0.721915							628	0.100745	0.0985686	0.108727	0.437509	0.448235	0.432523
629	0.0913878	0.124133	0.110911	0.618408	0.616	0.644469							629	0.595756	0.542597	0.552761	0.745919	0.751961	0.752197							629	0.100745	0.107392	0.111	0.449327	0.461961	0.456386
630	0.0832245	0.134133	0.094067	0.644939	0.642667	0.655699							630	0.611534	0.561429	0.560507	0.771491	0.77274	0.773324							630	0.108018	0.115235	0.106455	0.472964	0.475686	0.471159
631	0.0852653	0.1408	0.107168	0.653102	0.676	0.696874							631	0.633297	0.569221	0.583746	0.801959	0.800013	0.795155							631	0.115291	0.114255	0.120091	0.490236	0.506078	0.495023
632	0.107714	0.137467	0.112783	0.685755	0.676	0.709976							632	0.644723	0.588052	0.595718	0.824266	0.826636	0.824732							632	0.118018	0.128961	0.120091	0.518418	0.526667	0.518886
633	0.0811837	0.127467	0.112783	0.716367	0.682667	0.734307							633	0.660501	0.598442	0.611211	0.854189	0.85261	0.845859							633	0.122564	0.128961	0.132591	0.5366	0.555098	0.534795
634	0.101592	0.104133	0.116526	0.728612	0.729333	0.756766							634	0.669206	0.609481	0.620366	0.865071	0.867545	0.866282							634	0.121655	0.125039	0.138273	0.557509	0.569804	0.559795
635	0.0954694	0.147467	0.135242	0.759224	0.769333	0.792326							635	0.686072	0.617922	0.630225	0.88901	0.894169	0.883183							635	0.130745	0.137784	0.143955	0.581145	0.602157	0.571159
636	0.113837	0.1308	0.125884	0.779633	0.779333	0.807299							636	0.693145	0.633506	0.645014	0.9037	0.903909	0.907127							636	0.130745	0.138765	0.149636	0.602055	0.615882	0.60525
637	0.103633	0.1208	0.129628	0.802082	0.806	0.829759							637	0.70457	0.636104	0.651352	0.923286	0.924039	0.928958							637	0.135291	0.139745	0.153045	0.627509	0.637451	0.632523
638	0.105673	0.147467	0.129628	0.824531	0.842667	0.859704							638	0.711643	0.647792	0.656282	0.937432	0.940273	0.941634							638	0.135291	0.15151	0.155318	0.655691	0.663922	0.65525
639	0.111796	0.167467	0.122141	0.869429	0.859333	0.870934							639	0.721436	0.651039	0.666845	0.957018	0.959753	0.959944							639	0.1462	0.154451	0.167818	0.685691	0.700196	0.683659
640	0.107714	0.157467	0.142729	0.895959	0.896	0.906494							640	0.724157	0.656234	0.674592	0.971164	0.966896	0.974028							640	0.141655	0.154451	0.167818	0.712964	0.719804	0.713205
641	0.113837	0.177467	0.142729	0.902082	0.929333	0.925211							641	0.730141	0.665325	0.674592	0.98259	0.981831	0.978958							641	0.161655	0.163275	0.171227	0.748418	0.747255	0.74275
642	0.124041	0.177467	0.142729	0.916367	0.939333	0.943927							642	0.730141	0.661429	0.676	0.990207	0.995468	0.993042							642	0.161655	0.173078	0.178045	0.772964	0.782549	0.768886
643	0.132204	0.1408	0.142729	0.942898	0.929333	0.958899							643	0.732318	0.662727	0.683042	0.995647	0.998065	0.995859							643	0.159836	0.169157	0.174636	0.8066	0.81098	0.797295
644	0.138327	0.147467	0.15583	0.955143	0.976	0.972001							644	0.728509	0.660779	0.671775	1	1.00001	0.995859							644	0.173473	0.186804	0.190545	0.840236	0.842353	0.83025
645	0.130163	0.157467	0.1446	0.975551	0.972667	0.977616							645	0.718172	0.653636	0.664732	0.992927	0.994818	1.00008							645	0.170745	0.183863	0.192818	0.867509	0.871765	0.870023
646	0.128122	0.174133	0.159573	0.977592	0.986	0.985102							646	0.711643	0.641948	0.654873	0.988575	0.988325	0.984592							646	0.181655	0.186804	0.196227	0.898418	0.900196	0.890477
647	0.136286	0.1708	0.161445	0.989837	0.976	1.00007							647	0.700218	0.637403	0.642901	0.976605	0.974688	0.97262							647	0.185291	0.188765	0.207591	0.922964	0.924706	0.924568
648	0.134245	0.147467	0.163316	0.969429	0.996	0.992588							648	0.684984	0.621169	0.631634	0.959739	0.961701	0.952197							648	0.184382	0.190725	0.201909	0.954782	0.944314	0.938205
649	0.142408	0.174133	0.157702	0.97351	0.962667	0.99446							649	0.662677	0.607532	0.616141	0.9358	0.938974	0.932479							649	0.187109	0.184843	0.204182	0.9666	0.963922	0.957523
650	0.122	0.177467	0.157702	0.969429	0.962667	0.975744							650	0.642002	0.591299	0.604169	0.90914	0.916896	0.910648							650	0.181655	0.193667	0.206455	0.974782	0.969804	0.977977
651	0.148531	0.1408	0.157702	0.957184	0.916	0.949541							651	0.618607	0.570519	0.582338	0.878672	0.894818	0.878958							651	0.178927	0.196608	0.212136	0.982964	0.997255	0.981386
652	0.138327	0.174133	0.152087	0.934735	0.942667	0.942055							652	0.596844	0.552338	0.560507	0.850925	0.862351	0.843746							652	0.183473	0.188765	0.203045	0.995691	0.997255	0.975705
653	0.142408	0.2008	0.176418	0.910245	0.929333	0.943927							653	0.571817	0.535455	0.546423	0.817737	0.827286	0.816986							653	0.169836	0.196608	0.217818	0.993873	0.999216	0.997295
654	0.14649	0.1308	0.157702	0.893918	0.842667	0.887778							654	0.552775	0.507532	0.518254	0.78346	0.788974	0.778958							654	0.1762	0.190725	0.200773	0.999327	0.974706	0.989341
655	0.132204	0.1608	0.163316	0.851061	0.849333	0.869062							655	0.529924	0.492597	0.501352	0.752448	0.760403	0.750085							655	0.171655	0.183863	0.192818	0.998418	0.979608	0.991614
656	0.138327	0.1808	0.159573	0.828612	0.819333	0.850346							656	0.504353	0.46987	0.476704	0.709467	0.726636	0.711352							656	0.164382	0.175039	0.190545	0.9766	0.967843	0.973432
657	0.132204	0.167467	0.138986	0.795959	0.786	0.794198							657	0.482046	0.453636	0.454873	0.678455	0.69287	0.671915							657	0.172564	0.179941	0.187136	0.973873	0.957059	0.959795
658	0.115878	0.1708	0.148344	0.771469	0.752667	0.781097							658	0.462459	0.42961	0.441493	0.642546	0.655208	0.633183							658	0.167109	0.169157	0.190545	0.951145	0.938431	0.935932
659	0.140367	0.187467	0.138986	0.738816	0.742667	0.736178							659	0.439608	0.415325	0.418254	0.609358	0.614948	0.597972							659	0.157109	0.17602	0.176909	0.929327	0.911961	0.921159
660	0.138327	0.154133	0.146472	0.708204	0.699333	0.704361							660	0.423286	0.393896	0.405577	0.577802	0.588974	0.569099							660	0.1562	0.161314	0.179182	0.912055	0.899216	0.897295
661	0.142408	0.154133	0.138986	0.667388	0.659333	0.670672	0.0404192	0.0401747	0.0531159	0.899701	0.899563	0.909696	661	0.397715	0.380909	0.387972	0.542437	0.557156	0.533887	0.446286	0.373471	0.390265	0.942857	0.949311	0.946903	661	0.143473	0.161314	0.176909	0.8766	0.865882	0.873432
662	0.140367	0.1208	0.127756	0.638816	0.599333	0.655699	0.0419162	0.0430131	0.0534568	0.928144	0.927948	0.931084	662	0.380849	0.365974	0.373183	0.510337	0.525338	0.506423	0.449143	0.376966	0.383186	0.965714	0.973199	0.964602	662	0.1462	0.162294	0.167818	0.851145	0.842353	0.843886
663	0.115878	0.157467	0.133371	0.606163	0.592667	0.592064	0.047006	0.0425764	0.0550474	0.949102	0.949782	0.95366	663	0.357454	0.336104	0.350648	0.468988	0.488325	0.469803	0.450857	0.376966	0.386726	0.977143	0.98388	0.982301	663	0.134382	0.140725	0.165545	0.807509	0.801176	0.806386
664	0.132204	0.164133	0.122141	0.553102	0.549333	0.569605	0.0498503	0.0419214	0.0555019	0.968563	0.969432	0.96673	664	0.344396	0.321818	0.332338	0.43852	0.449364	0.432479	0.450286	0.374053	0.386726	0.994286	0.985822	0.99115	664	0.133473	0.133863	0.149636	0.779327	0.763922	0.775705
665	0.113837	0.1708	0.114655	0.508204	0.506	0.507842	0.0474551	0.039083	0.0567517	0.979042	0.971616	0.980989	665	0.321545	0.306234	0.318254	0.399891	0.414299	0.396563	0.452	0.373762	0.385841	0.994286	0.997184	1	665	0.123473	0.133863	0.141682	0.731145	0.723725	0.731386	0.139766	0.121212	0.154369	0.853801	0.886364	0.860194
666	0.103633	0.1408	0.105297	0.479633	0.466	0.474153	0.0458084	0.0395197	0.0557291	0.988024	0.9869	0.994059	666	0.306311	0.293247	0.302761	0.3716	0.381182	0.368394	0.442857	0.368227	0.381416	1	0.998446	1	666	0.127109	0.12602	0.131455	0.697509	0.683529	0.688205	0.136842	0.128788	0.154369	0.888889	0.886364	0.896117
667	0.119959	0.1608	0.103425	0.432694	0.449333	0.440464	0.0486527	0.0456332	0.0573198	0.995509	1	0.992871	667	0.287813	0.273766	0.288676	0.338955	0.35326	0.333887	0.437714	0.367838	0.372566	1	1	0.99115	667	0.118018	0.117196	0.128045	0.652964	0.638431	0.639341	0.138596	0.131818	0.154369	0.918129	0.916667	0.919417
668	0.103633	0.1508	0.110911	0.393918	0.412667	0.416133	0.0520958	0.0419214	0.0580015	1	0.9869	1	668	0.268226	0.261429	0.269662	0.308487	0.327935	0.305014	0.429714	0.357934	0.366372	0.988571	0.991066	1	668	0.105291	0.112294	0.120091	0.597509	0.599216	0.601841	0.138012	0.131061	0.152427	0.947368	0.931818	0.941748
669	0.0975102	0.0908	0.107168	0.357184	0.339333	0.369343	0.0516467	0.0471616	0.0568653	0.995509	0.99345	0.997624	669	0.250816	0.242597	0.251352	0.27802	0.293519	0.273324	0.421143	0.348708	0.358407	0.982857	0.981841	0.99115	669	0.0962	0.106412	0.101909	0.549327	0.547255	0.554114	0.138012	0.131818	0.154369	0.959064	0.962121	0.964078
670	0.0975102	0.1108	0.0828374	0.328612	0.316	0.339397	0.0495509	0.0395197	0.0564108	0.98503	0.978166	0.988118	670	0.238847	0.228312	0.245718	0.256257	0.268195	0.250789	0.412	0.34094	0.353097	0.965714	0.96242	0.973451	670	0.0916545	0.0975882	0.111	0.5066	0.504118	0.501841	0.138596	0.129545	0.151456	0.976608	0.969697	0.980583
671	0.0873061	0.1108	0.0753509	0.302082	0.266	0.281378	0.0495509	0.0379913	0.0550474	0.982036	0.971616	0.9798	671	0.225245	0.224416	0.233042	0.230686	0.245468	0.220507	0.403429	0.332783	0.342478	0.948571	0.945523	0.955752	671	0.0780182	0.099549	0.0985	0.464782	0.458039	0.464341	0.136257	0.130303	0.149515	0.994152	0.984848	0.990291
672	0.0873061	0.0974667	0.0753509	0.275551	0.242667	0.288864	0.0473054	0.0379913	0.0549338	0.965569	0.956332	0.963165	672	0.208923	0.210779	0.221775	0.202938	0.217545	0.194451	0.389714	0.318703	0.327434	0.931429	0.937269	0.938053	672	0.0743818	0.0789608	0.105318	0.412055	0.40902	0.407523	0.135088	0.129545	0.145631	1	0.992424	0.990291
673	0.0913878	0.117467	0.0491484	0.236776	0.212667	0.228972	0.0450599	0.039738	0.0547066	0.946108	0.932314	0.952471	673	0.200762	0.196494	0.206986	0.186072	0.200662	0.180366	0.376	0.312779	0.323894	0.914286	0.910954	0.911504	673	0.0707455	0.0760196	0.0791818	0.3766	0.372745	0.376841	0.130994	0.125758	0.14466	1	0.992424	0.990291
674	0.0648571	0.0974667	0.0809657	0.232694	0.212667	0.217743	0.0446108	0.0395197	0.053684	0.926647	0.921397	0.927519	674	0.190424	0.189351	0.190789	0.16975	0.181831	0.164873	0.356	0.299476	0.307965	0.885714	0.887939	0.893805	674	0.0598364	0.0760196	0.0678182	0.331145	0.336471	0.337068	0.12807	0.121212	0.140777	0.994152	1	1
675	0.0689388	0.0908	0.0753509	0.195959	0.189333	0.223358	0.0434132	0.0364629	0.0525479	0.91018	0.895197	0.915637	675	0.185528	0.176364	0.182338	0.156692	0.166896	0.150789	0.351429	0.291124	0.29646	0.857143	0.859196	0.861947	675	0.0698364	0.077	0.0644091	0.312055	0.308039	0.300705	0.126316	0.121212	0.138835	0.988304	0.992424	1
676	0.0648571	0.0874667	0.0678645	0.175551	0.189333	0.184054	0.044012	0.0366812	0.0499347	0.881737	0.871179	0.884743	676	0.17247	0.170519	0.179521	0.13765	0.149364	0.142338	0.333143	0.279278	0.286726	0.834286	0.833754	0.841593	676	0.0634727	0.0583725	0.0655455	0.271145	0.280588	0.279114	0.122222	0.117424	0.133981	0.982456	0.977273	0.980583
677	0.066898	0.0674667	0.0734793	0.177592	0.119333	0.152237	0.0426647	0.0334061	0.0490257	0.853293	0.842795	0.860979	677	0.166485	0.161429	0.168254	0.126768	0.140273	0.119099	0.322286	0.268402	0.277876	0.811429	0.801515	0.812389	677	0.0516545	0.0583725	0.0632727	0.241145	0.252157	0.254114	0.118713	0.114394	0.129126	0.964912	0.962121	0.961165
678	0.0587347	0.1208	0.0435336	0.153102	0.149333	0.139135	0.0404192	0.0340611	0.0473215	0.830838	0.820961	0.83365	678	0.153972	0.152987	0.160507	0.115343	0.12339	0.105014	0.306286	0.255389	0.264602	0.782857	0.775879	0.780531	678	0.0507455	0.0554314	0.0541818	0.212964	0.221765	0.220023	0.116959	0.110606	0.127184	0.947368	0.94697	0.941748
679	0.0628163	0.0708	0.0622497	0.126571	0.109333	0.129777	0.0381737	0.0331878	0.0452764	0.802395	0.79476	0.801568	679	0.150163	0.144545	0.149944	0.107726	0.118844	0.10431	0.297143	0.245679	0.253097	0.754286	0.748689	0.757522	679	0.0489273	0.0475882	0.0394091	0.199327	0.207059	0.197295	0.109942	0.105303	0.123301	0.923977	0.924242	0.924272
680	0.0607755	0.1108	0.0566348	0.128612	0.106	0.129777	0.0387725	0.0327511	0.0428904	0.772455	0.757642	0.76711	680	0.142546	0.139351	0.151352	0.0968444	0.109753	0.0951549	0.282286	0.236551	0.241593	0.72	0.722082	0.723894	680	0.0434727	0.0485686	0.0530455	0.178418	0.181569	0.172295	0.106433	0.100758	0.117476	0.906433	0.901515	0.899029
681	0.066898	0.0774667	0.041662	0.0959592	0.096	0.107318	0.0353293	0.0310044	0.0427768	0.738024	0.727074	0.745722	681	0.134385	0.130909	0.13938	0.0886834	0.0974156	0.0817746	0.273143	0.221596	0.230973	0.691429	0.695475	0.695575	681	0.0362	0.0446471	0.0450909	0.1566	0.16098	0.158659	0.10117	0.101515	0.113592	0.871345	0.871212	0.871845
682	0.0505714	0.0841333	0.0603781	0.106163	0.0893333	0.0998316	0.0383234	0.029476	0.0394819	0.712575	0.694323	0.711264	682	0.130033	0.121818	0.131634	0.0848749	0.0902727	0.0824789	0.260571	0.214022	0.224779	0.668571	0.665566	0.669912	682	0.0425636	0.0436667	0.0394091	0.145691	0.145294	0.149568	0.0976608	0.0954545	0.109709	0.842105	0.848485	0.847573
683	0.0505714	0.0874667	0.0454052	0.098	0.0826667	0.0960883	0.0329341	0.0318777	0.0407317	0.687126	0.670306	0.683935	683	0.124048	0.112078	0.133042	0.0767138	0.087026	0.0726197	0.249714	0.204506	0.212389	0.64	0.634686	0.641593	683	0.0343818	0.0377843	0.0394091	0.131145	0.13549	0.134795	0.0935673	0.0878788	0.103883	0.824561	0.818182	0.817476
684	0.0546531	0.0908	0.0379188	0.0775918	0.0893333	0.0942167	0.0350299	0.0303493	0.0370959	0.654192	0.646288	0.651854	684	0.117519	0.111429	0.123183	0.070185	0.0785844	0.0606479	0.241714	0.194601	0.206195	0.617143	0.608273	0.619469	684	0.0289273	0.0446471	0.0462273	0.110236	0.136471	0.112068	0.0929825	0.0863636	0.102913	0.795322	0.795455	0.787379
685	0.0546531	0.0674667	0.0454052	0.0877959	0.0526667	0.0755007	0.0323353	0.0244541	0.0365279	0.628743	0.613537	0.624525	685	0.115343	0.108182	0.114732	0.0680087	0.075987	0.0634648	0.229714	0.189357	0.19292	0.588571	0.583608	0.592035	685	0.0289273	0.031902	0.0371364	0.104782	0.112941	0.106386	0.0888889	0.0840909	0.0958252	0.760234	0.756818	0.757282
686	0.0628163	0.0641333	0.0248175	0.0653469	0.0526667	0.0717574	0.0296407	0.0251092	0.0343691	0.603293	0.593886	0.597196	686	0.110446	0.102338	0.10769	0.0609358	0.0707922	0.0585352	0.221714	0.182948	0.188496	0.570857	0.562634	0.567257	686	0.0325636	0.027	0.0291818	0.0975091	0.106078	0.0950227	0.0865497	0.080303	0.0941748	0.730994	0.72197	0.729126
687	0.0301633	0.0641333	0.0248175	0.0653469	0.0326667	0.0530414	0.0252994	0.0231441	0.0338011	0.570359	0.561135	0.571055	687	0.102829	0.0938961	0.0992394	0.0603917	0.0655974	0.0458592	0.209714	0.172461	0.179646	0.544571	0.53758	0.541593	687	0.0343818	0.0289608	0.0314545	0.0866	0.0884314	0.08025	0.080117	0.0780303	0.0883495	0.701754	0.694697	0.694175
688	0.044449	0.0641333	0.0360472	0.053102	0.0493333	0.0680142	0.0248503	0.0244541	0.0314151	0.541916	0.541485	0.552044	688	0.0963003	0.0848052	0.0929014	0.0533188	0.0571558	0.0416338	0.2	0.164983	0.173451	0.518857	0.512624	0.517699	688	0.0262	0.0230784	0.0235	0.0684182	0.0717647	0.0632045	0.0777778	0.0731818	0.0856311	0.666667	0.668939	0.667961
689	0.0403673	0.0641333	0.0210743	0.0612653	0.046	0.0511698	0.0242515	0.0227074	0.0310742	0.522455	0.515284	0.522338	689	0.0914037	0.0809091	0.0900845	0.0495103	0.0506623	0.0451549	0.194857	0.159934	0.168142	0.501714	0.493979	0.504425	689	0.0343818	0.0142549	0.0223636	0.0702364	0.0727451	0.0609318	0.0748538	0.0690152	0.0818447	0.637427	0.637121	0.640777
690	0.0403673	0.0674667	0.0248175	0.053102	0.0693333	0.0399401	0.0224551	0.0197162	0.0315287	0.498503	0.491266	0.491445	690	0.0810664	0.0763636	0.0844507	0.0446137	0.0480649	0.042338	0.184571	0.151	0.159292	0.476571	0.47048	0.478761	690	0.0180182	0.0309216	0.0223636	0.0556909	0.0629412	0.0597955	0.0695906	0.0678788	0.0775728	0.608187	0.612879	0.61068
691	0.0424082	0.0574667	0.00797305	0.0551429	0.0426667	0.0380685	0.0241018	0.0191266	0.0274385	0.486527	0.467249	0.471245	691	0.0756257	0.0679221	0.0724789	0.0369967	0.0402727	0.0381127	0.179429	0.150029	0.152212	0.459429	0.451058	0.459292	691	0.0116545	0.0230784	0.011	0.0538727	0.0472549	0.05525	0.0684211	0.0652273	0.0752427	0.582456	0.579545	0.576699
692	0.0240408	0.0308	0.00797305	0.0184082	0.056	0.0230956	0.0218563	0.0206114	0.0274385	0.464072	0.451965	0.449857	692	0.0723613	0.065974	0.0647324	0.0331882	0.0409221	0.0317746	0.173714	0.146533	0.148673	0.442286	0.441736	0.443363	692	0.0216545	0.0142549	0.00531818	0.0393273	0.0423529	0.0416136	0.0649123	0.0606818	0.0723301	0.556725	0.551515	0.552427
693	0.0322041	0.0541333	0.0173311	0.0347347	0.036	0.0567846	0.0236527	0.0209825	0.0291428	0.441617	0.430131	0.430846	693	0.0631121	0.0581818	0.0590986	0.0321001	0.0350779	0.0282535	0.166857	0.137405	0.144248	0.422286	0.419013	0.427434	693	0.0152909	0.0191569	0.011	0.0329636	0.0296078	0.0279773	0.0619883	0.0593182	0.0694175	0.530409	0.528788	0.53301
694	0.022	0.0474667	0.0135879	0.0388163	0.006	0.0324537	0.0209581	0.0154148	0.0268704	0.426647	0.414847	0.40827	694	0.0620239	0.0588312	0.0527606	0.0261153	0.0357273	0.0275493	0.162857	0.136259	0.136283	0.410286	0.403302	0.415929	694	0.0152909	0.0132745	0.00190909	0.0366	0.0345098	0.0404773	0.0608187	0.0569697	0.0664078	0.510526	0.506061	0.504854
695	0.022	0.0508	0.00984466	0.0265714	0.0893333	0.0343253	0.0196108	0.019083	0.0253934	0.414671	0.399563	0.396388	695	0.0571273	0.0497403	0.054169	0.0304679	0.0324805	0.0190986	0.158286	0.130181	0.133628	0.397714	0.39431	0.4	695	0.0107455	0.0122941	0.00304545	0.0302364	0.0305882	0.0336591	0.0545614	0.055	0.0650485	0.483041	0.482576	0.486408
696	0.0362857	0.0208	0.00610144	0.00616327	0.036	0.0230956	0.0185629	0.0183406	0.0228938	0.392216	0.379913	0.379753	696	0.0522307	0.0464935	0.0499437	0.0261153	0.0298831	0.0226197	0.152571	0.125529	0.130088	0.384	0.380919	0.386726	696	0.0225636	0.0230784	0.000772727	0.0302364	0.0315686	0.0268409	0.0557895	0.0530303	0.0613592	0.457895	0.458333	0.459223
697	0.0138367	0.0341333	0.00422983	0.0286122	0.0126667	0.0249672	0.0179641	0.0173581	0.0241436	0.36976	0.371179	0.360741	697	0.0397171	0.04	0.0393803	0.0223069	0.0285844	0.020507	0.150286	0.12317	0.128319	0.370286	0.367877	0.372566	697	0.00892727	0.0142549	-0.00263636	0.0138727	0.0207843	0.0222955	0.0523392	0.0503788	0.0587379	0.439766	0.435606	0.440777
698	0.00567347	0.0308	0.0135879	0.0184082	0.0326667	0.00812278	0.0182635	0.0177074	0.0215304	0.366766	0.355895	0.346483	698	0.0380849	0.0380519	0.0393803	0.0163221	0.025987	0.0219155	0.143429	0.117139	0.124779	0.360571	0.356992	0.361947	698	0.00529091	0.0142549	0.00986364	0.0111455	0.0158824	0.0222955	0.049883	0.0476515	0.0570874	0.419298	0.418939	0.421359
699	0.022	0.0208	0.0192027	0.0245306	0.0126667	0.0230956	0.0167665	0.0169869	0.0219849	0.351796	0.342795	0.332224	699	0.0408052	0.04	0.0330423	0.0201306	0.0175455	0.0183944	0.140571	0.115352	0.119469	0.351429	0.345494	0.352212	699	0.0062	0.0162157	0.00418182	0.0111455	0.0158824	0.0200227	0.0471345	0.0471212	0.0535922	0.4	0.399242	0.399029
700	0.022	0.0141333	0.0266891	0.0184082	0.006	0.0287105	0.0176647	0.0185371	0.0191445	0.342814	0.338428	0.327471	700	0.0386289	0.0328571	0.0351549	0.0190424	0.0227403	0.0176901	0.138286	0.113148	0.119469	0.342286	0.337464	0.346018	700	0.0062	0.00935294	0.00872727	0.0138727	0.0178431	0.0222955	0.0474269	0.0434848	0.0523301	0.383626	0.381061	0.386408
701	0.0240408	0.0274667	0.0135879	0.020449	0.0226667	0.00437956	0.0167665	0.0165284	0.0200534	0.329341	0.318777	0.313213	701	0.0321001	0.0296104	0.0274085	0.0136017	0.0168961	0.0212113	0.134857	0.111837	0.115929	0.333143	0.331297	0.330088	701	0.00529091	0.00935294	0.00190909	0.00569091	0.0139216	0.0222955	0.0450877	0.0440152	0.051068	0.367836	0.365152	0.366019
702	0.0281224	0.0341333	-0.00138499	0.0122857	0.0393333	0.00999439	0.0161677	0.0131223	0.0194853	0.320359	0.31441	0.304895	702	0.0288357	0.0224675	0.026	0.0136017	0.0194935	0.0155775	0.133714	0.109206	0.113274	0.322286	0.32381	0.327434	702	0.00983636	0.00641176	0.00418182	0.0111455	0.0109804	0.0166136	0.0427485	0.0415152	0.0460194	0.346784	0.349242	0.354369
703	0.0240408	0.0308	0.00797305	0.0143265	0.00933333	0.0399401	0.0149701	0.0160262	0.0199398	0.312874	0.299127	0.289449	703	0.0304679	0.0231169	0.0252958	0.015778	0.0188442	0.00994366	0.128571	0.107302	0.110619	0.319429	0.318994	0.318584	703	0.00983636	0.00739216	0.00986364	0.00841818	0.014902	0.0132045	0.042807	0.0396212	0.0462136	0.335673	0.334091	0.335922
704	0.00567347	0.0241333	0.0210743	0.00208163	0.0426667	0.021224	0.0142515	0.0154803	0.0184628	0.300898	0.299127	0.281131	704	0.023395	0.0185714	0.0217746	0.0141458	0.0123506	0.0106479	0.128	0.1047	0.110619	0.307429	0.308623	0.316814	704	0.00801818	0.00445098	0.00418182	0.00750909	0.0119608	0.0109318	0.0392982	0.0392424	0.0453398	0.319298	0.321212	0.323301
705	0.00567347	0.0341333	0.00422983	0.020449	0.0226667	0.00437956	0.0170659	0.015262	0.0188036	0.300898	0.29476	0.276378	705	0.0223069	0.0224675	0.0245915	0.0103373	0.0162468	0.0127606	0.124571	0.103972	0.10885	0.303429	0.305953	0.311504	705	0.000745455	0.00445098	0.00872727	0.00296364	0.014902	0.0200227	0.0384795	0.037803	0.0447573	0.308187	0.306061	0.308738
706	0.0240408	0.0341333	0.0117163	0.00616327	0.0226667	0.0174808	0.0178144	0.0147817	0.0190308	0.291916	0.28821	0.265684	706	0.0206746	0.0192208	0.0147324	0.00707291	0.0142987	0.0169859	0.124571	0.103506	0.106195	0.300571	0.297718	0.304425	706	-0.00107273	0.0103333	0.00190909	0.00205455	0.00313725	0.0120682	0.0372515	0.0359091	0.0431068	0.292982	0.292424	0.298058
707	0.0138367	0.0274667	0.00235823	0.0102449	0.016	0.00812278	0.0154192	0.0170087	0.0182355	0.287425	0.281659	0.260932	707	0.0201306	0.0185714	0.019662	0.00870511	0.0175455	0.00994366	0.123429	0.102146	0.109735	0.293714	0.300243	0.29823	707	0.00165455	0.00641176	0.00190909	0.000236364	0.00901961	0.00865909	0.0369006	0.0346212	0.0403883	0.291228	0.283333	0.284466
708	0.0138367	0.0008	0.00797305	4.08163e-05	-0.0173333	0.00625117	0.0132036	0.0160699	0.0191445	0.276946	0.272926	0.256179	708	0.0201306	0.0179221	0.0140282	0.0103373	0.0104026	0.00712676	0.121714	0.0989901	0.10354	0.290286	0.292232	0.295575	708	0.00347273	0.00739216	-0.00263636	0.00932727	0.0129412	0.0132045	0.0350877	0.0345455	0.041068	0.274854	0.271212	0.279612
709	0.0158776	0.0241333	0.000486618	0.00412245	0.006	0.0137376	0.0126347	0.0153275	0.0174402	0.272455	0.270742	0.256179	709	0.0174102	0.015974	0.0119155	0.00870511	0.00975325	0.00642254	0.118857	0.0987959	0.10354	0.286857	0.288153	0.288496	709	0.000745455	0.00347059	0.000772727	0.00296364	0.0109804	0.0166136	0.0357895	0.0336364	0.0378641	0.264912	0.267424	0.268932
710	0.0158776	0.0241333	0.00797305	0.0102449	0.00933333	0.00625117	0.0130988	0.0134061	0.0164177	0.270958	0.266376	0.249049	710	0.0136017	0.0127273	0.0126197	0.0054407	0.0117013	0.00923944	0.117143	0.0985046	0.10354	0.282857	0.279122	0.284956	710	0.000745455	0.0015098	-0.000363636	0.00114545	0.0109804	0.0132045	0.0333333	0.0315152	0.0379612	0.261404	0.256818	0.260194
711	0.00567347	0.0308	0.00984466	0.00616327	0.0193333	0.00812278	0.0138623	0.0132096	0.0169857	0.263473	0.262009	0.24192	711	0.0130577	0.0127273	0.0140282	0.00924918	0.0104026	0.00853521	0.116571	0.0959215	0.10177	0.281143	0.279452	0.284956	711	0.00256364	0.0015098	0.011	0.00296364	0.01	0.00865909	0.0319298	0.032197	0.0385437	0.249708	0.252273	0.251456
712	0.00363265	0.0274667	0.00984466	-0.00812245	0.006	0.000636347	0.0133832	0.0156987	0.0169857	0.260479	0.262009	0.243108	712	0.0130577	0.0101299	0.00980282	0.00652884	0.00585714	8.4507e-05	0.116571	0.100573	0.10177	0.277714	0.279248	0.280531	712	0.000745455	-0.00339216	0.000772727	-0.00158182	0.00705882	0.00297727	0.0327485	0.0297727	0.0360194	0.239766	0.245455	0.242718
713	0.00771429	0.0274667	0.00797305	0.00820408	0.0226667	0.0137376	0.0167665	0.0117686	0.0158496	0.263473	0.255459	0.234791	713	0.0136017	0.0133766	0.00628169	0.00761697	0.00780519	0.00783099	0.117714	0.0969897	0.100885	0.275429	0.275665	0.282301	713	0.00347273	0.00641176	0.000772727	0.00296364	0.00803922	0.00411364	0.0323977	0.0297727	0.0351456	0.236842	0.238636	0.237864
714	0.022	0.0341333	0.00797305	0.00208163	0.0293333	0.000636347	0.0136228	0.0156769	0.0160768	0.258982	0.257642	0.233603	714	0.0119695	0.00883117	0.00769014	0.00816104	0.0110519	0.00290141	0.114286	0.0940862	0.1	0.269714	0.274704	0.274336	714	0.00347273	0.0024902	0.00190909	0.00205455	0.0109804	0.00297727	0.0305848	0.0287879	0.0349515	0.232749	0.228788	0.229126
715	0.0117959	0.0274667	-0.0032566	0.00412245	0.0226667	0.00812278	0.0127246	0.0145633	0.017213	0.255988	0.253275	0.231226	715	0.0125136	0.0127273	0.00909859	0.00652884	0.00845455	0.00219718	0.110286	0.0957176	0.099115	0.269143	0.27148	0.273451	715	0.00256364	0.00641176	-0.000363636	0.00387273	0.00901961	0.00184091	0.0309357	0.0294697	0.0351456	0.225146	0.224242	0.228155
716	0.00567347	0.0141333	-0.00138499	-0.00404082	0.00933333	0.00625117	0.0139521	0.0131659	0.0165313	0.251497	0.248908	0.226473	716	0.00707291	0.0101299	0.00698592	0.00489663	0.00325974	0.00712676	0.112	0.0933871	0.0938053	0.267429	0.267207	0.268142	716	-0.000163636	0.00641176	0.00190909	-0.000672727	0.00313725	0.00638636	0.0277193	0.0289394	0.0338835	0.219883	0.22197	0.221359
717	0.0138367	0.0341333	-0.0032566	0.0122857	0.016	-0.00310687	0.0139222	0.0143668	0.0160768	0.25	0.248908	0.227662	717	0.00435256	0.00753247	0.00698592	0.00326442	0.00780519	0.00642254	0.109714	0.0907069	0.099115	0.261143	0.265498	0.266372	717	0.00165455	0.00347059	0.00190909	-0.00430909	0.00705882	0.00184091	0.028655	0.029697	0.0333981	0.21345	0.216667	0.217476
718	0.0158776	0.0408	-0.00138499	0.00616327	0.0226667	0.00625117	0.0138623	0.0149782	0.0159632	0.252994	0.253275	0.226473	718	0.00816104	0.00428571	0.00346479	0.00652884	0.00975325	8.4507e-05	0.108	0.0924451	0.0946903	0.258857	0.264323	0.264602	718	0.000745455	0.00739216	-0.00263636	0.00114545	0.0109804	0.000704545	0.0282456	0.0279545	0.0340777	0.209357	0.209091	0.213592
719	0.00771429	0.0141333	-0.00138499	0.00820408	0.00933333	0.000636347	0.0111527	0.0139083	0.0145884	0.25	0.248908	0.222909	719	0.00707291	0.00753247	0.00628169	0.00435256	0.00196104	-0.000619718	0.110286	0.0906584	0.0964602	0.256571	0.257681	0.264602	719	-0.000163636	0.0024902	-0.00490909	0.000236364	0.00215686	-0.00270455	0.0304094	0.0269697	0.0329126	0.207018	0.207576	0.208738
720	-0.00044898	0.0108	0.000486618	0.00412245	0.0326667	-0.0124649	0.0142365	0.0127074	0.016304	0.247006	0.240175	0.221721	720	0	-0.000909091	0.00346479	-0.00054407	0.00715584	0.00360563	0.108571	0.0905516	0.0938053	0.252571	0.252719	0.260177	720	-0.00561818	-0.00143137	0.000772727	-0.00794545	0.00509804	0.00525	0.0278947	0.0260606	0.0321359	0.207018	0.206818	0.201942
721	0.0179184	0.0108	0.00797305	0.00820408	-0.000666667	0.0137376	0.0145958	0.014214	0.0144521	0.248503	0.237991	0.218156	721	0.00163221	0.00233766	0.00276056	0	0.00715584	0.00430986	0.107429	0.088221	0.0920354	0.252	0.257866	0.255752	721	-0.00743636	-0.00045098	-0.000363636	-0.00521818	0.01	0.0200227	0.0277778	0.0268182	0.0296117	0.197661	0.201515	0.2
722	-0.00044898	0.00746667	0.00235823	-0.002	-0.014	-0.00123526	0.0143563	0.0103712	0.0156223	0.244012	0.240175	0.215779	722	0.00598477	0.00298701	-0.00146479	0.00489663	0.00520779	0.00149296	0.105143	0.0886191	0.0938053	0.250286	0.257001	0.253982	722	0.00165455	-0.00045098	-0.00377273	0.00205455	0.0119608	0.01775	0.0271345	0.0259091	0.0297087	0.200585	0.198485	0.199029
723	0.0097551	-0.0225333	0.0117163	4.08163e-05	-0.000666667	0.00250795	0.0133383	0.0129694	0.0175538	0.239521	0.242358	0.215779	723	0.00707291	0.00428571	0.00557746	0.0054407	0.00455844	0.00360563	0.105143	0.0893669	0.0902655	0.248571	0.251534	0.250442	723	0.00529091	0.00347059	0.00759091	-0.00158182	0.00803922	0.00297727	0.0260234	0.0266667	0.0304854	0.194737	0.194697	0.198058
724	0.0464898	0.0141333	0.00984466	4.08163e-05	0.00266667	0.000636347	0.0095509	0.0158079	0.0156223	0.233533	0.242358	0.216968	724	0.00272035	0.00558442	-5.6338e-05	0	0.00715584	8.4507e-05	0.102857	0.0883473	0.0873451	0.246857	0.24731	0.249558	724	-0.00470909	-0.00045098	-0.00490909	-0.00976364	0.00705882	-0.00270455	0.0273684	0.0262879	0.0318447	0.194737	0.196212	0.197087
725	0.00363265	0.0208	0.000486618	-0.0122041	0.0126667	0.0174808	0.0121407	0.0131223	0.0150543	0.239521	0.237991	0.212215	725	-0.00054407	0.00558442	0.00135211	0.00217628	0.00390909	-0.00273239	0.0988571	0.0846669	0.0846903	0.241714	0.249068	0.249558	725	-0.000163636	0.00935294	-0.000363636	-0.00521818	0.00411765	-0.0106591	0.0267251	0.0247727	0.0305825	0.190643	0.194697	0.191262
726	0.0322041	0.0141333	-0.00138499	0.0224898	0.00933333	0.00812278	0.0113174	0.0128603	0.0155087	0.227545	0.240175	0.212215	726	0.00707291	0.00363636	-0.00146479	0.00326442	0.00390909	0.00571831	0.101143	0.0844727	0.0871681	0.237714	0.244504	0.240708	726	-0.000163636	0.00641176	-0.00263636	0.00114545	0.00607843	0.00979545	0.0245029	0.0261364	0.0297087	0.18655	0.191667	0.193204
727	0.00771429	0.0008	-0.00512821	0.00412245	0.016	0.00812278	0.0158683	0.0147817	0.0144066	0.232036	0.235808	0.207462	727	0.00489663	0.00298701	0.00346479	0.00326442	0.00520779	0.00149296	0.0982857	0.0836473	0.0861947	0.237714	0.239211	0.237168	727	-0.00107273	0.00445098	0.00531818	-0.0034	-0.0027451	-0.00270455	0.0240351	0.0250758	0.0294175	0.18538	0.188636	0.18932
728	0.00771429	0.00413333	-0.0032566	0.0102449	0.006	-0.00872169	0.0113473	0.0142358	0.0139863	0.226048	0.233624	0.205086	728	0.00163221	0.00948052	0.00276056	0.00272035	0.00261039	0.00783099	0.0965714	0.0819285	0.0846018	0.229714	0.234774	0.237168	728	-0.00198182	0.0142549	0.00418182	-0.00249091	0.00411765	0.0109318	0.0249123	0.0239394	0.0295146	0.183041	0.184848	0.181553
729	0.022	0.00413333	0.00610144	-0.00812245	0.0126667	0.00812278	0.014506	0.0138646	0.0141226	0.229042	0.235808	0.201521	729	0.00435256	0.0101299	0.00205634	0.0054407	0.00131169	0.00712676	0.096	0.0811128	0.0799115	0.229143	0.232016	0.230088	729	0.00347273	0.00445098	-0.0015	-0.0034	-0.00372549	0.0132045	0.0233918	0.0243182	0.0274757	0.187135	0.187121	0.185437
730	0.00771429	0.00746667	0.00422983	0.0143265	-0.000666667	-0.00310687	0.0123952	0.0138428	0.0138272	0.221557	0.224891	0.200333	730	0.00489663	0.00233766	-0.00146479	-0.00163221	0.000662338	0.00571831	0.0885714	0.0799087	0.0800885	0.227429	0.227996	0.230088	730	-0.000163636	0.00347059	-0.0105909	-0.0034	-0.0027451	0.0132045	0.0247368	0.0251515	0.0270874	0.184211	0.184091	0.184466
731	0.00363265	-0.00253333	-0.0032566	0.020449	-0.014	0.00250795	0.0111078	0.0129913	0.0147248	0.22006	0.229258	0.197956	731	0.00326442	0.00558442	0.00487324	0.00272035	0.00520779	-0.000619718	0.0874286	0.0779666	0.0782301	0.222286	0.223432	0.223894	731	-0.000163636	0.00739216	0.00304545	-0.00430909	0.00411765	-0.00384091	0.0246784	0.0240909	0.0293204	0.180117	0.184091	0.181553
732	0.00567347	0.0208	-0.0032566	0.00412245	0.00266667	-0.00497848	0.012515	0.0172926	0.0143498	0.22006	0.220524	0.193203	732	0.00217628	0.00558442	-0.000760563	-0.00054407	0.00196104	0.000788732	0.0862857	0.0750631	0.0755752	0.214286	0.218489	0.221239	732	-0.0038	0.00445098	0.00531818	-0.00794545	0.00803922	-0.00270455	0.0238596	0.025	0.0265049	0.173684	0.177273	0.17767
733	0.0138367	0.0141333	-0.0126146	-0.00812245	-0.000666667	-0.0124649	0.0149401	0.0158734	0.0152815	0.214072	0.220524	0.186074	733	0.00707291	0.00298701	0.00698592	0.00217628	0.00131169	0.00923944	0.0857143	0.0742086	0.0760177	0.211429	0.211905	0.215929	733	0.00165455	0.00543137	0.00531818	0.0066	-0.00176471	0.00638636	0.0238012	0.0220455	0.0264078	0.176023	0.17803	0.174757
734	-0.00044898	-0.00586667	-0.00512821	0.00412245	-0.0106667	-0.00310687	0.0130988	0.0140175	0.0137477	0.211078	0.212882	0.184886	734	0.00489663	0.00298701	0.000647887	0.00707291	0.000662338	0.000788732	0.0822857	0.0742571	0.0738938	0.205714	0.209915	0.215044	734	0.00892727	0.0015098	0.00304545	0.00114545	0.00117647	0.0120682	0.0232164	0.0219697	0.0278641	0.171345	0.175758	0.175728
735	0.0240408	0.00746667	-0.00699981	0.00208163	-0.014	0.00437956	0.012006	0.0146288	0.0135545	0.215569	0.215721	0.186074	735	0.00380849	0.00428571	0.00205634	0.00054407	0.00325974	0.00501408	0.0822857	0.0670421	0.069115	0.205143	0.209788	0.202655	735	0.000745455	0.0024902	0.000772727	-0.000672727	0.00705882	0.00752273	0.0216374	0.0225758	0.0262136	0.170175	0.175	0.168932
736	0.0117959	-0.0158667	0.0229459	-0.0122041	-0.000666667	0.00437956	0.0107784	0.0134061	0.0149406	0.203593	0.214192	0.181321	736	0.00326442	0.00428571	0.0119155	0	0.00261039	-0.000619718	0.08	0.0695184	0.0697345	0.198857	0.201097	0.199115	736	0.000745455	0.000529412	0.00304545	-0.000672727	-0.000784314	0.00979545	0.0230994	0.0234848	0.0256311	0.167836	0.169697	0.167961
737	0.00363265	0.0174667	-0.0032566	0.020449	-0.0106667	-0.00872169	0.00684132	0.0134061	0.0119184	0.196108	0.209389	0.177757	737	0.00761697	-0.000909091	0.00698592	0.00489663	0.00585714	0.00501408	0.0782857	0.0645174	0.0671681	0.194286	0.197553	0.19646	737	0.00710909	0.0015098	0.0144091	0.00750909	0.00313725	0.00638636	0.0218713	0.0215152	0.0236893	0.164327	0.17197	0.168932
738	0.00567347	-0.0125333	-0.00512821	0.0122857	-0.014	-0.00685008	0.00952096	0.0152402	0.0132591	0.194611	0.200655	0.170627	738	0.00217628	0.00038961	0.00557746	0.00380849	0.00131169	0.00219718	0.0754286	0.0666829	0.0634513	0.190286	0.193795	0.193805	738	-0.000163636	0.0024902	0.00304545	-0.0034	0.000196078	0.00411364	0.0227485	0.022197	0.0251456	0.162573	0.168182	0.163107
739	0.00159184	0.00746667	0.00422983	0.00412245	0.006	-0.00872169	0.0115719	0.0157642	0.0124524	0.188623	0.196507	0.164686	739	0.00272035	-0.00025974	0.00276056	0.00272035	-0.00323377	-0.00343662	0.072	0.0639736	0.0639823	0.18	0.187978	0.184956	739	0.00347273	0.00347059	-0.00718182	0.00296364	-0.00372549	-0.00497727	0.0195906	0.020303	0.0239806	0.160234	0.162879	0.163107
740	0.00771429	0.00413333	-0.0032566	0.00208163	-0.00733333	0.011866	0.0102395	0.0148908	0.0128387	0.187126	0.193886	0.163498	740	-0.00272035	0.00103896	0.00628169	-0.00489663	-0.00258442	8.4507e-05	0.0714286	0.0605554	0.0613274	0.179429	0.180093	0.177876	740	-0.0119818	-0.00437255	-0.0015	-0.00158182	-0.000784314	0.00525	0.0212865	0.0213636	0.0218447	0.15731	0.163636	0.162136
741	0.0179184	0.00413333	-0.010743	-0.002	0.0126667	-0.00685008	0.0139222	0.0153275	0.0143157	0.187126	0.196288	0.155181	741	0.00761697	-0.00155844	0.00698592	0.00435256	0.000662338	-0.00132394	0.0662857	0.0569334	0.0579646	0.174286	0.178705	0.175221	741	-0.000163636	-0.00437255	0.00645455	-0.0034	0.000196078	0.00411364	0.0204678	0.019697	0.0221359	0.160234	0.161364	0.156311
742	0.00159184	-0.0225333	0.00610144	-0.00608163	-0.004	0.00437956	0.0115868	0.0155895	0.0129978	0.179641	0.182314	0.152804	742	0.00326442	0.00038961	0.00276056	0.00054407	0.00715584	0.00642254	0.064	0.0558749	0.0561062	0.171429	0.171237	0.172566	742	-0.0038	-0.00045098	-0.0015	-0.00158182	0.00705882	0.00411364	0.0198246	0.0203788	0.0216505	0.151462	0.160606	0.152427
743	0.0117959	-0.0092	-0.00699981	0.00412245	0.00933333	0.011866	0.0106886	0.0134061	0.0115435	0.173653	0.185371	0.14924	743	0.00054407	-0.00350649	0.00416901	0.00435256	-0.00193506	-0.000619718	0.0611429	0.0536512	0.0541593	0.162857	0.166683	0.167257	743	-0.00107273	-0.00143137	0.00986364	-0.00158182	0.00705882	0.00184091	0.0182456	0.020303	0.0226214	0.148538	0.151515	0.148544
744	0.0117959	0.0374667	0.0285607	0.00208163	0.006	-0.00685008	0.00799401	0.0160699	0.0130546	0.166168	0.176201	0.143298	744	0.00598477	-0.00220779	0.00557746	0.00163221	0.00131169	-0.00202817	0.0622857	0.0507574	0.0553097	0.152571	0.161167	0.162832	744	0.00256364	-0.00731373	0.00531818	0.0156909	-0.00176471	0.000704545	0.0187135	0.0197727	0.0226214	0.151462	0.15303	0.149515
745	0.00159184	0.0474667	0.00235823	0.00820408	0.026	-0.0162081	0.00932635	0.0148472	0.0119298	0.164671	0.173799	0.138546	745	0.00380849	0.00558442	-0.0106197	0.0054407	0.00325974	-0.00625352	0.0588571	0.0532725	0.0515929	0.156	0.158341	0.155752	745	-0.00107273	0.00543137	-0.0174091	0.00841818	0.00117647	-0.00384091	0.017076	0.0209091	0.0218447	0.146199	0.15	0.145631
746	-0.0024898	-0.0125333	0.00235823	-0.002	-0.0173333	0.00437956	0.00812874	0.0113974	0.00972561	0.157186	0.161572	0.133793	746	0.00108814	-0.00350649	0.00416901	0.00163221	0.00325974	-0.000619718	0.0570286	0.0500194	0.0499115	0.148	0.155962	0.152212	746	0.00256364	0.0015098	0.00190909	-0.00249091	-0.00176471	0.00638636	0.0181871	0.0178788	0.0204854	0.140936	0.14697	0.142718
747	0.022	0.00413333	0.0173311	0.0265714	-0.00733333	0.00812278	0.0103443	0.0125546	0.0121457	0.151198	0.162227	0.130228	747	0.00326442	0.00428571	-5.6338e-05	-0.00108814	-0.00258442	0.00783099	0.0560571	0.0497767	0.049469	0.144571	0.15203	0.146018	747	0.000745455	-0.00143137	0.00304545	0.00387273	0.00117647	0.00525	0.0175439	0.0181061	0.0193204	0.139181	0.141667	0.137864
748	-0.00453061	0.0274667	-0.00138499	0.0102449	0.006	-0.00123526	0.010509	0.0162009	0.0102937	0.145359	0.159607	0.127852	748	0.00598477	-0.00220779	0.00135211	0.00326442	0.00131169	-0.00414085	0.0537714	0.0451932	0.0485841	0.138857	0.142688	0.140708	748	0.0062	0.00641176	0.00759091	0.00296364	0.000196078	-0.00725	0.017076	0.0175758	0.0191262	0.132164	0.140909	0.135922
749	0.00771429	0.0241333	-0.0144862	-0.00608163	0.0293333	-0.0180797	0.00550898	0.00962882	0.0104982	0.145509	0.154803	0.125475	749	0.00435256	0.00623377	-5.6338e-05	0.00054407	0.00390909	0.00290141	0.0514857	0.046106	0.0441593	0.134857	0.138648	0.134513	749	-0.000163636	0.00543137	-0.00490909	0.00205455	0.00901961	-0.00497727	0.0155556	0.0153788	0.0187379	0.132164	0.137121	0.133981
750	-0.0024898	0.0274667	-0.00512821	0.0143265	0.0626667	-0.00310687	0.00778443	0.0114629	0.010805	0.14012	0.146725	0.114781	750	0.00707291	0.00363636	0.00205634	0.00054407	0.00585714	0.00430986	0.0482857	0.0442125	0.0446018	0.128	0.134133	0.133628	750	0.0062	-0.00535294	-0.00377273	0.00478182	0.00215686	0.00525	0.0157895	0.0161364	0.018835	0.130994	0.134091	0.13301
751	-0.00657143	-0.00253333	-0.00512821	-0.0183265	0.006	-0.0124649	0.00568862	0.0116376	0.0108163	0.136377	0.147817	0.111217	751	0.00380849	-0.00220779	0.00135211	-0.00054407	-0.00128571	0.00642254	0.048	0.0402214	0.0409735	0.127429	0.131987	0.128319	751	-0.00289091	0.000529412	-0.014	-0.00249091	-0.00176471	0.00525	0.017193	0.0131061	0.0183495	0.123977	0.130303	0.127184
752	0.022	0.0341333	0.00984466	0.00208163	0.0293333	0.00812278	0.0100749	0.0134934	0.0100778	0.133533	0.144541	0.106464	752	-0.00054407	-0.00025974	-5.6338e-05	0	0.00455844	-0.00132394	0.0430286	0.042552	0.0387611	0.119429	0.127229	0.122124	752	-0.00561818	0.000529412	-0.0015	-0.00249091	0.00901961	-0.00838636	0.0153801	0.0141667	0.0175728	0.125731	0.128788	0.126214
753	0.0138367	0.0008	-0.00512821	0.00412245	0.00266667	-0.0105933	0.00776946	0.0130131	0.00823723	0.127096	0.14083	0.102899	753	0.00163221	0.00103896	0.00487324	0.00054407	-0.00128571	0.000788732	0.0422857	0.0392212	0.0380531	0.121143	0.119334	0.121239	753	-0.000163636	-0.00535294	-0.00263636	0.00114545	-0.00176471	0.00525	0.0152047	0.0138636	0.0178641	0.119883	0.122727	0.119417
754	-0.0106531	0.0341333	-0.0126146	0.0102449	0.026	-0.0218229	0.00805389	0.0130568	0.0101119	0.116317	0.128166	0.0993346	754	0.00380849	0.00168831	0.00205634	-0.00163221	-0.00388312	-0.000619718	0.0427429	0.0372888	0.0372566	0.112571	0.11847	0.116814	754	0.00347273	0.00347059	0.0166818	-0.000672727	-0.0105882	-0.00497727	0.0140936	0.0161364	0.0186408	0.11462	0.119697	0.121359
755	0.0199592	0.0174667	0.00984466	-0.0101633	-0.000666667	-0.00685008	0.00694611	0.0148035	0.00949838	0.114521	0.134716	0.0933935	755	0.00652884	-0.00285714	-0.00357746	0.00326442	0.00196104	-0.00132394	0.0415429	0.0354049	0.0371681	0.109143	0.111342	0.10885	755	0.0125636	0.0024902	0.00304545	0.0066	0.00705882	-0.00270455	0.012807	0.0144697	0.0163107	0.108772	0.118182	0.113592
756	0.0240408	0.0308	0.00235823	4.08163e-05	0.036	-0.00872169	0.00580838	0.0122926	0.00996421	0.106737	0.129258	0.0862643	756	0.00652884	0.00168831	-0.00146479	0	-0.00128571	8.4507e-05	0.0404571	0.0331618	0.0355752	0.102286	0.107739	0.109735	756	0.0062	-0.00535294	0.00986364	-0.000672727	-0.00176471	-0.00156818	0.0122807	0.014697	0.0164078	0.110526	0.112879	0.11068
757	0.00771429	-0.0125333	0.0117163	-0.0203673	0.006	0.0230956	0.00982036	0.011179	0.00923706	0.115269	0.122926	0.0862643	757	0.00489663	0.00688312	0.000647887	0.00380849	-0.00258442	0.00642254	0.0390286	0.0350554	0.0313274	0.0977143	0.106526	0.10531	757	0.00347273	0.0015098	0.00190909	-0.00158182	-0.00862745	0.00525	0.0131579	0.0133333	0.0172816	0.103509	0.109091	0.105825
758	-0.0024898	0.0008	0.00422983	0.020449	-0.0106667	0.00250795	0.00938623	0.0145633	0.00772596	0.109581	0.119651	0.0838878	758	-0.00108814	0.00038961	-0.00287324	0.00272035	-0.00842857	0.00360563	0.0369143	0.0331424	0.0348673	0.0948571	0.103544	0.104425	758	0.00710909	-0.00045098	-0.0015	0.00114545	-0.000784314	-0.00270455	0.0116374	0.0127273	0.0156311	0.0976608	0.102273	0.103883
759	-0.0188163	-0.0192	-0.00138499	0.0122857	-0.024	0.011866	0.00699102	0.0129258	0.00705562	0.102695	0.1131	0.0764021	759	0.0054407	-0.00415584	0.00276056	0.00489663	0.00325974	0.0106479	0.0333714	0.0312488	0.030354	0.096	0.0976695	0.0955752	759	0.00710909	-0.00437255	0.00304545	0.00841818	0.00215686	0.00752273	0.0138596	0.0131061	0.0143689	0.0976608	0.105303	0.1
760	-0.0106531	-0.0325333	-0.0163579	0.00820408	-0.0406667	-0.0162081	0.00330838	0.0107642	0.0103505	0.0931138	0.116376	0.0755703	760	-0.00108814	-0.00025974	-5.6338e-05	-0.00163221	1.2987e-05	-0.00202817	0.0322857	0.032919	0.0310619	0.0897143	0.0998252	0.0920354	760	-0.0101636	-0.00339216	0.00872727	-0.00249091	0.00215686	-0.00156818	0.0121053	0.0109848	0.0132039	0.0947368	0.103788	0.0965049
761	0.0097551	-0.00586667	-0.010743	-0.0162857	0.006	-0.0199513	0.00520958	0.0128166	0.00915753	0.0848802	0.112664	0.0710551	761	-0.00163221	-0.00415584	-0.00357746	0	-0.00453247	-0.0055493	0.0314857	0.0295009	0.0286726	0.0908571	0.0937852	0.0893805	761	0.00347273	-0.00535294	-0.0117273	-0.000672727	-0.000784314	-0.00384091	0.0109357	0.012197	0.0140777	0.0929825	0.0992424	0.0958252
762	0.00567347	-0.0092	-0.00138499	0.00412245	-0.0273333	-0.00310687	0.00687126	0.0131441	0.00935068	0.0934132	0.108297	0.0715304	762	0.00380849	0.00363636	0.00276056	0.00163221	0.00325974	0.00430986	0.0310286	0.0285492	0.0283186	0.0845714	0.0911828	0.0853982	762	0.000745455	0.00347059	0.00418182	0.000236364	-0.0027451	0.000704545	0.0111111	0.0120455	0.0135922	0.0888889	0.0939394	0.0890291
763	-0.0106531	-0.0192	-0.00512821	4.08163e-05	-0.004	0.00437956	0.00363772	0.0212445	0.00918025	0.0776946	0.117031	0.0664211	763	0.00217628	0.00233766	0.00135211	0.00217628	1.2987e-05	0.00712676	0.0290857	0.0245679	0.0235398	0.0822857	0.0848708	0.0813274	763	-0.00107273	0.000529412	-0.00263636	-0.00430909	-0.00470588	0.00979545	0.0117544	0.0115909	0.013301	0.0865497	0.0909091	0.0869903
764	-0.0024898	-0.0125333	-0.0032566	0.0143265	0.00266667	0.00250795	0.00468563	0.0235808	0.00656706	0.0814371	0.115066	0.0623812	764	-0.00054407	-0.00285714	-0.00357746	-0.00326442	0.00390909	0.00290141	0.0278857	0.025636	0.0228319	0.0754286	0.0834143	0.0792035	764	-0.0038	0.000529412	-0.00490909	-0.00885455	0.00607843	0.00297727	0.0109942	0.0113636	0.0119417	0.0812865	0.0871212	0.0851456
765	-0.0024898	-0.00586667	-0.010743	0.0224898	0.026	-0.00123526	0.0098503	0.0231441	0.006408	0.0773952	0.112009	0.0569154	765	0.00108814	0.00038961	-0.000760563	-0.00054407	-0.00258442	-0.00273239	0.0247429	0.0257332	0.0211504	0.0731429	0.07953	0.0746903	765	0.000745455	0.00445098	0.00304545	0.00569091	0.00117647	0.00525	0.00783626	0.0100758	0.00752427	0.080117	0.0840909	0.0820388
766	-0.0167755	0.0141333	-0.0126146	-0.0122041	-0.0206667	0.0193524	0.0118263	0.0193886	0.00588536	0.0772455	0.109389	0.057153	766	-0.00217628	0.00233766	-0.00287324	-0.00380849	-0.00388312	0.00642254	0.0233143	0.0233055	0.0237168	0.0708571	0.0781705	0.0748673	766	-0.00652727	0.00347059	-0.00831818	-0.00885455	-0.0027451	0.00297727	0.00754386	0.00977273	0.0121359	0.0783626	0.0825758	0.0798058
767	-0.00044898	0.0108	0.00984466	4.08163e-05	-0.0173333	-0.00123526	0.00965569	0.0133624	0.00720332	0.0738024	0.0980349	0.0528755	767	0.00489663	0.00623377	-0.00216901	0.00163221	0.00390909	-0.000619718	0.0246286	0.0243737	0.0215044	0.0691429	0.0763255	0.0747788	767	0.00165455	0.00837255	-0.000363636	0.00387273	0.000196078	0.0154773	0.00883041	0.00954545	0.01	0.0725146	0.0780303	0.0761165
768	-0.00657143	-0.00253333	0.0154595	0.00208163	-0.0106667	0.00625117	0.0104192	0.0133624	0.00793047	0.073503	0.0934498	0.052519	768	0.00435256	0.00363636	0.00276056	0.00272035	0.000662338	0.00923944	0.0236571	0.0210721	0.0243363	0.068	0.0690425	0.0713274	768	0.00438182	0.00935294	0.00304545	-0.00430909	-0.0027451	0.000704545	0.00923977	0.00969697	0.0100971	0.0725146	0.0734091	0.0712621
769	0.00567347	0.00413333	0.0135879	0.0163673	0.00266667	0.0268389	0.00443114	0.0165939	0.00794183	0.075	0.0932314	0.0465779	769	0.00326442	-0.000909091	-0.0120282	0.00652884	0.00650649	-0.00625352	0.0238857	0.0212177	0.0235398	0.0668571	0.0697708	0.069646	769	0.0062	-0.00045098	-0.00604545	0.0147818	0.00705882	-0.000431818	0.00777778	0.00901515	0.00957282	0.0690058	0.072803	0.0714563
770	0.00159184	0.00746667	-0.00699981	0.00412245	0.00266667	0.00437956	0.00806886	0.010655	0.00614668	0.0657186	0.0877729	0.0452709	770	0.0054407	0.00558442	0.00628169	0.00598477	-0.00258442	-0.00625352	0.0225143	0.0216547	0.020885	0.0628571	0.0682657	0.0683186	770	0.00165455	-0.00339216	0.0121364	-0.00249091	0.00607843	-0.00384091	0.00660819	0.00742424	0.00917476	0.0660819	0.0678788	0.0658252
771	-0.0106531	0.0208	0.00235823	0.00820408	0.016	0.00437956	0.00592814	0.00829694	0.00846447	0.0676647	0.0790393	0.0415875	771	0.0103373	0.00168831	0.000647887	0.00924918	-0.00712987	0.00853521	0.0230857	0.0226646	0.0238053	0.0651429	0.0660711	0.0671681	771	0.00165455	-0.00633333	0.00759091	0.00841818	-0.00960784	0.00752273	0.00859649	0.0094697	0.00879612	0.0631579	0.0674242	0.0662136
772	-0.022898	-0.0092	-0.0126146	0.0122857	-0.014	-0.00497848	0.00362275	0.0122926	0.00654434	0.0688623	0.0849345	0.0400428	772	0.00380849	-0.00155844	-0.00357746	0.00054407	-0.00193506	-0.00202817	0.0214286	0.0232181	0.019646	0.0571429	0.062449	0.0614159	772	-0.00289091	-0.00143137	0.000772727	-0.00703636	-0.00176471	-0.0117955	0.00748538	0.00878788	0.00867961	0.0643275	0.0637879	0.0690291
773	-0.0106531	0.0008	0.0192027	-0.0305714	-0.004	0.00812278	0.00926647	0.00847162	0.00469465	0.064521	0.0753275	0.032557	773	0.00326442	0.00493506	0.00487324	-0.00272035	-0.000636364	0.00501408	0.0205714	0.0220528	0.0173451	0.06	0.064294	0.0639823	773	0.000745455	-0.00045098	0.00418182	0.00569091	-0.00176471	0.00184091	0.00730994	0.00969697	0.011068	0.0619883	0.0638636	0.0609709
774	0.00771429	-0.0125333	-0.0032566	-0.0183265	-0.0173333	-0.00123526	0.00525449	0.00805677	0.00812362	0.0532934	0.0735808	0.0368346	774	-0.00163221	-0.00415584	-0.00287324	-0.00435256	-0.000636364	-0.00132394	0.0200571	0.0198194	0.0202655	0.0566286	0.0629346	0.0567257	774	-0.00470909	-0.00535294	-0.000363636	0.00387273	-0.00470588	0.00297727	0.00690058	0.00833333	0.00673786	0.0561404	0.0629545	0.0581553
775	0.00771429	0.0308	-0.00887142	-0.00404082	-0.0106667	-0.00685008	0.00769461	0.0108734	0.00619213	0.0624251	0.0751092	0.0318441	775	0.00326442	0.00168831	0.00276056	-0.00435256	1.2987e-05	-0.00202817	0.0197143	0.0210332	0.0189381	0.0550857	0.0604583	0.0586726	775	0.00256364	0.0015098	0.00190909	-0.00249091	-0.012549	0.00184091	0.00690058	0.00901515	0.00709709	0.0556725	0.0576515	0.0546602
776	0.00363265	0.0108	-0.0238443	0.0306531	0.006	-0.00872169	0.00848802	0.0117904	0.00456513	0.055988	0.0724891	0.0269724	776	-0.00489663	-0.00350649	-0.00498592	-0.00489663	0.00325974	-0.00202817	0.0203429	0.0180715	0.0166372	0.0547429	0.0593416	0.0515929	776	-0.0147091	0.0024902	0.000772727	-0.00612727	0.00313725	-0.00270455	0.00894737	0.00901515	0.00905825	0.0569006	0.0566667	0.0551456
777	-0.00861224	0.0141333	-0.0032566	0.00820408	-0.004	-0.00310687	0.00664671	0.0157642	0.00779413	0.0565868	0.0766376	0.03125	777	0.00163221	0.00168831	-0.0120282	0.00108814	-0.00128571	-0.00484507	0.0197143	0.0197126	0.0188496	0.0521714	0.0583608	0.0531858	777	-0.00470909	-0.00535294	-0.0196818	-0.000672727	0.00705882	-0.00611364	0.00888889	0.00772727	0.0101942	0.0519883	0.0556818	0.0536893
778	-0.0249388	-0.00586667	-0.00512821	0.00616327	0.0226667	-0.0124649	0.00181138	0.0103493	0.00603306	0.0507485	0.0746725	0.0305371	778	0.00108814	-0.00025974	0.00276056	0.00489663	0.00390909	-0.00343662	0.0181714	0.0185958	0.0155752	0.0485143	0.0553991	0.0517699	778	-0.000163636	0.0015098	0.00190909	0.0066	0.000196078	-0.00384091	0.00818713	0.00749242	0.00807767	0.0495322	0.052803	0.0509709
779	0.00159184	0.0208	0.000486618	-0.0183265	0.026	-0.00497848	0.00296407	0.0121834	0.00737374	0.0501497	0.0696507	0.0281606	779	0.00272035	0.00298701	0.00557746	0.00108814	0.00261039	-0.0104789	0.0178857	0.0153428	0.0146018	0.0494857	0.0515634	0.049646	779	-0.0038	-0.00731373	-0.000363636	-0.00158182	0.00607843	-0.01975	0.00548538	0.00765152	0.00884466	0.0495906	0.0484091	0.048932
780	-0.0249388	0.0241333	0.0285607	0.0102449	-0.000666667	-0.00497848	0.00504491	0.0123144	0.00637391	0.0450599	0.0707424	0.0217443	780	0.00272035	0.00298701	0.00205634	0.00272035	-0.00777922	-0.0083662	0.0172571	0.015537	0.0155752	0.0512	0.0503981	0.0489381	780	0.00165455	-0.00045098	-0.0015	0.000236364	-0.00764706	-0.00497727	0.00569591	0.00615152	0.00902913	0.0476608	0.049697	0.0467961
781	0.00159184	-0.0158667	0.00422983	-0.00608163	-0.0106667	0.0137376	0.00254491	0.0124017	0.00610123	0.0416168	0.0700873	0.0238831	781	0.00707291	0.00298701	0.00135211	0.00489663	0.00196104	8.4507e-05	0.0154286	0.0163138	0.0159292	0.0442857	0.0490386	0.0434513	781	0.000745455	0.00347059	-0.00263636	-0.00249091	0.00803922	0.00184091	0.00570175	0.00623485	0.0083301	0.0439766	0.0490152	0.0440777
782	0.0158776	-0.0158667	-0.010743	-0.00608163	0.016	-0.00497848	0.0124251	0.0133843	0.00733966	0.0491018	0.0687773	0.0238831	782	0.00163221	-0.00545455	0.00698592	0.00707291	0.00261039	-0.0055493	0.0163429	0.0169936	0.0164602	0.0491429	0.0512721	0.0476106	782	0.00165455	-0.00633333	0.00986364	0.0111455	0.00215686	-0.0129318	0.00504094	0.00659848	0.00669903	0.045614	0.0450758	0.0430097
783	0.0158776	-0.0392	0.00610144	0.00208163	-0.0173333	0.011866	0.000681138	0.0102183	0.00604442	0.039521	0.0650655	0.023289	783	-0.00217628	-0.00025974	-0.00357746	-0.00272035	1.2987e-05	-0.00414085	0.0137714	0.014663	0.0152212	0.0460571	0.04933	0.0461062	783	-0.00743636	0.00347059	-0.0117273	-0.0034	-0.00666667	-0.00725	0.00590643	0.007	0.00668932	0.0412865	0.0445455	0.0442718
784	-0.0106531	0.00746667	-0.010743	0.00412245	0.0226667	-0.00685008	0.00437126	0.0120742	0.00633983	0.0458084	0.0565502	0.0153279	784	0.00054407	-0.00415584	0.000647887	0.00435256	0.000662338	-0.00907042	0.0145714	0.0165081	0.0146018	0.0428	0.0463197	0.0431858	784	-0.00470909	0.00347059	0.00418182	-0.000672727	0.0119608	-0.000431818	0.00430409	0.00606061	0.00916505	0.038538	0.0455303	0.0407767
785	-0.00453061	0.0241333	0.000486618	4.08163e-05	0.006	0.0156092	0.0048503	0.00683406	0.00227234	0.0461078	0.0626638	0.0165162	785	0	0.0107792	0.000647887	0.00163221	0.00520779	0.00149296	0.0133143	0.014663	0.0123894	0.0437714	0.0439891	0.0436283	785	-0.00561818	-0.00241176	0.00759091	0.00114545	0.00705882	-0.000431818	0.00572515	0.00516667	0.0078835	0.0424561	0.0405303	0.0392233
786	-0.00657143	0.0008	0.00422983	-0.0346531	-0.00733333	-0.0218229	0.00459581	0.0174672	0.00860081	0.0429641	0.068559	0.013308	786	-0.00272035	0.00428571	-0.00428169	-0.00380849	0.00196104	0.00501408	0.0158857	0.0138862	0.0154867	0.0430286	0.039328	0.0434513	786	-0.00470909	-0.00339216	-0.00945455	-0.00158182	-0.000784314	0.0200227	0.00422222	0.00458333	0.00608738	0.0377778	0.0405303	0.0379612
787	0.00771429	0.0208	0.0285607	4.08163e-05	0.0226667	0.00812278	0.00443114	0.0191048	0.00344941	0.0568862	0.0700873	0.00677281	787	0.00652884	-0.0061039	-5.6338e-05	0.00163221	0.00585714	-0.00202817	0.0148571	0.0127209	0.0115929	0.0404571	0.0421441	0.0406195	787	0.0062	-0.00437255	-0.00604545	0.00387273	0.00215686	0.00184091	0.00462573	0.00558333	0.00425243	0.0381287	0.0381818	0.0359223
788	-0.00044898	-0.00253333	-0.00699981	-0.0162857	0.016	0.00250795	-0.00303892	0.0292576	0.003496	0.0613772	0.0862445	0.00297053	788	-0.00217628	0.00688312	-5.6338e-05	-0.00054407	0.0091039	-0.00273239	0.0132	0.010973	0.0167257	0.0386857	0.0369975	0.0377876	788	-0.00925455	0.00641176	-0.00263636	-0.0106727	0.014902	-0.00384091	0.00526901	0.00653788	0.00917476	0.0352047	0.0385606	0.0334951
789	0.022	0.0108	-0.00512821	-0.00812245	0.006	0.0156092	0.00946108	0.0279476	0.0100892	0.0688623	0.0949782	0.0155656	789	-0.00054407	-0.0061039	0.00416901	0.00054407	-0.00258442	-0.00484507	0.0124571	0.00514663	0.0120354	0.036	0.0281608	0.0300885	789	-0.00289091	0.0024902	-0.000363636	0.000236364	-0.00470588	-0.01975	0.00245614	0.00538636	0.0068835	0.0346199	0.0370455	0.0354369
790	0.0424082	-0.0258667	0.0117163	-0.0101633	-0.0106667	0.011866	0.0113922	0.0218341	0.0065557	0.0763473	0.0914847	0.0275665	790	0.00435256	-0.0061039	-0.00709859	0.00380849	-0.00972727	0.00219718	0.0101714	-0.00194212	0.0148673	0.0305143	0.0194212	0.0380531	790	0.00710909	-0.00829412	-0.00945455	0.00296364	-0.00372549	-0.00156818	0.00548538	0.00608333	0.0046699	0.0315789	0.0343939	0.03
791	-0.022898	-0.0292	-0.0032566	0.00412245	-0.0273333	-0.00123526	0.00306886	0.0270742	0.00437085	0.0538922	0.0956332	0.0470532	791	0.00489663	0.00298701	0.00628169	0.00326442	-0.000636364	0.00149296	0.00390857	-0.00446689	0.0144248	0.0330286	0.0137891	0.0238938	791	-0.00561818	0.0132745	0.00190909	-0.00249091	-0.0027451	0.0132045	0.0037076	0.00428788	0.00369903	0.0328655	0.0348485	0.0319417
792	0.00567347	-0.0125333	0.00984466	0.00820408	-0.0306667	0.00250795	-0.000639222	0.0141266	0.00653298	0.0344311	0.0921397	0.0874525	792	0.00326442	0.00428571	0.00487324	0.00652884	0.00455844	-0.00273239	0.00410857	-0.0015537	0.00646903	0.0355429	0.0122354	0.0185841	792	-0.00289091	0.00543137	-0.00604545	0.00478182	-0.0027451	-0.0129318	0.00466667	0.00543182	0.00293204	0.0336257	0.0342424	0.0334951
793	0.00363265	0.00413333	0.00235823	0.00820408	0.006	0.00625117	0.00287425	0.0122271	0.00541953	0.0329341	0.0770742	0.106464	793	-0.00163221	0.00168831	-0.00216901	-0.00108814	-0.00323377	-0.00625352	0.00645714	-0.000582637	0.00748673	0.0380571	0.016411	0.0150442	793	-0.00107273	0.00935294	0.00418182	-0.0034	-0.00666667	-0.00725	0.00271345	0.00594697	0.00758252	0.0311111	0.0330303	0.0308738
794	-0.00861224	-0.0358667	-0.0163579	-0.0162857	-0.014	-0.00123526	0.0129042	0.010524	0.00232915	0.0359281	0.0727074	0.09577	794	0.00326442	-0.00350649	-0.00287324	-0.00326442	0.00455844	0.00360563	0.00135429	0.00650612	0.00893805	0.0293143	0.0270926	0.020354	794	0.00347273	-0.00143137	-0.00490909	-0.000672727	0.00313725	0.00638636	0.00437427	0.00440152	0.0073301	0.0303509	0.0298485	0.0306796
795	-0.0290204	0.0174667	-0.010743	-0.00404082	0.036	0.000636347	0.00377246	0.0127948	0.0054877	0.0284431	0.0637555	0.075808	795	0.00108814	-0.00350649	-0.000760563	0	-0.00258442	8.4507e-05	0.00982857	0.00883667	0.00844248	0.0335429	0.0309769	0.0281416	795	0.00256364	-0.00829412	0.00190909	0.00114545	-0.0027451	0.000704545	0.00474854	0.00361364	0.00532039	0.0321637	0.029697	0.0269903
796	-0.00861224	0.0208	0.0435336	0.00820408	-0.004	0.0193524	0.00721557	0.00853712	0.00597625	0.0320359	0.0534934	0.0480038	796	0.00272035	-0.00350649	-0.000760563	0.00163221	-0.00258442	0.00853521	0.01	0.0113614	0.010354	0.0346857	0.0314624	0.0295575	796	0.000745455	-0.00339216	0.00190909	-0.00249091	0.00117647	0.0154773	0.00824561	0.00557576	0.00426214	0.0336257	0.0287879	0.028835
797	0.00567347	-0.0192	0.00797305	0.00208163	-0.014	0.000636347	0.00679641	0.00949782	0	0.0320359	0.0534934	0.0248337	797	0.00163221	-0.00350649	0.00557746	0.00326442	-0.00258442	-0.00132394	0.00851429	0.010973	0.010177	0.0318286	0.0355409	0.0312389	797	0.0062	0.00347059	-0.000363636	0.00296364	-0.0027451	0.00979545	0.0118129	0.00461364	0.00846602	0.0390643	0.0265152	0.0279612
798	0.0117959	0.0108	-0.0144862	4.08163e-05	0.0226667	-0.0218229	0.00742515	0.0112882	0.00590808	0.0389222	0.0524017	0.0178232	798	0.0054407	-0.0138961	-0.00287324	0.00380849	-0.00323377	0.00149296	0.0101714	0.011847	0.00955752	0.0325714	0.0331132	0.0300885	798	0.00892727	-0.00633333	0.00190909	0.000236364	0.00215686	0.00411364	0.0196491	0.00189394	0.0130097	0.0440936	0.0236364	0.0265049
799	0.0383265	-0.0225333	-0.00138499	0.0347347	0.016	-0.00872169	0.00296407	0.00751092	0.00371982	0.032485	0.0519651	0	799	-0.00108814	0.00298701	0.00909859	0.00272035	1.2987e-05	0.00923944	0.0102857	0.00903088	0.0107965	0.0310286	0.031074	0.0359292	799	0.000745455	0.0015098	0.0121364	-0.00612727	-0.00176471	0.00297727	0.0160234	0.00606061	0.0208738	0.0399415	0.0178788	0.0294175
800	-0.0188163	-0.0258667	-0.0182295	-0.0183265	-0.044	-0.0143365	-0.00338323	0.00847162	0.00463557	0.0229042	0.0526201	0.00344582	800	0.00435256	-0.00545455	-0.00216901	-0.00272035	0.00455844	-0.00484507	0.0114857	0.0105846	0.00841593	0.0282857	0.0344727	0.0313274	800	0.00165455	0.0024902	0.000772727	-0.0034	0.00215686	-0.00611364	0.0190058	0.00962121	0.0305825	0.0438012	0.0190909	0.0330097

## Sheet: Panel e
		Normalized spectra of compound 17-actin in solution and upon binding to actin. Triplicate measurements are found below, the figure in the paper shows the mean of these triplicates.
	Absorbance						Fluorescence
Wavelength	17-actin			17-actin + actin			17-actin			17-actin + actin
300	0.209937	0.284077	0.262206	1.20619	0.892423	0.880723
301	0.203687	0.276385	0.253165	1.11244	0.842423	0.812007
302	0.191188	0.266769	0.240506	1.01244	0.786654	0.759566
303	0.188062	0.261	0.244123	0.946812	0.738577	0.719783
304	0.184938	0.249462	0.23689	0.874938	0.696269	0.674575
305	0.181812	0.245615	0.229656	0.834313	0.6655	0.645642
306	0.175563	0.237923	0.227848	0.787438	0.636654	0.611284
307	0.172437	0.232154	0.216998	0.749938	0.611654	0.580542
308	0.166187	0.234077	0.21519	0.709313	0.588577	0.558843
309	0.156812	0.222538	0.213382	0.662438	0.5655	0.538951
310	0.156812	0.214846	0.207957	0.649937	0.550115	0.515443
311	0.159938	0.209077	0.202532	0.628062	0.527038	0.495552
312	0.156812	0.203308	0.197107	0.596812	0.509731	0.479277
313	0.144313	0.205231	0.191682	0.574937	0.498192	0.46481
314	0.147437	0.203308	0.188065	0.556187	0.486654	0.448535
315	0.150562	0.197538	0.180832	0.537438	0.469346	0.434069
316	0.144313	0.191769	0.180832	0.524937	0.461654	0.42141
317	0.144313	0.191769	0.180832	0.499937	0.452038	0.410561
318	0.138063	0.186	0.173599	0.493688	0.432808	0.397902
319	0.150562	0.187923	0.177215	0.481187	0.434731	0.392477
320	0.147437	0.186	0.169982	0.468687	0.421269	0.383436
321	0.163062	0.184077	0.166365	0.459313	0.413577	0.368969
322	0.147437	0.189846	0.16094	0.446813	0.407808	0.358119
323	0.150562	0.187923	0.162749	0.440563	0.400115	0.358119
324	0.153688	0.184077	0.159132	0.446813	0.400115	0.345461
325	0.150562	0.182154	0.155515	0.431188	0.3905	0.349078
326	0.150562	0.180231	0.15009	0.424938	0.382808	0.341844
327	0.153688	0.176385	0.153707	0.415563	0.377038	0.330995
328	0.159938	0.184077	0.153707	0.421812	0.384731	0.330995
329	0.166187	0.180231	0.151899	0.409313	0.377038	0.327378
330	0.159938	0.180231	0.153707	0.406187	0.375115	0.332803
331	0.166187	0.184077	0.15009	0.409313	0.373192	0.32557
332	0.169313	0.186	0.151899	0.409313	0.369346	0.327378
333	0.172437	0.189846	0.155515	0.396813	0.378962	0.327378
334	0.172437	0.189846	0.151899	0.396813	0.377038	0.321953
335	0.178687	0.193692	0.155515	0.396813	0.378962	0.321953
336	0.181812	0.197538	0.146474	0.412438	0.377038	0.318336
337	0.191188	0.189846	0.144665	0.403062	0.377038	0.320145
338	0.216188	0.197538	0.153707	0.415563	0.380885	0.320145
339	0.219312	0.205231	0.146474	0.418687	0.386654	0.318336
340	0.216188	0.203308	0.151899	0.415563	0.384731	0.320145
341	0.234937	0.209077	0.155515	0.418687	0.382808	0.316528
342	0.234937	0.214846	0.151899	0.421812	0.388577	0.320145
343	0.238063	0.216769	0.151899	0.428063	0.394346	0.320145
344	0.241187	0.218692	0.151899	0.428063	0.394346	0.327378
345	0.259937	0.226385	0.164557	0.440563	0.405885	0.340036
346	0.269313	0.228308	0.159132	0.443688	0.411654	0.330995
347	0.259937	0.232154	0.168174	0.456188	0.411654	0.341844
348	0.275562	0.239846	0.162749	0.468687	0.425115	0.341844
349	0.281813	0.239846	0.162749	0.465562	0.428962	0.343653
350	0.303687	0.243692	0.166365	0.478063	0.428962	0.352694
351	0.300563	0.247538	0.17179	0.484312	0.444346	0.352694
352	0.316188	0.261	0.17179	0.506188	0.452038	0.358119
353	0.325562	0.264846	0.179024	0.521813	0.457808	0.370778
354	0.347438	0.264846	0.180832	0.518687	0.4655	0.374394
355	0.353687	0.272538	0.186257	0.537438	0.469346	0.379819
356	0.359938	0.280231	0.186257	0.556187	0.486654	0.378011
357	0.372437	0.293692	0.184448	0.556187	0.494346	0.387052
358	0.381812	0.295615	0.191682	0.571812	0.505885	0.394286
359	0.394313	0.312923	0.188065	0.587437	0.519346	0.399711
360	0.413062	0.314846	0.191682	0.603062	0.534731	0.408752
361	0.413062	0.314846	0.200723	0.612437	0.536654	0.417794
362	0.431812	0.324462	0.207957	0.624938	0.544346	0.425027
363	0.447437	0.334077	0.209765	0.640563	0.559731	0.430452
364	0.463062	0.339846	0.209765	0.659312	0.567423	0.434069
365	0.469313	0.349462	0.21519	0.671813	0.588577	0.441302
366	0.475562	0.355231	0.220615	0.684312	0.588577	0.452152
367	0.491187	0.366769	0.218807	0.690562	0.607808	0.45396
368	0.513062	0.361	0.227848	0.703063	0.611654	0.46481
369	0.513062	0.374462	0.21519	0.712437	0.623192	0.461193
370	0.513062	0.386	0.233273	0.718688	0.630885	0.472043
371	0.509938	0.384077	0.229656	0.724938	0.632808	0.47566
372	0.522437	0.382154	0.233273	0.724938	0.638577	0.481085
373	0.531813	0.380231	0.231465	0.734313	0.630885	0.482893
374	0.534937	0.387923	0.235081	0.734313	0.648192	0.488318
375	0.531813	0.386	0.233273	0.734313	0.642423	0.481085
376	0.550562	0.393692	0.23689	0.753062	0.657808	0.48651
377	0.547438	0.395615	0.240506	0.749938	0.655885	0.488318
378	0.553687	0.384077	0.244123	0.749938	0.650115	0.491935
379	0.550562	0.387923	0.249548	0.746812	0.661654	0.499168
380	0.553687	0.389846	0.245931	0.753062	0.655885	0.499168
381	0.553687	0.395615	0.249548	0.753062	0.661654	0.493743
382	0.563063	0.401385	0.245931	0.743687	0.667423	0.490127
383	0.566187	0.399462	0.240506	0.749938	0.663577	0.484702
384	0.559937	0.395615	0.244123	0.753062	0.667423	0.491935
385	0.559937	0.399462	0.240506	0.753062	0.659731	0.488318
386	0.572438	0.397538	0.238698	0.746812	0.655885	0.482893
387	0.572438	0.401385	0.240506	0.743687	0.657808	0.479277
388	0.572438	0.387923	0.242315	0.756188	0.648192	0.479277
389	0.572438	0.393692	0.245931	0.740563	0.653962	0.479277
390	0.575562	0.393692	0.24774	0.734313	0.648192	0.470235
391	0.563063	0.391769	0.244123	0.724938	0.642423	0.466618
392	0.556813	0.378308	0.238698	0.709313	0.636654	0.463002
393	0.553687	0.382154	0.242315	0.693688	0.621269	0.45396
394	0.556813	0.382154	0.238698	0.693688	0.625115	0.44311
395	0.556813	0.378308	0.233273	0.684312	0.617423	0.423219
396	0.541188	0.374462	0.229656	0.674937	0.607808	0.425027
397	0.547438	0.361	0.22604	0.665562	0.5905	0.415986
398	0.531813	0.359077	0.224231	0.649937	0.582808	0.408752
399	0.528687	0.345615	0.220615	0.634312	0.567423	0.390669
400	0.519312	0.336	0.218807	0.609313	0.550115	0.383436
401	0.519312	0.337923	0.213382	0.603062	0.548192	0.372586
402	0.503687	0.318692	0.200723	0.590562	0.519346	0.350886
403	0.491187	0.305231	0.195298	0.568688	0.505885	0.341844
404	0.466187	0.293692	0.197107	0.534312	0.482808	0.330995
405	0.447437	0.291769	0.188065	0.509312	0.473192	0.318336
406	0.434937	0.272538	0.179024	0.496812	0.446269	0.302061
407	0.409938	0.255231	0.179024	0.465562	0.427038	0.289403
408	0.397437	0.243692	0.164557	0.443688	0.407808	0.264087
409	0.372437	0.230231	0.148282	0.412438	0.3905	0.251429
410	0.353687	0.220615	0.146474	0.390562	0.367423	0.23877
411	0.331813	0.201385	0.137432	0.368688	0.346269	0.22792
412	0.300563	0.197538	0.139241	0.337438	0.336654	0.213454
413	0.291187	0.184077	0.130199	0.318688	0.319346	0.211646
414	0.278687	0.166769	0.119349	0.306188	0.302038	0.193562
415	0.269313	0.157154	0.110307	0.293687	0.282808	0.175479
416	0.241187	0.143692	0.106691	0.271813	0.259731	0.177288
417	0.228687	0.145615	0.104882	0.256188	0.255885	0.168246
418	0.222438	0.134077	0.0994575	0.243688	0.246269	0.157396
419	0.200563	0.132154	0.104882	0.231187	0.238577	0.157396
420	0.194312	0.126385	0.0958409	0.215562	0.223192	0.148354
421	0.181812	0.120615	0.0976492	0.212438	0.221269	0.150163
422	0.188062	0.116769	0.0940325	0.209313	0.211654	0.135696
423	0.175563	0.112923	0.0904159	0.203063	0.209731	0.139313
424	0.169313	0.109077	0.0867993	0.190562	0.200115	0.128463
425	0.163062	0.109077	0.0813743	0.187438	0.198192	0.130271
426	0.153688	0.103308	0.0867993	0.178063	0.188577	0.124846
427	0.147437	0.0956154	0.0867993	0.171813	0.178962	0.124846
428	0.144313	0.0956154	0.0777577	0.168687	0.178962	0.12123
429	0.131812	0.0936923	0.0759494	0.156188	0.175115	0.113996
430	0.141187	0.0956154	0.079566	0.149938	0.175115	0.117613
431	0.125562	0.0879231	0.0759494	0.153062	0.167423	0.11038
432	0.116187	0.0879231	0.0759494	0.134313	0.159731	0.115805
433	0.122438	0.0840769	0.0650995	0.140563	0.157808	0.103146
434	0.116187	0.0821538	0.0723327	0.137437	0.155885	0.108571
435	0.116187	0.0763846	0.0632911	0.140563	0.148192	0.101338
436	0.106813	0.0706154	0.0650995	0.134313	0.146269	0.0977215
437	0.113062	0.0783077	0.0723327	0.128062	0.148192	0.101338
438	0.106813	0.0783077	0.0632911	0.128062	0.144346	0.0904882
439	0.100562	0.0763846	0.0650995	0.115562	0.146269	0.0977215
440	0.0911875	0.0725385	0.0632911	0.115562	0.1405	0.0904882
441	0.0974375	0.0725385	0.0578662	0.109313	0.136654	0.0904882
442	0.106813	0.061	0.0578662	0.118688	0.130885	0.0886799
443	0.0974375	0.0706154	0.0578662	0.115562	0.138577	0.0868716
444	0.0943125	0.0744615	0.0596745	0.112437	0.132808	0.0850633
445	0.0943125	0.0686923	0.0578662	0.109313	0.128962	0.0868716
446	0.0849375	0.0686923	0.0578662	0.106188	0.128962	0.0850633
447	0.0880625	0.0648462	0.0578662	0.106188	0.123192	0.083255
448	0.0849375	0.0629231	0.0596745	0.112437	0.123192	0.0850633
449	0.0818125	0.0648462	0.0524412	0.106188	0.121269	0.0814467
450	0.0818125	0.0667692	0.0506329	0.0999375	0.125115	0.0796383
451	0.0818125	0.0667692	0.0542495	0.0999375	0.123192	0.07783
452	0.0849375	0.0648462	0.0524412	0.0999375	0.119346	0.0796383
453	0.0818125	0.0648462	0.0560579	0.0936875	0.117423	0.0814467
454	0.0661875	0.0590769	0.0524412	0.0874375	0.119346	0.0760217
455	0.0786875	0.0590769	0.0524412	0.0999375	0.113577	0.0742134
456	0.0724375	0.0571538	0.0578662	0.0905625	0.113577	0.0796383
457	0.0755625	0.0571538	0.0524412	0.0936875	0.1155	0.0724051
458	0.0693125	0.0571538	0.0488246	0.0843125	0.109731	0.0687884
459	0.0630625	0.061	0.0470163	0.0874375	0.113577	0.0687884
460	0.0630625	0.0571538	0.0488246	0.0749375	0.1155	0.0724051
461	0.0693125	0.061	0.0470163	0.0874375	0.107808	0.0705967
462	0.0599375	0.0629231	0.0433996	0.0780625	0.109731	0.0687884
463	0.0568125	0.0533077	0.045208	0.0811875	0.109731	0.0651718
464	0.0630625	0.0513846	0.0433996	0.0780625	0.100115	0.0687884
465	0.0661875	0.0552308	0.045208	0.0780625	0.102038	0.0669801
466	0.0630625	0.0494615	0.0470163	0.0905625	0.100115	0.0633635
467	0.0630625	0.0494615	0.0415913	0.0811875	0.103962	0.0633635
468	0.0568125	0.0533077	0.0415913	0.0780625	0.100115	0.0651718
469	0.0568125	0.0552308	0.039783	0.0718125	0.103962	0.0579385
470	0.0568125	0.0533077	0.0470163	0.0686875	0.102038	0.0687884
471	0.0630625	0.0494615	0.0433996	0.0811875	0.0962692	0.0615552
472	0.0599375	0.0513846	0.0379747	0.0780625	0.0962692	0.0561302
473	0.0474375	0.0513846	0.0415913	0.0561875	0.100115	0.0597468
474	0.0474375	0.0436923	0.034358	0.0655625	0.0924231	0.0579385
475	0.0505625	0.0436923	0.039783	0.0686875	0.0924231	0.0651718
476	0.0630625	0.0398462	0.0361664	0.0718125	0.0905	0.0561302
477	0.0568125	0.0417692	0.0433996	0.0718125	0.0828077	0.0633635
478	0.0443125	0.0456154	0.0379747	0.0593125	0.0905	0.0561302
479	0.0380625	0.0417692	0.0415913	0.0655625	0.0847308	0.0615552
480	0.0505625	0.0379231	0.0415913	0.0686875	0.0847308	0.0633635
481	0.0411875	0.0417692	0.0379747	0.0624375	0.0866538	0.0579385
482	0.0505625	0.0456154	0.0361664	0.0593125	0.0847308	0.0543219
483	0.0443125	0.0494615	0.0379747	0.0686875	0.0885769	0.0561302
484	0.0474375	0.0456154	0.0325497	0.0593125	0.0905	0.0525136
485	0.0380625	0.0436923	0.0361664	0.0624375	0.0885769	0.0543219
486	0.0443125	0.0379231	0.0379747	0.0593125	0.0847308	0.0525136
487	0.0411875	0.0456154	0.034358	0.0593125	0.0866538	0.0507052
488	0.0349375	0.0417692	0.0379747	0.0499375	0.0828077	0.0543219
489	0.0443125	0.0398462	0.034358	0.0593125	0.0808846	0.0561302
490	0.0474375	0.0379231	0.0325497	0.0593125	0.0808846	0.0525136
491	0.0411875	0.0417692	0.034358	0.0561875	0.0808846	0.0543219
492	0.0443125	0.0379231	0.0307414	0.0593125	0.0847308	0.0452803
493	0.0349375	0.0398462	0.0379747	0.0593125	0.0808846	0.0525136
494	0.0443125	0.0321538	0.0325497	0.0686875	0.0789615	0.0525136
495	0.0349375	0.0340769	0.0271248	0.0593125	0.0770385	0.0452803
496	0.0286875	0.0379231	0.034358	0.0530625	0.0789615	0.0543219
497	0.0380625	0.0398462	0.0325497	0.0561875	0.0808846	0.0543219
498	0.0411875	0.036	0.0271248	0.0624375	0.0789615	0.0470886
499	0.0318125	0.036	0.0325497	0.0561875	0.0847308	0.0525136
500	0.0318125	0.0340769	0.0253165	0.0499375	0.0808846	0.0416637
501	0.0411875	0.0379231	0.0307414	0.0624375	0.0770385	0.0452803
502	0.0474375	0.0417692	0.0325497	0.0655625	0.0828077	0.0488969
503	0.0443125	0.0398462	0.0216998	0.0655625	0.0770385	0.0416637
504	0.0286875	0.0283077	0.0325497	0.0436875	0.0751154	0.043472
505	0.0255625	0.0321538	0.0289331	0.0436875	0.0731923	0.0507052
506	0.0161875	0.0263846	0.0289331	0.0499375	0.0693462	0.0525136
507	0.0318125	0.0302308	0.0307414	0.0593125	0.0693462	0.0507052
508	0.0411875	0.0340769	0.0289331	0.0499375	0.0828077	0.0488969
509	0.0286875	0.0379231	0.0289331	0.0561875	0.0808846	0.0452803
510	0.0349375	0.0340769	0.0271248	0.0530625	0.0751154	0.0488969
511	0.0349375	0.0321538	0.0289331	0.0436875	0.0751154	0.0488969
512	0.0505625	0.036	0.0307414	0.0655625	0.0731923	0.0525136
513	0.0224375	0.036	0.0253165	0.0593125	0.0828077	0.038047
514	0.0349375	0.0302308	0.0271248	0.0593125	0.0751154	0.0470886
515	0.0286875	0.0302308	0.0325497	0.0530625	0.0751154	0.0507052
516	0.0224375	0.0379231	0.0271248	0.0499375	0.0770385	0.0543219
517	0.0193125	0.0283077	0.0325497	0.0468125	0.0770385	0.0507052
518	0.0255625	0.0340769	0.0325497	0.0593125	0.0770385	0.0525136
519	0.0286875	0.0302308	0.0253165	0.0530625	0.0712692	0.0561302
520	0.0255625	0.036	0.0271248	0.0499375	0.0789615	0.0507052
521	0.0286875	0.0283077	0.0253165	0.0593125	0.0731923	0.0470886
522	0.0286875	0.0321538	0.0253165	0.0561875	0.0731923	0.0579385
523	0.0286875	0.0283077	0.0198915	0.0624375	0.0751154	0.0525136
524	0.0161875	0.0225385	0.0198915	0.0530625	0.0789615	0.0507052
525	0.0286875	0.0321538	0.0198915	0.0561875	0.0751154	0.0452803
526	0.0255625	0.036	0.0289331	0.0530625	0.0789615	0.0543219
527	0.0255625	0.0283077	0.0289331	0.0593125	0.0770385	0.0615552
528	0.0224375	0.0302308	0.0216998	0.0561875	0.0789615	0.0525136
529	0.0286875	0.0283077	0.0307414	0.0624375	0.0808846	0.0579385
530	0.0349375	0.0321538	0.0253165	0.0624375	0.0789615	0.0579385
531	0.0318125	0.0302308	0.0289331	0.0655625	0.0828077	0.0579385
532	0.0286875	0.0302308	0.0253165	0.0624375	0.0808846	0.0615552
533	0.0255625	0.0321538	0.0271248	0.0593125	0.0808846	0.0651718
534	0.0255625	0.0283077	0.0235081	0.0624375	0.0828077	0.0597468
535	0.0380625	0.0263846	0.0216998	0.0624375	0.0847308	0.0579385
536	0.0318125	0.0263846	0.0253165	0.0718125	0.0828077	0.0633635
537	0.0286875	0.0283077	0.0289331	0.0624375	0.0847308	0.0615552
538	0.0286875	0.0283077	0.0307414	0.0718125	0.0866538	0.0669801
539	0.0286875	0.0321538	0.0216998	0.0655625	0.0943462	0.0651718
540	0.0255625	0.0283077	0.0307414	0.0718125	0.0924231	0.0724051
541	0.0286875	0.0263846	0.0235081	0.0780625	0.0924231	0.0651718
542	0.0286875	0.0244615	0.0216998	0.0749375	0.0866538	0.0687884
543	0.0193125	0.0321538	0.0307414	0.0686875	0.0943462	0.0724051
544	0.0255625	0.0244615	0.0235081	0.0811875	0.0905	0.0742134
545	0.0224375	0.0263846	0.0289331	0.0686875	0.0962692	0.07783
546	0.0224375	0.0263846	0.0325497	0.0780625	0.0943462	0.0850633
547	0.0255625	0.0263846	0.0325497	0.0843125	0.0981923	0.07783
548	0.0286875	0.0263846	0.0289331	0.0811875	0.0981923	0.0850633
549	0.0224375	0.0225385	0.0307414	0.0843125	0.100115	0.0850633
550	0.0224375	0.0283077	0.0325497	0.0843125	0.103962	0.0941049
551	0.0161875	0.0225385	0.0235081	0.0749375	0.102038	0.0904882
552	0.0005625	0.0283077	0.0289331	0.0843125	0.107808	0.0977215
553	0.0255625	0.0244615	0.0289331	0.0780625	0.100115	0.0904882
554	0.0318125	0.0302308	0.0271248	0.103063	0.109731	0.0886799
555	0.0286875	0.0206154	0.0271248	0.0905625	0.107808	0.0959132
556	0.0193125	0.0321538	0.0271248	0.103063	0.1155	0.0977215
557	0.0130625	0.0340769	0.0253165	0.0936875	0.121269	0.0995298
558	0.0255625	0.0244615	0.0289331	0.0968125	0.117423	0.106763
559	0.0318125	0.0244615	0.0253165	0.0999375	0.125115	0.104955
560	0.0193125	0.0263846	0.0271248	0.0874375	0.136654	0.115805
561	0.0193125	0.0283077	0.00723327	0.103063	0.125115	0.0995298
562	0.0193125	0.0283077	0.0379747	0.106188	0.127038	0.119421
563	0.0193125	0.0225385	0.0144665	0.121813	0.127038	0.117613
564	0.0193125	0.0263846	0.0361664	0.118688	0.138577	0.117613
565	0.0193125	0.0283077	0.0235081	0.115562	0.127038	0.12123
566	0.0349375	0.0263846	0.0325497	0.128062	0.134731	0.128463
567	0.0255625	0.0321538	0.0289331	0.131188	0.142423	0.126655
568	0.0286875	0.0263846	0.0307414	0.118688	0.132808	0.128463
569	0.0318125	0.0263846	0.0253165	0.140563	0.138577	0.13208
570	0.0318125	0.0167692	0.0235081	0.128062	0.1405	0.13208
571	0.0193125	0.0167692	0.0198915	0.128062	0.148192	0.133888
572	0.0161875	0.0206154	0.0271248	0.137437	0.152038	0.146546
573	0.0286875	0.0340769	0.0271248	0.134313	0.157808	0.146546
574	0.0255625	0.0263846	0.0216998	0.146813	0.161654	0.153779
575	0.0318125	0.0379231	0.0289331	0.153062	0.163577	0.155588
576	0.0380625	0.0244615	0.0307414	0.159312	0.163577	0.162821
577	0.0068125	0.0302308	0.0325497	0.156188	0.173192	0.170054
578	0.0286875	0.0244615	0.0289331	0.174937	0.177038	0.168246
579	0.0349375	0.0263846	0.039783	0.181188	0.186654	0.179096
580	0.0286875	0.0148462	0.0289331	0.178063	0.188577	0.180904
581	0.0349375	0.0321538	0.0253165	0.190562	0.200115	0.186329
582	0.0411875	0.0417692	0.0307414	0.209313	0.217423	0.198987
583	0.0286875	0.0167692	0.0253165	0.193688	0.209731	0.202604
584	0.0349375	0.0494615	0.0289331	0.224938	0.232808	0.220687
585	0.0255625	0.0321538	0.0216998	0.240563	0.230885	0.222495
586	0.0224375	0.0321538	0.0325497	0.234313	0.244346	0.226112
587	0.0474375	0.0321538	0.0361664	0.234313	0.250115	0.244195
588	0.0349375	0.0321538	0.0361664	0.240563	0.257808	0.242387
589	0.0536875	0.0340769	0.0379747	0.271813	0.263577	0.262278
590	0.0286875	0.0398462	0.0433996	0.262437	0.273192	0.265895
591	0.0286875	0.036	0.0325497	0.274938	0.278962	0.273128
592	0.0255625	0.0379231	0.0415913	0.271813	0.288577	0.289403
593	0.0349375	0.0302308	0.0271248	0.296812	0.300115	0.287595
594	0.0349375	0.0302308	0.0289331	0.290563	0.300115	0.289403
595	0.0474375	0.0340769	0.045208	0.318688	0.307808	0.307486
596	0.0443125	0.036	0.0289331	0.324937	0.317423	0.305678
597	0.0318125	0.0340769	0.039783	0.324937	0.325115	0.332803
598	0.0380625	0.0379231	0.0379747	0.318688	0.330885	0.33642
599	0.0380625	0.0456154	0.0415913	0.353063	0.342423	0.345461
600	0.0286875	0.0494615	0.034358	0.343687	0.346269	0.349078
601	0.0380625	0.0533077	0.0524412	0.349938	0.361654	0.359928
602	0.0286875	0.0436923	0.0433996	0.349938	0.357808	0.363544
603	0.0443125	0.0436923	0.0470163	0.353063	0.367423	0.367161
604	0.0474375	0.0533077	0.0433996	0.371812	0.363577	0.374394
605	0.0505625	0.0552308	0.0415913	0.356187	0.382808	0.368969
606	0.0380625	0.0552308	0.0524412	0.368688	0.382808	0.376203
607	0.0411875	0.0571538	0.0470163	0.378063	0.384731	0.387052
608	0.0411875	0.0494615	0.0506329	0.368688	0.3905	0.383436
609	0.0474375	0.0398462	0.0560579	0.368688	0.384731	0.383436
610	0.0536875	0.0436923	0.0506329	0.384313	0.388577	0.388861
611	0.0505625	0.0552308	0.0524412	0.396813	0.402038	0.396094
612	0.0443125	0.0494615	0.0560579	0.378063	0.392423	0.378011
613	0.0693125	0.0552308	0.0433996	0.390562	0.402038	0.385244
614	0.0380625	0.0513846	0.0632911	0.368688	0.396269	0.414177
615	0.0568125	0.0533077	0.0560579	0.406187	0.403962	0.403327
616	0.0536875	0.0513846	0.0542495	0.384313	0.396269	0.406944
617	0.0630625	0.0629231	0.0524412	0.387437	0.403962	0.403327
618	0.0505625	0.0533077	0.0542495	0.396813	0.417423	0.414177
619	0.0411875	0.0533077	0.0506329	0.396813	0.4155	0.417794
620	0.0349375	0.0475385	0.0614828	0.390562	0.409731	0.435877
621	0.0536875	0.0513846	0.0433996	0.418687	0.427038	0.428644
622	0.0724375	0.0475385	0.0433996	0.440563	0.428962	0.423219
623	0.0318125	0.0533077	0.0325497	0.443688	0.459731	0.435877
624	0.0349375	0.0379231	0.0560579	0.446813	0.453962	0.463002
625	0.0536875	0.0513846	0.039783	0.453062	0.471269	0.472043
626	0.0661875	0.0398462	0.0524412	0.481187	0.477038	0.506401
627	0.0443125	0.0571538	0.0433996	0.484312	0.500115	0.499168
628	0.0349375	0.0513846	0.0470163	0.493688	0.517423	0.517251
629	0.0505625	0.0533077	0.0506329	0.528062	0.544346	0.546184
630	0.0443125	0.0571538	0.0524412	0.553063	0.559731	0.569693
631	0.0724375	0.0629231	0.045208	0.584313	0.584731	0.595009
632	0.0505625	0.0494615	0.0542495	0.596812	0.600115	0.602242
633	0.0630625	0.061	0.0542495	0.612437	0.617423	0.623942
634	0.0318125	0.0648462	0.0650995	0.637437	0.642423	0.64745
635	0.0568125	0.0648462	0.079566	0.665562	0.659731	0.681808
636	0.0755625	0.0552308	0.079566	0.684312	0.678962	0.710741
637	0.0724375	0.0783077	0.0759494	0.721812	0.719346	0.732441
638	0.0536875	0.0706154	0.074141	0.703063	0.7405	0.743291
639	0.0568125	0.0744615	0.0669078	0.746812	0.7655	0.774033
640	0.0318125	0.0744615	0.0759494	0.784312	0.780885	0.792116
641	0.0599375	0.0783077	0.0669078	0.803063	0.819346	0.806582
642	0.0568125	0.0629231	0.0650995	0.821812	0.823192	0.857215
643	0.0661875	0.0590769	0.0669078	0.849938	0.836654	0.85179
644	0.0911875	0.0821538	0.074141	0.896813	0.880885	0.913273
645	0.0974375	0.0840769	0.0867993	0.896813	0.925115	0.933165
646	0.0943125	0.0783077	0.0940325	0.921813	0.925115	0.965714
647	0.0849375	0.0590769	0.0813743	0.940562	0.942423	0.958481
648	0.0849375	0.0744615	0.0831826	0.974938	0.952038	0.987414
649	0.109937	0.0821538	0.0976492	0.965562	0.957808	1.00007
650	0.0911875	0.0763846	0.079566	0.987437	0.9655	1.00007
651	0.0974375	0.0783077	0.0867993	0.968688	0.973192	0.996456
652	0.0943125	0.0994615	0.0886076	0.974938	0.992423	1.00007
653	0.0911875	0.0956154	0.0922242	0.959313	0.959731	0.994647
654	0.0880625	0.086	0.084991	0.946812	0.959731	0.983797
655	0.100562	0.0898462	0.074141	0.934312	0.953962	0.956673
656	0.0911875	0.0840769	0.101266	0.921813	0.9405	0.971139
657	0.0849375	0.0879231	0.0904159	0.899937	0.909731	0.934973
658	0.0974375	0.0917692	0.084991	0.868687	0.900115	0.913273
659	0.0880625	0.0975385	0.0886076	0.837437	0.880885	0.89519
660	0.0818125	0.101385	0.084991	0.803063	0.8405	0.866257
661	0.0599375	0.0956154	0.0994575	0.784312	0.828962	0.842749
662	0.0974375	0.0840769	0.0777577	0.762437	0.796269	0.792116	0.00763587	-0.00278481		0.851902	0.818987
663	0.0943125	0.0706154	0.0759494	0.721812	0.750115	0.763183	0.00622283	-0.00140506	0.00099797	0.883152	0.85443	0.850761
664	0.0911875	0.0956154	0.0886076	0.696812	0.717423	0.728825	0.00546196	-0.000696203	0.00229442	0.914402	0.887342	0.886294
665	0.0880625	0.0898462	0.0831826	0.637437	0.684731	0.685425	0.00533967	0.00183544	0.00035533	0.932065	0.918987	0.913706
666	0.0974375	0.0840769	0.0867993	0.603062	0.632808	0.672767	0.00471467	0.0013038	0.00149239	0.960598	0.940506	0.935025
667	0.103688	0.0917692	0.0669078	0.609313	0.600115	0.605859	0.00466033	0.00182278	0.000216244	0.972826	0.967089	0.953299
668	0.0599375	0.086	0.0596745	0.521813	0.575115	0.555226	0.0035462	0.00118987	0.00196954	0.982337	0.974684	0.975635
669	0.0880625	0.0783077	0.0777577	0.490563	0.517423	0.515443	0.00452446	0.00139241	0.00129949	0.997283	0.98481	0.986802
670	0.0911875	0.0706154	0.0632911	0.468687	0.478962	0.479277	0.00311141	0.00379747	0.00267005	1	0.997468	0.993909
671	0.0849375	0.0629231	0.0723327	0.428063	0.4405	0.446727	0.00235054	0.0031519	0.00252792	0.990489	1	0.998985
672	0.0724375	0.0706154	0.0723327	0.374937	0.400115	0.388861	0.000936141	0.00317722	0.00307614	0.986413	0.991139	1
673	0.0755625	0.0590769	0.0705244	0.346813	0.367423	0.363544	0.00307065	0.00141772	0.00241624	0.98913	0.988608	0.992893
674	0.0724375	0.0763846	0.0687161	0.290563	0.330885	0.332803	0.00179348	0.00131646	0.00231472	0.967391	0.973418	0.986802
675	0.0693125	0.0571538	0.0596745	0.299938	0.307808	0.296637	0.00133152	0.0021519	0.00338071	0.951087	0.965823	0.973604
676	0.0755625	0.0648462	0.0506329	0.243688	0.275115	0.253237	0.00414402	0.00262025	0.00257868	0.933424	0.951899	0.956345
677	0.0568125	0.0552308	0.0578662	0.209313	0.246269	0.244195	0.00349185	0.00264557	0.00166497	0.91712	0.93038	0.938071
678	0.0505625	0.061	0.0705244	0.187438	0.223192	0.218879	0.00144022	0.00192405	0.00261929	0.888587	0.905063	0.915736
679	0.0661875	0.0436923	0.0524412	0.190562	0.209731	0.193562	0.0016712	0.00327848	0.00385787	0.865489	0.879747	0.894416
680	0.0443125	0.0436923	0.034358	0.165563	0.175115	0.180904	0.00112908	0.00335443	0.00306599	0.835598	0.849367	0.864975
681	0.0318125	0.0513846	0.0325497	0.159312	0.173192	0.164629	0.00222826	0.00259494	0.00371574	0.808424	0.827848	0.84264
682	0.0193125	0.0456154	0.0289331	0.121813	0.153962	0.153779	0.00199728	0.00470886	0.00264975	0.771739	0.8	0.812183
683	0.0724375	0.0244615	0.0325497	0.146813	0.150115	0.130271	0.000967391	0.00307595	0.00347208	0.744565	0.765823	0.784772
684	0.0255625	0.0283077	0.0578662	0.109313	0.136654	0.150163	0.0019837	0.00312658	0.00367513	0.717391	0.740506	0.75533
685	0.0224375	0.0417692	0.0216998	0.0874375	0.128962	0.108571	0.000483696	0.00346835	0.00325888	0.694293	0.708861	0.723858
686	0.0380625	0.0283077	0.0253165	0.0905625	0.117423	0.11038	0.000873641	0.00463291	0.00339086	0.658967	0.679747	0.692386
687	0.0224375	0.0263846	0.0289331	0.0811875	0.102038	0.101338	0.000478261	0.00312658	0.00381726	0.625	0.644304	0.663959
688	0.0193125	0.0167692	0.0379747	0.0811875	0.0847308	0.0977215	0.00202446	0.00502532	0.00330964	0.607337	0.618987	0.636548
689	0.0599375	0.0148462	0.0216998	0.0811875	0.0770385	0.0868716	0.00247283	0.003	0.00438579	0.578804	0.588608	0.605076
690	0.0411875	0.0206154	0.0198915	0.0561875	0.0770385	0.0904882	0.00066712	0.00360759	0.00301523	0.547554	0.564557	0.577665
691	-0.0056875	0.0129231	0.0180832	0.0530625	0.0712692	0.0561302	0.00104212	0.00348101	0.00325888	0.521739	0.536709	0.551269
692	0.0474375	0.0283077	0.0126582	0.0593125	0.0866538	0.0579385	0.00120516	0.00394937	0.00368528	0.501359	0.508861	0.529949
693	0.0005625	0.0129231	0.0325497	0.0061875	0.0597308	0.0452803	0.00169837	0.00407595	0.00356345	0.47962	0.489873	0.502538
694	0.0318125	0.0225385	0.0361664	0.0280625	0.0520385	0.0470886	0.00116576	0.00401266	0.00381726	0.460598	0.473418	0.48731
695	0.0224375	0.0167692	0.0307414	0.0561875	0.0424231	0.0452803	0.000892663	0.00356962	0.00404061	0.436141	0.448101	0.467005
696	0.0068125	0.0244615	0.00361664	0.0093125	0.0481923	0.0271971	0.00266304	0.00446835	0.00323858	0.418478	0.425316	0.443655
697	-0.0056875	0.0283077	0.0126582	0.0218125	0.0328077	0.0253888	0.000165761	0.00291139	0.00407107	0.402174	0.407595	0.424365
698	0.0193125	0.0225385	0.0108499	0.0249375	0.0424231	0.0416637	0.00115625	0.00279747	0.00360406	0.389946	0.393671	0.405076
699	0.0193125	0.00907692	-0.00361664	0.0374375	0.0405	0.0235805	0.00105027	0.00439241	0.00344162	0.372283	0.375949	0.388832
700	0.0255625	-0.00630769	0.0108499	0.0280625	0.0251154	0.0271971	0.00160326	0.00337975	0.00346193	0.351902	0.362025	0.37665
701	0.0036875	0.0129231	0.0108499	0.0218125	0.0385769	0.0271971	0.000173913	0.00381013	0.00277157	0.34375	0.349367	0.360406
702	0.0474375	0.0263846	0.0162749	0.0280625	0.0385769	0.0163472	0.00203804	0.00365823	0.00336041	0.334239	0.336709	0.347208
703	0.0068125	0.00907692	0.0126582	-0.0094375	0.0251154	0.0362387	0.000720109	0.00441772	0.00311675	0.320652	0.324051	0.336041
704	-0.0088125	0.0129231	0.0253165	-0.0125625	0.0251154	0.0470886	0.00066712	0.00302532	0.0046599	0.3125	0.31519	0.326904
705	0.0099375	0.0129231	0.0108499	0.0311875	0.0270385	0.0326221	0.00177989	0.0034557	0.00306599	0.296196	0.3	0.315736
706	0.0130625	0.00715385	0.0198915	0.0030625	0.0231923	0.0217722	0.00203804	0.00386076	0.00301523	0.29212	0.294937	0.308629
707	0.0193125	0.00907692	0.00723327	0.0124375	0.0366538	0.0199638	-0.000131793	0.00420253	0.00385787	0.285326	0.28481	0.297462
708	-0.0088125	0.0186923	0.00904159	-6.25e-05	0.0251154	0.0181555	0.00041712	0.00412658	0.00445685	0.279891	0.281013	0.28731
709	0.0161875	0.0206154	0.00542495	0.0280625	0.0270385	0.0145389	0.00135462	0.00311392	0.00281218	0.275815	0.270886	0.284264
710	0.0099375	0.00907692	0.0108499	0.0093125	0.0251154	0.0217722	0.00114538	0.00234177	0.004	0.266304	0.267089	0.278173
711	0.0099375	0.0263846	0.0180832	0.0124375	0.0270385	0.0163472	-0.000514946	0.00388608	0.00413198	0.263587	0.255696	0.272081
712	0.0036875	0.0148462	0.0126582	-6.25e-05	0.0251154	0.0181555	0.00150815	0.00327848	0.00332995	0.256793	0.25443	0.267005
713	-0.0025625	0.0225385	0.00723327	-0.0063125	0.0289615	0.0217722	0.00233696	0.00322785	0.00216244	0.256793	0.251899	0.26599
714	0.0036875	0.0225385	0.00723327	0.0124375	0.0231923	0.0145389	-0.000190217	0.00401266	0.00361421	0.252717	0.248101	0.259898
715	0.0130625	0.0129231	0.0180832	0.0093125	0.0155	0.00730561	0.000119022	0.00410127	0.00435533	0.247283	0.24557	0.251777
716	0.0130625	0.0206154	-0.00723327	0.0093125	0.0231923	7.23327e-05	0.00120788	0.00208861	0.0037665	0.243207	0.241772	0.254822
717	0.0068125	0.00138462	0.00542495	-6.25e-05	0.0193462	0.0145389	0.00073913	0.00283544	0.00371574	0.241848	0.239241	0.249746
718	-0.0119375	0.00715385	0.00361664	0.0061875	0.0155	0.0127306	0.000297554	0.00160759	0.00385787	0.240489	0.234177	0.246701
719	0.0068125	0.00523077	0.00361664	0.0061875	0.0193462	0.0127306	0.000849185	0.00391139	0.00335025	0.237772	0.235443	0.249746
720	0.0161875	0.0206154	0.00723327	0.0124375	0.0135769	0.0145389	-0.00057337	0.00334177	0.00464975	0.236413	0.231646	0.243655
721	0.0036875	0.00907692	0.0144665	0.0155625	0.0231923	0.0199638	0.000857337	0.0035443	0.00409137	0.237772	0.23038	0.243655
722	0.0068125	0.011	0.00361664	0.0155625	0.00973077	0.00549729	-0.000392663	0.00401266	0.00367513	0.232337	0.225316	0.239594
723	0.0193125	-0.000538462	-0.00180832	0.0374375	0.00780769	0.00549729	0.00110734	0.0018481	0.00406091	0.235054	0.224051	0.236548
724	0.0099375	-0.00246154	0.00361664	-0.0031875	0.00780769	0.0109222	0.00125272	0.00335443	0.00488325	0.233696	0.224051	0.236548
725	0.0255625	0.00907692	0.00361664	0.0155625	0.0366538	0.00911392	-0.000220109	0.00348101	0.00328934	0.228261	0.225316	0.236548
726	0.0130625	0.0129231	0.00180832	0.0030625	0.0193462	-0.0035443	-0.000224185	0.00324051	0.00459898	0.228261	0.221519	0.239594
727	-0.0025625	0.0148462	0.00723327	-0.0031875	0.00973077	0.0127306	0.000115082	0.00297468	0.00316751	0.225543	0.220253	0.235533
728	-0.0213125	0.011	0.00904159	-6.25e-05	0.00973077	0.0217722	0.000388587	0.00310127	0.00416244	0.226902	0.218987	0.235533
729	-0.0025625	0.0167692	0.00542495	0.0093125	0.0289615	7.23327e-05	-0.000366848	0.00282278	0.0044264	0.224185	0.217722	0.234518
730	-0.0088125	0.00138462	-0.0162749	-0.0156875	0.00973077	0.00188065	-0.000112908	0.00159494	0.00296447	0.222826	0.213924	0.232487
731	0.0099375	0.0167692	0.00723327	0.0030625	0.0212692	-0.00173599	-0.000217391	0.00381013	0.00304569	0.216033	0.210127	0.224365
732	-0.0056875	0.00715385	-0.00180832	0.0030625	0.00973077	-0.00716094	0.000947011	0.00125316	0.00464975	0.217391	0.210127	0.224365
733	-0.0181875	-0.00630769	0.0235081	-0.0063125	0.00396154	0.0163472	0.000580163	0.00164557	0.00431472	0.213315	0.207595	0.22335
734	0.0099375	0.00523077	0.0108499	0.0186875	0.00973077	0.0127306	-0.00026087	0.00272152	0.00385787	0.214674	0.206329	0.22132
735	0.0099375	0.00907692	-0.00723327	0.0093125	0.0193462	0.00188065	-0.000949728	0.00297468	0.00249746	0.205163	0.198734	0.213198
736	-0.0119375	0.00907692	-0.00723327	-0.0125625	0.00588462	0.00188065	0.000255435	0.00237975	0.00352284	0.206522	0.197468	0.219289
737	-0.0150625	0.0186923	0.00542495	-0.0063125	0.0212692	0.00730561	0.000668478	0.00375949	0.00385787	0.203804	0.198734	0.213198
738	0.0099375	0.00138462	-0.0108499	0.0061875	-0.00180769	-0.00716094	0.00121332	0.0021519	0.00359391	0.201087	0.186076	0.208122
739	0.0161875	0.00523077	-0.00542495	-6.25e-05	0.00588462	0.00368897	-0.000381793	0.0035443	0.00349239	0.195652	0.187342	0.20203
740	-0.0181875	0.0148462	0.00542495	0.0093125	0.0270385	7.23327e-05	-0.000497283	0.00113924	0.00329949	0.191576	0.178481	0.201015
741	0.0005625	0.0148462	0.0180832	-0.0125625	0.00396154	7.23327e-05	0.000157609	0.000151899	0.00435533	0.1875	0.178481	0.191878
742	0.0005625	0.00907692	-0.00180832	0.0093125	0.0174231	0.00911392	0.000991848	0.00140506	0.0046802	0.184783	0.175949	0.193909
743	0.0318125	0.00330769	0.00361664	0.0155625	0.00780769	0.00368897	0.00130707	0.000417722	0.00451777	0.177989	0.168354	0.191878
744	0.0443125	-0.000538462	-0.00180832	0.0311875	0.00396154	0.00188065	0.000892663	0.00275949	0.00193909	0.171196	0.170886	0.185787
745	0.0161875	0.00330769	0.00180832	0.0061875	0.0116538	0.0145389	0.00108152	0.00227848	0.00375635	0.172554	0.160759	0.17868
746	0.0005625	0.00907692	0.00361664	-0.0219375	0.0212692	-0.00535262	0.00101902	0.00301266	0.00325888	0.165761	0.160759	0.175635
747	-0.0056875	0.0148462	-0.00723327	0.0186875	0.00396154	-0.0107776	0.000974185	0.00113924	0.00309645	0.161685	0.153165	0.167513
748	-0.0150625	0.0148462	0.00723327	-0.0094375	0.0308846	0.00730561	-0.000654891	0.00156962	0.00387817	0.157609	0.151899	0.167513
749	-0.0088125	-0.00246154	0.00361664	0.0093125	0.00588462	-0.00896926	-0.000111413	0.0016962	0.00409137	0.150815	0.143038	0.161421
750	0.0036875	0.00715385	-0.00723327	-0.0094375	0.0116538	7.23327e-05	-0.00224185	0.00146835	0.00480203	0.148098	0.143038	0.158376
751	0.0286875	0.0206154	0.00904159	0.0155625	0.00588462	0.00730561	0.00124728	0	0.00277157	0.146739	0.13038	0.151269
752	0.0099375	0.00138462	-0.00361664	0.0280625	-0.00180769	0.00188065	-0.000967391	0.00210127	0.00226396	0.141304	0.134177	0.149239
753	0.0193125	0.00715385	0.0253165	0.0218125	0.00203846	-0.00535262	-0.00111005	0.00103797	0.00456853	0.134918	0.125063	0.146193
754	-0.0306875	0.00330769	-7.84233e-18	-0.0063125	0.0116538	0.00549729	9.75543e-05	0.00122785	0.00327919	0.130435	0.121519	0.140102
755	-0.0025625	0.0206154	-7.84233e-18	0.0218125	0.0231923	0.00188065	-0.000705163	0.00107595	0.00315736	0.126766	0.116582	0.129949
756	-0.0056875	-0.014	-0.00904159	0.0124375	-0.0152692	7.23327e-05	0.000380435	0.000443038	0.00261929	0.122826	0.11443	0.129949
757	0.0286875	0.00330769	-0.0216998	0.0280625	0.0116538	-0.00896926	0.000392663	0.00326582	0.00358376	0.117663	0.109241	0.126904
758	0.0036875	0.0129231	0.0162749	0.0124375	0.00780769	0.0217722	0.000811141	0.00311392	0.00447716	0.115217	0.10481	0.121827
759	0.0130625	-0.000538462	-0.00542495	-0.0031875	-0.00180769	0.0109222	7.69022e-05	0.00136709	0.00391878	0.109375	0.100759	0.115736
760	-0.0056875	0.00715385	0.00180832	0.0155625	0.00203846	0.00911392	0.00111413	0.000101266	0.00479188	0.108424	0.0940506	0.111675
761	0.0411875	-0.00246154	-0.00180832	0.0218125	-0.00373077	-0.0107776	-0.00195652	0.000582278	0.00415228	0.102853	0.0912658	0.107614
762	0.0068125	0.00138462	-7.84233e-18	-0.0125625	-0.00373077	0.0127306	-0.0013519	0.00113924	0.00182741	0.0960598	0.086962	0.103553
763	0.0193125	0.00523077	-0.00361664	0.0218125	-0.0095	7.23327e-05	-0.000546196	-0.00078481	0.00306599	0.0949728	0.0820253	0.0988832
764	-0.0056875	-0.00438462	0.00904159	-0.0094375	-0.00180769	0.0199638	-0.000282609	-0.00237975	0.00556345	0.09375	0.0786076	0.0970558
765	0.0161875	-0.00630769	0.00904159	-0.0031875	-0.0095	0.00549729	-0.000273098	0.000481013	0.00463959	0.0853261	0.0811392	0.0913706
766	0.0099375	0.00715385	0.0126582	-6.25e-05	0.0135769	0.00730561	-0.00317935	0.000886076	0.00441624	0.0827446	0.0727848	0.088934
767	-0.0275625	-0.00630769	-7.84233e-18	-0.0063125	-0.0114231	0.00549729	0.00152174	1.26582e-05	0.00321827	0.0860054	0.0682278	0.0857868
768	0.0193125	-0.0120769	-0.00542495	-0.0156875	0.00973077	-0.0107776	-0.000483696	0.000316456	0.00364467	0.0754076	0.0679747	0.0809137
769	-0.0119375	0.00523077	0.00542495	0.0030625	0.00588462	-0.0252441	-0.000947011	0.000265823	0.00241624	0.0732337	0.0710127	0.0788832
770	0.0068125	-0.00246154	0.00180832	0.0280625	0.0155	-0.00173599	-0.00328804	-0.000202532	0.00318782	0.0713315	0.0632911	0.0762437
771	-0.0213125	-0.0120769	-0.00361664	-0.0094375	-0.00373077	0.00549729	0.00160326	0.00035443	0.0035736	0.0743207	0.0598734	0.0716751
772	0.0193125	0.0206154	-0.00542495	-0.0156875	0.00588462	0.00188065	0.00129212	-3.79747e-05	0.00348223	0.0691576	0.0583544	0.0709645
773	-0.0025625	-0.0216923	0.00542495	-0.0188125	-0.0171923	7.23327e-05	-0.000561141	0.00264557	0.00298477	0.0675272	0.0572152	0.0632487
774	-0.0181875	0.00138462	0.00904159	0.0186875	0.0231923	-0.0143942	-0.00149457	0.0024557	0.000168528	0.059375	0.0548101	0.066802
775	-0.0525625	0.00907692	-0.0126582	-0.0344375	0.00203846	-0.0107776	0.00138587	0.00229114	0.00281218	0.0607337	0.0513924	0.0670051
776	0.0099375	-0.0101538	-0.00361664	-0.0063125	-0.0133462	-0.0162025	0.000535326	0.00124051	0.00184772	0.0615489	0.0531646	0.0615228
777	-0.0119375	-0.00823077	-0.00180832	-0.0094375	-0.00180769	0.00368897	0.00126902	0.000683544	0.00430457	0.0548913	0.0505063	0.0594924
778	0.0099375	0.0129231	0.0325497	-0.0281875	0.00203846	0.00549729	0.00060462	0.000392405	0.00418274	0.0572011	0.0431646	0.0581726
779	0.0349375	0.011	-0.00180832	-6.25e-05	0.000115385	0.00368897	-0.000254076	0.00218987	0.00356345	0.0533967	0.048481	0.0543147
780	0.0005625	0.0186923	-0.0162749	0.0061875	0.00973077	-0.0198192	-0.000419837	0.00332911	0.00295431	0.0504076	0.0464557	0.0541117
781	-0.0088125	-0.014	0.00180832	0.0061875	0.00973077	-0.00173599	0.000610054	0.00163291	0.00271066	0.0483696	0.0412658	0.0526904
782	0.0068125	0.00138462	-0.00904159	0.0124375	-0.00373077	-0.0125859	-0.000221467	0.0013038	0.00282234	0.0485054	0.0396203	0.0508629
783	-0.0088125	-0.00438462	-0.0180832	-0.0156875	-0.0133462	0.0235805	0.00313859	0.00153165	0.00479188	0.048913	0.0391139	0.0464975
784	-0.0244375	-0.00438462	-0.0198915	-0.0094375	0.0212692	7.23327e-05	0.000611413	7.59494e-05	0.00450761	0.04375	0.0403797	0.0467005
785	-0.0119375	0.00907692	-0.0144665	-0.0156875	-0.00373077	-0.0125859	-0.00302989	-0.000455696	0.0028731	0.0421196	0.0327848	0.0460914
786	-0.0181875	0.0129231	0.00542495	0.0061875	0.00780769	-0.00173599	-0.000335598	-0.00158228	0.00438579	0.0404891	0.0336709	0.0446701
787	-0.0025625	0.0206154	0.00180832	-0.0125625	0.00203846	0.0145389	-0.000713315	0.00167089	0.00300508	0.0453804	0.0332911	0.0436548
788	0.0099375	-0.014	-7.84233e-18	-0.0281875	-0.00757692	-0.0035443	-0.00089538	-0.00056962	0.00237563	0.0404891	0.0291139	0.042335
789	0.0193125	-0.014	0.00542495	0.0218125	0.00973077	0.0109222	0.00285326	-0.000658228	0.00326904	0.0375	0.0292405	0.0382741
790	-0.0275625	-0.00246154	-0.0108499	-0.0063125	-0.00565385	-0.00896926	0.00201087	0.000556962	0.00406091	0.0327446	0.0286076	0.0394924
791	-0.0088125	-0.000538462	0.00723327	-0.0156875	-0.00373077	0.00188065	0.00436141	0.00364557	0.00239594	0.0316576	0.0302532	0.0336041
792	-0.0119375	0.00907692	-0.0126582	-0.0219375	-0.0095	7.23327e-05	0.00425272	0.00122785	-3.64467e-06	0.0213315	0.0264557	0.0273096
793	-0.0150625	-0.00823077	-0.00361664	-0.0063125	-0.0210385	-0.00535262	0.000461957	-0.00212658		0.0230978	0.0146835
794	0.0005625	-0.014	-0.0162749	0.0249375	-0.0191154	-0.0234358	0.00702446	3.79747e-05		0.0192935	0.00565823
795	0.0099375	-0.0159231	0.00180832	-0.0031875	0.00203846	0.00911392	0.0102989	-0.00622785		0.0259511	-0.00731646
796	-0.0244375	-0.0178462	-0.00180832	-0.0219375	0.00203846	-0.00896926	0.0108152	-0.00993671		0.0266304	-0.00631646
797	0.0349375	-0.00438462	-7.84233e-18	0.0249375	0.000115385	-0.0107776	0.00588315	-0.00765823		0.0278533	-0.0098481
798	-0.0275625	0.00138462	0.0162749	-0.0063125	-0.00373077	0.00730561	0.00668478	-0.0125949		0.030163	-0.0117975
799	-0.0119375	-0.00438462	0.0198915	-0.0156875	0.000115385	0.0163472	-0.000432065	-0.0131646		0.0297554	0.000112785
800	0.0193125	-0.00438462	0.00542495	0.0061875	-0.0210385	7.23327e-05	0.00298913	-0.00613924		0.0315217	0.0112532

## Sheet: Panel f
		Normalized spectra of compound 18-DNA in solution and upon binding to DNA. Triplicate measurements are found below, the figure in the paper shows the mean of these triplicates.
	Absorbance						Fluorescence
Wavelength	18-DNA			18-DNA + DNA			18-DNA			18-DNA + DNA
300	0.155722	0.20229	0.148545	4.41517	5.63769	6.957
301	0.141833	0.198862	0.157636	3.69572	4.70091	5.81609
302	0.155722	0.192004	0.153091	3.05406	3.91402	4.77064
303	0.141833	0.188576	0.157636	2.54294	3.2191	3.99336
304	0.139056	0.188576	0.153091	2.13183	2.6877	3.307
305	0.1335	0.17829	0.148545	1.79017	2.25508	2.76155
306	0.1335	0.171432	0.134909	1.54017	1.94168	2.39791
307	0.1335	0.174861	0.144	1.33183	1.64191	2.02064
308	0.139056	0.171432	0.148545	1.14294	1.38984	1.66609
309	0.136278	0.181718	0.153091	0.9985	1.20248	1.44336
310	0.1335	0.168004	0.134909	0.8985	1.06282	1.29791
311	0.1335	0.174861	0.130364	0.815167	0.967434	1.16609
312	0.127944	0.174861	0.153091	0.756833	0.895899	1.06155
313	0.139056	0.164575	0.144	0.701278	0.807331	0.961545
314	0.119611	0.164575	0.139455	0.642944	0.749421	0.893364
315	0.1335	0.174861	0.134909	0.617944	0.70173	0.834273
316	0.130722	0.171432	0.139455	0.584611	0.65404	0.779727
317	0.141833	0.174861	0.153091	0.565167	0.623382	0.747909
318	0.136278	0.161147	0.148545	0.545722	0.599537	0.697909
319	0.1335	0.164575	0.139455	0.5235	0.585911	0.684273
320	0.125167	0.161147	0.153091	0.515167	0.562066	0.657
321	0.130722	0.171432	0.148545	0.495722	0.541627	0.638818
322	0.141833	0.164575	0.157636	0.490167	0.528001	0.625182
323	0.130722	0.168004	0.162182	0.487389	0.517782	0.597909
324	0.141833	0.174861	0.157636	0.481833	0.510969	0.607
325	0.141833	0.161147	0.166727	0.476278	0.500749	0.588818
326	0.139056	0.174861	0.162182	0.4735	0.493937	0.579727
327	0.136278	0.171432	0.134909	0.476278	0.500749	0.570636
328	0.144611	0.174861	0.153091	0.476278	0.487124	0.579727
329	0.141833	0.171432	0.162182	0.467944	0.504156	0.579727
330	0.139056	0.171432	0.175818	0.470722	0.504156	0.579727
331	0.152944	0.17829	0.184909	0.479056	0.497343	0.570636
332	0.1585	0.188576	0.189455	0.487389	0.497343	0.570636
333	0.144611	0.17829	0.184909	0.476278	0.507562	0.588818
334	0.150167	0.185147	0.189455	0.484611	0.507562	0.593364
335	0.147389	0.198862	0.184909	0.476278	0.500749	0.575182
336	0.139056	0.188576	0.194	0.484611	0.514375	0.602455
337	0.144611	0.192004	0.203091	0.490167	0.510969	0.602455
338	0.152944	0.174861	0.203091	0.484611	0.510969	0.593364
339	0.152944	0.198862	0.194	0.495722	0.510969	0.611545
340	0.155722	0.198862	0.221273	0.4985	0.514375	0.588818
341	0.150167	0.192004	0.198545	0.4985	0.510969	0.602455
342	0.147389	0.192004	0.212182	0.492944	0.524595	0.611545
343	0.1585	0.185147	0.212182	0.501278	0.524595	0.588818
344	0.147389	0.188576	0.203091	0.492944	0.510969	0.597909
345	0.150167	0.192004	0.212182	0.504056	0.507562	0.593364
346	0.1585	0.198862	0.212182	0.492944	0.521188	0.611545
347	0.164056	0.198862	0.212182	0.495722	0.510969	0.616091
348	0.147389	0.192004	0.203091	0.490167	0.514375	0.602455
349	0.147389	0.188576	0.212182	0.495722	0.521188	0.597909
350	0.144611	0.188576	0.207636	0.495722	0.521188	0.616091
351	0.150167	0.171432	0.212182	0.492944	0.514375	0.602455
352	0.144611	0.188576	0.203091	0.492944	0.510969	0.597909
353	0.150167	0.188576	0.198545	0.495722	0.507562	0.588818
354	0.139056	0.192004	0.198545	0.487389	0.497343	0.593364
355	0.147389	0.181718	0.194	0.481833	0.500749	0.597909
356	0.147389	0.192004	0.198545	0.481833	0.493937	0.575182
357	0.136278	0.17829	0.189455	0.465167	0.49053	0.566091
358	0.147389	0.174861	0.184909	0.467944	0.473498	0.561545
359	0.1335	0.17829	0.189455	0.456833	0.473498	0.538818
360	0.127944	0.17829	0.175818	0.442944	0.470091	0.534273
361	0.141833	0.168004	0.184909	0.440167	0.453059	0.516091
362	0.122389	0.171432	0.171273	0.437389	0.453059	0.520636
363	0.130722	0.164575	0.171273	0.431833	0.446246	0.502455
364	0.125167	0.161147	0.162182	0.404056	0.43262	0.493364
365	0.111278	0.168004	0.162182	0.3985	0.418994	0.488818
366	0.119611	0.154289	0.162182	0.384611	0.418994	0.452455
367	0.122389	0.154289	0.153091	0.392944	0.408775	0.452455
368	0.1085	0.150861	0.134909	0.367944	0.398556	0.425182
369	0.0973889	0.150861	0.157636	0.351278	0.388336	0.434273
370	0.102944	0.144003	0.144	0.351278	0.364491	0.402455
371	0.100167	0.150861	0.157636	0.337389	0.357678	0.388818
372	0.0946111	0.144003	0.153091	0.320722	0.347459	0.379727
373	0.0918333	0.140575	0.139455	0.309611	0.340646	0.375182
374	0.0946111	0.144003	0.125818	0.301278	0.32702	0.370636
375	0.0918333	0.133717	0.125818	0.292944	0.303175	0.329727
376	0.0973889	0.120003	0.134909	0.287389	0.299768	0.329727
377	0.0946111	0.137146	0.121273	0.2735	0.292955	0.302455
378	0.0862778	0.123431	0.121273	0.265167	0.282736	0.293364
379	0.0807222	0.133717	0.125818	0.254056	0.272517	0.293364
380	0.0779444	0.12686	0.116727	0.237389	0.26911	0.257
381	0.0807222	0.123431	0.0985455	0.231833	0.248671	0.266091
382	0.0723889	0.130289	0.112182	0.2235	0.238452	0.247909
383	0.0779444	0.123431	0.107636	0.201278	0.224826	0.229727
384	0.0723889	0.12686	0.094	0.201278	0.224826	0.211545
385	0.0751667	0.123431	0.103091	0.195722	0.207794	0.211545
386	0.0723889	0.123431	0.0985455	0.192944	0.204388	0.184273
387	0.0751667	0.113145	0.094	0.1735	0.187355	0.184273
388	0.0668333	0.109717	0.103091	0.170722	0.187355	0.179727
389	0.0640556	0.109717	0.0849091	0.162389	0.177136	0.166091
390	0.0640556	0.106288	0.0758182	0.1485	0.166916	0.166091
391	0.0668333	0.102859	0.0803636	0.1485	0.16351	0.152455
392	0.0668333	0.106288	0.0803636	0.145722	0.153291	0.134273
393	0.0640556	0.102859	0.0712727	0.140167	0.146478	0.134273
394	0.0640556	0.0994308	0.0803636	0.126278	0.139665	0.138818
395	0.0585	0.0857162	0.0621818	0.126278	0.139665	0.125182
396	0.0612778	0.0925735	0.0758182	0.126278	0.143071	0.125182
397	0.0557222	0.0891449	0.0530909	0.126278	0.139665	0.125182
398	0.0501667	0.0891449	0.0758182	0.112389	0.136258	0.107
399	0.0501667	0.0822876	0.0758182	0.117944	0.132852	0.107
400	0.0501667	0.0891449	0.0621818	0.106833	0.129445	0.0979091
401	0.0501667	0.0960022	0.0758182	0.104056	0.136258	0.111545
402	0.0557222	0.0822876	0.0485455	0.106833	0.122633	0.0842727
403	0.0529444	0.068573	0.0485455	0.101278	0.126039	0.102455
404	0.0418333	0.0857162	0.0530909	0.0929444	0.11582	0.0751818
405	0.0446111	0.0754303	0.044	0.101278	0.119226	0.0933636
406	0.0446111	0.0788589	0.0530909	0.0957222	0.112413	0.0933636
407	0.0335	0.0788589	0.0621818	0.0873889	0.0987873	0.0842727
408	0.0418333	0.0788589	0.0394545	0.0846111	0.1056	0.0888182
409	0.0446111	0.068573	0.0349091	0.0818333	0.11582	0.0842727
410	0.0418333	0.058287	0.0303636	0.0818333	0.102194	0.0706364
411	0.0362778	0.0651443	0.0349091	0.0790556	0.0987873	0.0706364
412	0.0418333	0.0617157	0.0303636	0.0762778	0.0987873	0.0706364
413	0.0390556	0.0514297	0.0349091	0.0762778	0.0919744	0.057
414	0.0390556	0.0617157	0.0258182	0.0790556	0.0919744	0.0660909
415	0.0362778	0.0617157	0.0303636	0.0762778	0.0919744	0.0615455
416	0.0279444	0.0651443	0.0303636	0.0707222	0.0919744	0.0751818
417	0.0279444	0.0514297	0.0167273	0.0651667	0.081755	0.0660909
418	0.0279444	0.0617157	0.044	0.0623889	0.0885679	0.0706364
419	0.0307222	0.058287	0.0121818	0.0679444	0.0851615	0.057
420	0.0335	0.0514297	0.0167273	0.0651667	0.0783485	0.0524545
421	0.0446111	0.0548584	0.0167273	0.0735	0.081755	0.0615455
422	0.0251667	0.0617157	0.0212727	0.0651667	0.0885679	0.0615455
423	0.0279444	0.058287	0.0167273	0.0596111	0.0851615	0.0524545
424	0.0251667	0.0514297	0.0212727	0.0596111	0.0851615	0.0615455
425	0.0335	0.0617157	0.0121818	0.0707222	0.0783485	0.0524545
426	0.0251667	0.058287	0.0121818	0.0596111	0.0885679	0.0524545
427	0.0307222	0.0548584	0.0167273	0.0651667	0.0681292	0.0615455
428	0.0251667	0.0480011	0.0212727	0.0568333	0.0783485	0.0433636
429	0.0223889	0.0514297	0.0121818	0.0540556	0.0749421	0.057
430	0.0251667	0.0617157	0.0212727	0.0540556	0.0851615	0.0433636
431	0.0279444	0.0548584	0.0258182	0.0623889	0.0715356	0.057
432	0.0196111	0.058287	0.0167273	0.0457222	0.0783485	0.0479091
433	0.0251667	0.0548584	0.0121818	0.0568333	0.0749421	0.0615455
434	0.0279444	0.058287	0.0167273	0.0540556	0.0715356	0.0433636
435	0.0251667	0.0480011	0.0212727	0.0540556	0.0613163	0.0660909
436	0.0223889	0.0514297	0.0167273	0.0540556	0.0681292	0.0388182
437	0.0196111	0.0480011	0.00763636	0.0540556	0.081755	0.0433636
438	0.0390556	0.0445724	0.0121818	0.0485	0.0715356	0.0433636
439	0.0251667	0.0514297	0.0121818	0.0457222	0.0613163	0.0479091
440	0.0251667	0.0514297	0.0121818	0.0540556	0.0715356	0.0433636
441	0.0251667	0.0480011	0.0167273	0.0485	0.0715356	0.0433636
442	0.0223889	0.0480011	0.00309091	0.0512778	0.0681292	0.0342727
443	0.0223889	0.0514297	0.0258182	0.0485	0.0715356	0.0251818
444	0.0223889	0.0445724	0.0212727	0.0485	0.0613163	0.0479091
445	0.0251667	0.0548584	0.00309091	0.0485	0.0749421	0.0433636
446	0.0223889	0.0445724	0.0167273	0.0485	0.0681292	0.0342727
447	0.0223889	0.0480011	0.00763636	0.0485	0.0681292	0.0342727
448	0.0223889	0.0514297	0.00763636	0.0485	0.0613163	0.0342727
449	0.0279444	0.0548584	0.0212727	0.0568333	0.0579098	0.0342727
450	0.0196111	0.0480011	0.00763636	0.0485	0.0613163	0.0388182
451	0.0168333	0.0411438	0.0167273	0.0429444	0.0647227	0.0342727
452	0.0251667	0.0514297	0.00309091	0.0540556	0.0647227	0.0388182
453	0.0196111	0.0514297	0.00309091	0.0457222	0.0579098	0.0388182
454	0.0251667	0.0445724	-0.0105455	0.0429444	0.0681292	0.0388182
455	0.0112778	0.0445724	0.00763636	0.0401667	0.0681292	0.0251818
456	0.0251667	0.0548584	0.0121818	0.0401667	0.0613163	0.0342727
457	0.0223889	0.0617157	0.00763636	0.0429444	0.0715356	0.0433636
458	0.0223889	0.0480011	0.00763636	0.0401667	0.0715356	0.0342727
459	0.0223889	0.0480011	0.00309091	0.0401667	0.0545033	0.0342727
460	0.0196111	0.0480011	-0.00145455	0.0429444	0.0647227	0.0297273
461	0.0196111	0.0548584	0.0121818	0.0401667	0.0647227	0.0388182
462	0.0196111	0.0445724	-0.00145455	0.0401667	0.0647227	0.0297273
463	0.0196111	0.0548584	0.00763636	0.0318333	0.0579098	0.0388182
464	0.0196111	0.0445724	-0.00145455	0.0373889	0.0613163	0.0388182
465	0.0223889	0.0445724	0.0121818	0.0457222	0.0613163	0.0206364
466	0.0085	0.0445724	0.00309091	0.0373889	0.0545033	0.0297273
467	0.0307222	0.0445724	-0.006	0.0485	0.0681292	0.0388182
468	0.0168333	0.0445724	-0.00145455	0.0373889	0.0579098	0.0297273
469	0.0223889	0.0480011	0.0212727	0.0401667	0.0715356	0.0251818
470	0.0140556	0.0480011	0.00763636	0.0373889	0.0510969	0.0342727
471	0.0223889	0.0411438	0.00763636	0.0457222	0.0613163	0.0251818
472	0.0168333	0.0548584	-0.00145455	0.0318333	0.0545033	0.0297273
473	0.0251667	0.0445724	0.00309091	0.0429444	0.0545033	0.0251818
474	0.0168333	0.0480011	0.0121818	0.0373889	0.0613163	0.0206364
475	0.0251667	0.0411438	0.0121818	0.0401667	0.0545033	0.0160909
476	0.0279444	0.0445724	0.0167273	0.0401667	0.0613163	0.0342727
477	0.0251667	0.0514297	0.0212727	0.0373889	0.0647227	0.0388182
478	0.0223889	0.0514297	0.0167273	0.0373889	0.0647227	0.0251818
479	0.0196111	0.0411438	0.00763636	0.0401667	0.0545033	0.0342727
480	0.0196111	0.0480011	0.00763636	0.0401667	0.0613163	0.0297273
481	0.0223889	0.0480011	0.0167273	0.0373889	0.0476904	0.0342727
482	0.0223889	0.0411438	0.0121818	0.0401667	0.0545033	0.0251818
483	0.0196111	0.0445724	0.00763636	0.0290556	0.0545033	0.0297273
484	0.0223889	0.0480011	0.0121818	0.0318333	0.0613163	0.0297273
485	0.0168333	0.0514297	0.0121818	0.0346111	0.0647227	0.0342727
486	0.0223889	0.0480011	0.0121818	0.0429444	0.0579098	0.0342727
487	0.0223889	0.058287	0.00763636	0.0429444	0.0545033	0.0206364
488	0.0223889	0.0377151	0.00309091	0.0401667	0.0510969	0.0251818
489	0.0223889	0.0445724	0.0167273	0.0346111	0.0510969	0.0297273
490	0.0140556	0.0445724	0.0121818	0.0318333	0.0545033	0.0342727
491	0.0168333	0.0445724	0.00763636	0.0262778	0.0579098	0.0342727
492	0.0251667	0.0480011	0.00763636	0.0401667	0.0579098	0.0297273
493	0.0112778	0.0480011	0.0121818	0.0318333	0.0545033	0.0342727
494	0.0085	0.0514297	0.0121818	0.0262778	0.0613163	0.0251818
495	0.0251667	0.0411438	0.00763636	0.0346111	0.0613163	0.0297273
496	0.0112778	0.0445724	0.0212727	0.0346111	0.0476904	0.0206364
497	0.0168333	0.0480011	0.00309091	0.0373889	0.0647227	0.0388182
498	0.0168333	0.0445724	-0.006	0.0290556	0.044284	0.0206364
499	0.0168333	0.0377151	-0.00145455	0.0318333	0.0647227	0.0251818
500	0.0196111	0.0480011	0.0121818	0.0290556	0.0579098	0.0251818
501	0.0251667	0.0240005	0.0167273	0.0373889	0.0545033	0.0342727
502	0.0196111	0.0480011	-0.006	0.0318333	0.0545033	0.0206364
503	0.0140556	0.0411438	0.00763636	0.0318333	0.0476904	0.0433636
504	0.0168333	0.0445724	0.00763636	0.0346111	0.0510969	0.0388182
505	0.0196111	0.0377151	-0.0241818	0.0373889	0.0613163	0.0115455
506	0.0251667	0.0342865	0.0121818	0.0373889	0.0545033	0.0251818
507	0.0140556	0.0514297	-0.00145455	0.0290556	0.0476904	0.0160909
508	0.0196111	0.0514297	-0.00145455	0.0373889	0.0681292	0.0479091
509	0.0223889	0.0377151	-0.006	0.0401667	0.0579098	0.0388182
510	0.0168333	0.0514297	-0.0105455	0.0401667	0.0681292	0.0297273
511	0.0196111	0.0342865	0.0212727	0.0401667	0.0579098	0.0433636
512	0.0279444	0.0411438	0.00309091	0.0485	0.0613163	0.0388182
513	0.0112778	0.0480011	0.00309091	0.0346111	0.0545033	0.0115455
514	0.0223889	0.0342865	0.00309091	0.0429444	0.0681292	0.0297273
515	0.0140556	0.0411438	0.00763636	0.0373889	0.0613163	0.0206364
516	0.0279444	0.0480011	0.00309091	0.0429444	0.0579098	0.0251818
517	0.0223889	0.0411438	0.0212727	0.0401667	0.0681292	0.0251818
518	0.0196111	0.0548584	0.0121818	0.0429444	0.0579098	0.0297273
519	0.0196111	0.0411438	-0.0105455	0.0401667	0.0681292	0.0251818
520	0.0223889	0.0445724	-0.00145455	0.0457222	0.0647227	0.0388182
521	0.0168333	0.0445724	-0.00145455	0.0429444	0.0647227	0.0206364
522	0.0223889	0.0445724	0.00309091	0.0401667	0.0579098	0.0297273
523	0.0196111	0.0411438	0.0121818	0.0373889	0.0681292	0.0251818
524	0.0196111	0.0480011	-0.0105455	0.0429444	0.0545033	0.0160909
525	0.0140556	0.0411438	-0.00145455	0.0401667	0.0579098	0.0433636
526	0.0168333	0.0480011	-0.00145455	0.0457222	0.0613163	0.0297273
527	0.0196111	0.0445724	-0.00145455	0.0457222	0.0681292	0.0342727
528	0.0196111	0.058287	-0.00145455	0.0457222	0.0647227	0.0388182
529	0.0196111	0.0445724	0.00763636	0.0429444	0.0749421	0.0342727
530	0.0140556	0.0445724	0.00309091	0.0457222	0.0681292	0.0342727
531	0.0168333	0.0548584	0.00309091	0.0457222	0.0851615	0.0479091
532	0.0223889	0.0480011	0.00763636	0.0429444	0.0851615	0.0433636
533	0.0140556	0.0480011	0.00309091	0.0540556	0.0715356	0.0524545
534	0.0140556	0.0445724	-0.00145455	0.0485	0.0681292	0.0479091
535	0.0168333	0.0514297	0.0121818	0.0540556	0.0715356	0.0479091
536	0.0112778	0.0377151	-0.00145455	0.0512778	0.0749421	0.0524545
537	0.0223889	0.058287	0.00763636	0.0540556	0.0749421	0.0524545
538	0.0140556	0.0514297	-0.0105455	0.0540556	0.0919744	0.0524545
539	0.0279444	0.0445724	0.0212727	0.0651667	0.081755	0.0524545
540	0.0251667	0.0480011	0.0167273	0.0623889	0.081755	0.0479091
541	0.0140556	0.0514297	0.0167273	0.0623889	0.0851615	0.0615455
542	0.0168333	0.0514297	0.00763636	0.0623889	0.0885679	0.0524545
543	0.0140556	0.0514297	0.00763636	0.0540556	0.0953808	0.0660909
544	0.0279444	0.0514297	0.0167273	0.0623889	0.0885679	0.0615455
545	0.00572222	0.0411438	0.00763636	0.0679444	0.0919744	0.0524545
546	0.0362778	0.0548584	0.00309091	0.0790556	0.0987873	0.0615455
547	0.0251667	0.0445724	0.0167273	0.0790556	0.0851615	0.0615455
548	0.0362778	0.0480011	0.00309091	0.0790556	0.0953808	0.0615455
549	0.0251667	0.0514297	0.0167273	0.0818333	0.0987873	0.0615455
550	0.0251667	0.0548584	-0.006	0.0790556	0.102194	0.0706364
551	0.0196111	0.0548584	0.0258182	0.0762778	0.102194	0.0797273
552	0.0335	0.0377151	0.0167273	0.0901667	0.1056	0.0797273
553	0.0251667	0.0480011	0.00309091	0.0873889	0.102194	0.0706364
554	0.0196111	0.0445724	0.0258182	0.0873889	0.112413	0.0751818
555	0.0168333	0.068573	0.0121818	0.0846111	0.132852	0.0888182
556	0.0418333	0.0617157	0.0121818	0.0985	0.119226	0.111545
557	0.00294444	0.058287	0.00763636	0.0846111	0.109007	0.0797273
558	0.0251667	0.058287	0.0167273	0.0985	0.122633	0.0933636
559	0.0196111	0.0377151	-0.00145455	0.0985	0.136258	0.0751818
560	0.0335	0.0411438	0.0258182	0.109611	0.126039	0.102455
561	0.0279444	0.0651443	-0.0105455	0.104056	0.0953808	0.0933636
562	0.0251667	0.0548584	0.0258182	0.0957222	0.139665	0.0979091
563	0.0473889	0.0480011	0.0303636	0.106833	0.11582	0.0933636
564	0.0279444	0.0651443	0.0167273	0.115167	0.143071	0.0888182
565	0.0251667	0.0720016	0.00763636	0.117944	0.149884	0.0979091
566	0.0307222	0.0480011	0.0121818	0.1235	0.149884	0.120636
567	0.0390556	0.0480011	0.0258182	0.112389	0.153291	0.111545
568	0.0362778	0.0617157	0.0394545	0.1235	0.146478	0.125182
569	0.0307222	0.058287	0.0212727	0.1235	0.149884	0.116091
570	0.0362778	0.058287	0.0121818	0.137389	0.136258	0.125182
571	0.0362778	0.0617157	0.0121818	0.142944	0.139665	0.138818
572	0.0362778	0.0720016	0.00309091	0.145722	0.16351	0.116091
573	0.0335	0.0651443	0.0121818	0.145722	0.156697	0.134273
574	0.0390556	0.0720016	0.0576364	0.145722	0.156697	0.161545
575	0.0418333	0.058287	0.0212727	0.154056	0.177136	0.152455
576	0.0307222	0.068573	0.00763636	0.162389	0.170323	0.157
577	0.0335	0.0720016	0.0576364	0.159611	0.200981	0.157
578	0.0362778	0.0514297	0.0167273	0.181833	0.197575	0.143364
579	0.0446111	0.0548584	0.0394545	0.181833	0.187355	0.161545
580	0.0418333	0.068573	0.0712727	0.187389	0.214607	0.188818
581	0.0362778	0.058287	0.044	0.1985	0.207794	0.193364
582	0.0446111	0.058287	0.0303636	0.187389	0.231639	0.202455
583	0.0585	0.0754303	0.0485455	0.217944	0.241859	0.220636
584	0.0585	0.0891449	0.0303636	0.240167	0.248671	0.216091
585	0.0640556	0.0822876	0.0394545	0.231833	0.286143	0.229727
586	0.0279444	0.0754303	0.044	0.242944	0.265704	0.229727
587	0.0529444	0.0925735	0.0349091	0.234611	0.255484	0.243364
588	0.0557222	0.0925735	0.0621818	0.245722	0.282736	0.270636
589	0.0529444	0.0822876	0.0576364	0.251278	0.27933	0.275182
590	0.0612778	0.0960022	0.0621818	0.2735	0.303175	0.297909
591	0.0585	0.0754303	0.0485455	0.281833	0.289549	0.302455
592	0.0473889	0.0788589	0.0576364	0.281833	0.296362	0.275182
593	0.0640556	0.0960022	0.044	0.281833	0.303175	0.320636
594	0.0585	0.106288	0.0485455	0.309611	0.320207	0.307
595	0.0668333	0.0925735	0.0803636	0.320722	0.344052	0.311545
596	0.0696111	0.0994308	0.0485455	0.331833	0.344052	0.347909
597	0.0807222	0.0720016	0.0576364	0.334611	0.347459	0.352455
598	0.0723889	0.0857162	0.0667273	0.351278	0.357678	0.357
599	0.0723889	0.109717	0.0894545	0.354056	0.364491	0.338818
600	0.0779444	0.0925735	0.0712727	0.337389	0.37471	0.366091
601	0.0751667	0.106288	0.0894545	0.351278	0.371304	0.379727
602	0.0890556	0.0994308	0.0758182	0.367944	0.401962	0.366091
603	0.0807222	0.106288	0.0985455	0.376278	0.388336	0.388818
604	0.0835	0.113145	0.0985455	0.376278	0.38493	0.370636
605	0.0835	0.120003	0.0667273	0.381833	0.405369	0.379727
606	0.0696111	0.120003	0.107636	0.370722	0.412181	0.384273
607	0.0890556	0.106288	0.094	0.379056	0.38493	0.384273
608	0.0835	0.102859	0.0894545	0.376278	0.412181	0.402455
609	0.0835	0.113145	0.0758182	0.376278	0.405369	0.393364
610	0.0946111	0.109717	0.107636	0.3985	0.395149	0.393364
611	0.0946111	0.0994308	0.0985455	0.390167	0.401962	0.393364
612	0.0807222	0.116574	0.0894545	0.401278	0.425807	0.375182
613	0.0835	0.106288	0.112182	0.404056	0.401962	0.397909
614	0.0918333	0.0994308	0.103091	0.404056	0.408775	0.397909
615	0.0835	0.116574	0.094	0.381833	0.439433	0.420636
616	0.0946111	0.120003	0.0712727	0.412389	0.408775	0.434273
617	0.0807222	0.120003	0.0985455	0.406833	0.418994	0.429727
618	0.0973889	0.106288	0.0712727	0.434611	0.439433	0.443364
619	0.102944	0.123431	0.116727	0.420722	0.449653	0.443364
620	0.0807222	0.0960022	0.0849091	0.431833	0.439433	0.429727
621	0.0807222	0.140575	0.116727	0.454056	0.44284	0.443364
622	0.0862778	0.113145	0.107636	0.426278	0.453059	0.457
623	0.0835	0.106288	0.0758182	0.476278	0.49053	0.461545
624	0.0918333	0.12686	0.112182	0.487389	0.49053	0.488818
625	0.0696111	0.12686	0.0712727	0.481833	0.524595	0.484273
626	0.0807222	0.0857162	0.116727	0.517944	0.514375	0.543364
627	0.102944	0.106288	0.125818	0.520722	0.524595	0.507
628	0.0751667	0.12686	0.0803636	0.545722	0.558659	0.534273
629	0.100167	0.157718	0.0803636	0.579056	0.575692	0.588818
630	0.0973889	0.116574	0.134909	0.590167	0.599537	0.638818
631	0.102944	0.106288	0.0894545	0.626278	0.626788	0.629727
632	0.0890556	0.12686	0.134909	0.620722	0.667666	0.638818
633	0.111278	0.140575	0.103091	0.667944	0.664259	0.684273
634	0.111278	0.133717	0.130364	0.687389	0.647227	0.675182
635	0.105722	0.120003	0.107636	0.695722	0.705137	0.702455
636	0.1335	0.130289	0.103091	0.7235	0.749421	0.752455
637	0.122389	0.133717	0.112182	0.740167	0.746014	0.784273
638	0.122389	0.157718	0.125818	0.7735	0.803924	0.775182
639	0.139056	0.133717	0.139455	0.801278	0.810737	0.807
640	0.1335	0.120003	0.144	0.806833	0.831176	0.820636
641	0.144611	0.130289	0.0985455	0.862389	0.87546	0.861545
642	0.130722	0.174861	0.148545	0.895722	0.902712	0.920636
643	0.1335	0.130289	0.134909	0.904056	0.912931	0.929727
644	0.130722	0.157718	0.153091	0.901278	0.936776	0.947909
645	0.114056	0.144003	0.162182	0.9235	0.953808	0.947909
646	0.147389	0.140575	0.166727	0.970722	0.93337	0.947909
647	0.150167	0.164575	0.157636	0.965167	0.970841	1.01609
648	0.147389	0.198862	0.153091	0.979056	0.987873	0.966091
649	0.147389	0.164575	0.162182	0.976278	1.0015	0.979727
650	0.144611	0.164575	0.171273	0.990167	0.977654	0.988818
651	0.161278	0.157718	0.144	0.981833	1.00491	1.01609
652	0.172389	0.164575	0.171273	0.979056	0.998092	1.007
653	0.169611	0.17829	0.166727	0.959611	0.960621	0.988818
654	0.1835	0.164575	0.225818	0.942944	0.957215	0.947909
655	0.180722	0.192004	0.194	0.926278	0.93337	0.934273
656	0.169611	0.195433	0.171273	0.912389	0.916337	0.920636
657	0.169611	0.17829	0.189455	0.884611	0.86524	0.902455
658	0.1585	0.205719	0.198545	0.8485	0.855021	0.893364
659	0.164056	0.174861	0.198545	0.8235	0.831176	0.797909
660	0.161278	0.174861	0.162182	0.804056	0.803924	0.788818
661	0.164056	0.188576	0.153091	0.767944	0.773266	0.797909
662	0.150167	0.192004	0.121273	0.737389	0.752827	0.784273	0.0289782	0.0485009	0.0335968	0.912898	0.955908	0.889328
663	0.166833	0.17829	0.166727	0.706833	0.722169	0.711545	0.0293132	0.0465608	0.0351779	0.936348	0.970018	0.916996
664	0.175167	0.174861	0.153091	0.667944	0.650634	0.693364	0.0289782	0.0439153	0.03083	0.954774	0.973545	0.936759
665	0.139056	0.171432	0.153091	0.626278	0.609756	0.652455	0.0294807	0.0432099	0.0339921	0.973199	0.978836	0.960474
666	0.155722	0.168004	0.148545	0.579056	0.60635	0.602455	0.0247906	0.0419753	0.0280632	0.98325	0.989418	0.98419
667	0.1335	0.164575	0.144	0.542944	0.575692	0.570636	0.0316583	0.0440917	0.029249	1	0.994709	0.992095
668	0.147389	0.164575	0.162182	0.4735	0.504156	0.507	0.0286432	0.0389771	0.0288538	0.9933	1	0.992095
669	0.139056	0.106288	0.184909	0.4735	0.493937	0.461545	0.0281407	0.0405644	0.0280632	0.998325	0.989418	1
670	0.116833	0.133717	0.153091	0.426278	0.470091	0.452455	0.0283082	0.0458554	0.0280632	1	0.985891	0.996047
671	0.1335	0.164575	0.130364	0.406833	0.425807	0.420636	0.0298157	0.0407407	0.0272727	0.991625	0.977072	0.988142
672	0.100167	0.154289	0.144	0.342944	0.371304	0.375182	0.0268007	0.0402116	0.0280632	0.981575	0.962963	0.98419
673	0.111278	0.137146	0.134909	0.3485	0.354272	0.334273	0.0281407	0.0421517	0.0252964	0.976549	0.948854	0.968379
674	0.100167	0.164575	0.112182	0.309611	0.333833	0.325182	0.0261307	0.0359788	0.0288538	0.961474	0.936508	0.952569
675	0.0973889	0.144003	0.112182	0.2735	0.320207	0.266091	0.0283082	0.0380952	0.0264822	0.941374	0.920635	0.944664
676	0.105722	0.130289	0.130364	0.270722	0.248671	0.216091	0.0288107	0.0395062	0.026087	0.921273	0.897707	0.916996
677	0.0890556	0.137146	0.0894545	0.240167	0.258891	0.229727	0.0283082	0.0342152	0.0264822	0.901173	0.87478	0.897233
678	0.0835	0.116574	0.103091	0.209611	0.252078	0.225182	0.0207705	0.0363316	0.0201581	0.867672	0.855379	0.869565
679	0.0779444	0.113145	0.0803636	0.195722	0.235046	0.216091	0.0247906	0.0328042	0.0209486	0.860972	0.830688	0.837945
680	0.0946111	0.0925735	0.0985455	0.192944	0.207794	0.207	0.0259631	0.029806	0.0217391	0.820771	0.798942	0.802372
681	0.0751667	0.0994308	0.094	0.167944	0.204388	0.188818	0.0175879	0.0333333	0.0221344	0.795645	0.770723	0.778656
682	0.0918333	0.0925735	0.0667273	0.176278	0.207794	0.147909	0.0207705	0.0294533	0.0217391	0.768844	0.75485	0.754941
683	0.0779444	0.0822876	0.0712727	0.162389	0.180542	0.134273	0.0259631	0.0312169	0.0193676	0.743719	0.719577	0.727273
684	0.0612778	0.0891449	0.0667273	0.131833	0.180542	0.116091	0.020268	0.0313933	0.0205534	0.711893	0.691358	0.699605
685	0.0390556	0.113145	0.0849091	0.0957222	0.156697	0.116091	0.021608	0.029806	0.0201581	0.685092	0.664903	0.667984
686	0.0501667	0.123431	0.0212727	0.101278	0.112413	0.120636	0.0197655	0.0262787	0.0197628	0.656616	0.638448	0.632411
687	0.0723889	0.123431	0.0803636	0.0901667	0.153291	0.107	0.0146399	0.031746	0.0162055	0.628141	0.61552	0.608696
688	0.0446111	0.0994308	0.0849091	0.0790556	0.119226	0.0888182	0.0175879	0.0313933	0.0173913	0.60469	0.594356	0.58498
689	0.0362778	0.0377151	0.0530909	0.0651667	0.129445	0.0751818	0.0170854	0.0248677	0.0158103	0.58124	0.566138	0.557312
690	0.0640556	0.0891449	0.0349091	0.0985	0.129445	0.0297273	0.0172529	0.0268078	0.0181818	0.552764	0.546737	0.525692
691	0.0501667	0.102859	0.0121818	0.0818333	0.0783485	0.057	0.0142379	0.0208113	0.0118577	0.530988	0.522046	0.501976
692	0.0140556	0.0960022	0.044	0.0346111	0.0919744	0.0433636	0.0172529	0.0227513	0.0181818	0.517588	0.502646	0.486166
693	0.0446111	0.0754303	0.0758182	0.0651667	0.102194	0.0933636	0.0150419	0.0209877	0.00711462	0.487437	0.486772	0.458498
694	0.0168333	0.0960022	-0.0105455	0.0512778	0.081755	0.0660909	0.0145226	0.0229277	0.0126482	0.465662	0.462081	0.44664
695	0.0557222	0.102859	0.00309091	0.0818333	0.0340646	0.0433636	0.0169179	0.0206349	0.00948617	0.453936	0.446208	0.418972
696	0.0390556	0.0925735	0.044	0.0457222	0.0647227	0.0797273	0.0155109	0.0213404	0.0173913	0.428811	0.426808	0.411067
697	0.0168333	0.0480011	-0.00145455	0.0401667	0.0783485	0.0342727	0.0143384	0.0197531	0.0150198	0.41541	0.410935	0.38498
698	0.0140556	0.0548584	0.0349091	0.0346111	0.0681292	0.0206364	0.0145561	0.0223986	0.0118577	0.39866	0.391534	0.381423
699	0.0362778	0.0994308	0.0121818	0.0568333	0.0783485	0.0342727	0.0098325	0.017425	0.0114625	0.386935	0.382716	0.351383
700	0.0223889	0.058287	0.00309091	0.0262778	0.0885679	0.0388182	0.0122446	0.0204586	0.0110672	0.373534	0.373898	0.341897
701	0.0279444	0.0514297	0.0167273	0.0346111	0.0647227	0.0160909	0.00847571	0.0179894	0.0134387	0.361809	0.359788	0.329249
702	0.0251667	0.0342865	-0.0105455	0.0346111	0.0545033	0.0479091	0.0112395	0.0154674	0.0102767	0.346734	0.347443	0.318972
703	0.0168333	0.0411438	-0.006	0.0235	0.044284	0.0160909	0.00951424	0.015097	0.0102767	0.338358	0.333333	0.309486
704	0.0279444	0.0377151	0.0121818	0.0346111	0.0647227	0.0388182	0.0104188	0.0143386	0.0130435	0.333333	0.326279	0.302372
705	0.0362778	0.0445724	0.00309091	0.0429444	0.0613163	0.0433636	0.0105695	0.015097	0.0114625	0.323283	0.322751	0.288933
706	0.0085	0.0308578	-0.00145455	0.0179444	0.0647227	0.007	0.011005	0.0138448	0.013834	0.308208	0.315697	0.28419
707	0.0112778	0.0377151	-0.006	0.00683333	0.0510969	0.0297273	0.00658291	0.0149206	0.0126482	0.299832	0.308642	0.280632
708	0.0140556	0.0617157	-0.006	0.0151667	0.0340646	0.0160909	0.00932998	0.0102822	0.00909091	0.296482	0.29806	0.268379
709	0.0140556	0.058287	-0.006	0.00683333	0.0340646	-0.00663636	0.00502513	0.0102998	0.00948617	0.288107	0.296296	0.262055
710	0.00572222	0.0445724	-0.0332727	0.0235	0.0306581	0.0297273	0.00668342	0.0144092	0.00869565	0.286432	0.294533	0.256917
711	0.0196111	0.0445724	-0.0105455	0.0262778	0.0613163	0.0251818	0.00798995	0.0150617	0.00632411	0.281407	0.283951	0.246245
712	-0.00538889	0.0240005	0.0121818	0.00961111	0.0681292	-0.00209091	0.00815745	0.0158554	0.00948617	0.279732	0.287478	0.248617
713	0.000166667	0.0480011	-0.0196364	0.00683333	0.0545033	0.0160909	0.00912898	0.011358	0.00988142	0.276382	0.276896	0.242688
714	0.0085	0.0548584	-0.00145455	0.0151667	0.0579098	0.0206364	0.00574539	0.0117813	0.00790514	0.273032	0.275132	0.238735
715	0.0140556	0.0342865	0.0167273	0.0151667	0.0476904	0.0206364	0.00688442	0.0134215	0.00513834	0.271357	0.273369	0.237154
716	0.000166667	0.0480011	-0.0196364	-0.0015	0.0306581	0.0115455	0.00675042	0.0124691	0.00632411	0.268007	0.276896	0.235573
717	0.0112778	0.0720016	0.0121818	0.0151667	0.0510969	0.0206364	0.00371859	0.0152557	0.00592885	0.259631	0.268078	0.233202
718	-0.00261111	0.0240005	0.00309091	0.0123889	0.037471	-0.0202727	0.00259631	0.0122222	0.0115415	0.259631	0.26455	0.234783
719	0.000166667	0.0514297	0.0212727	0.00127778	0.0510969	0.00245455	0.0061474	0.0105291	0.00711462	0.259631	0.266314	0.222925
720	0.0168333	0.0445724	-0.0150909	0.00683333	0.0340646	0.007	0.00708543	0.0155908	0.00869565	0.254606	0.257496	0.223715
721	0.00294444	0.0308578	0.0212727	0.00961111	0.0613163	-0.00209091	0.00309883	0.0072134	0.00790514	0.251256	0.252205	0.232016
722	0.0168333	0.0445724	-0.0196364	0.00683333	0.0408775	-0.0157273	0.000524288	0.00791887	0.0106324	0.246231	0.253968	0.22253
723	0.0112778	0.0342865	0.00309091	0.00405556	0.0579098	0.0342727	0.00244556	0.0108642	0.0102767	0.244556	0.255732	0.22253
724	0.0085	0.0514297	-0.0150909	0.00683333	0.044284	-0.0339091	0.0078727	0.00749559	0.0055336	0.254606	0.24515	0.222925
725	0.0085	0.0651443	-0.00145455	0.0151667	0.0238452	0.0251818	0.00286432	0.0130335	0.00790514	0.241206	0.248677	0.218182
726	0.0279444	0.0377151	-0.0150909	0.0373889	0.0340646	-0.00209091	0.00179229	0.0117108	0.0102767	0.242881	0.259259	0.219763
727	0.00294444	0.0445724	0.0212727	0.00405556	0.044284	0.0251818	0.00509213	0.0122046	0.00750988	0.241206	0.255732	0.213834
728	-0.0109444	0.0445724	-0.00145455	0.0235	0.0647227	-0.0111818	0.00321608	0.00977072	0.00592885	0.239531	0.24515	0.207905
729	0.0168333	0.0377151	0.00309091	0.0179444	0.0408775	0.0388182	0.00338358	0.0101587	0.00355731	0.241206	0.252205	0.203953
730	0.00294444	0.0514297	-0.0150909	-0.0015	0.0579098	0.0160909	0.000742044	0.0102293	0.0083004	0.231156	0.246914	0.202372
731	0.0085	0.0377151	0.0258182	0.0123889	0.0408775	0.0251818	0.00109715	0.0134392	0.00632411	0.231156	0.24515	0.211858
732	-0.0165	0.0308578	-0.0150909	0.00405556	0.0545033	0.00245455	0.0011943	0.0148854	0.00592885	0.227806	0.239859	0.201186
733	0.0140556	0.0411438	0.0167273	0.0179444	0.0545033	0.0342727	0.00144389	0.0114638	0.00671937	0.226131	0.239859	0.194862
734	0.000166667	0.0274292	0.00763636	0.00127778	0.0476904	0.007	0.000453936	0.00552028	0.00909091	0.222781	0.231041	0.194071
735	-0.00538889	0.0377151	0.0121818	0.0207222	0.0408775	0.0160909	0.00111725	0.011746	0.0113043	0.217755	0.232804	0.192095
736	-0.0165	0.0548584	-0.00145455	-0.0015	0.0408775	0.0206364	0.000447236	0.0127337	0.0100791	0.21273	0.231041	0.192095
737	0.0251667	0.0891449	0.00309091	0.00405556	0.044284	-0.0293636	0.00375209	0.00918871	0.00976285	0.21943	0.220459	0.186561
738	-0.00816667	0.058287	0.00763636	0.00127778	0.037471	0.00245455	0.00606365	0.00864198	0.0083004	0.217755	0.220459	0.185375
739	0.0112778	0.0411438	-0.00145455	-0.00427778	0.0238452	-0.0157273	0.00407035	0.00818342	0.00395257	0.211055	0.21164	0.183004
740	0.0112778	0.0411438	-0.0241818	-0.0015	0.0238452	0.0297273	0.00435511	0.0108995	0.00711462	0.20603	0.220459	0.179842
741	-0.0220556	0	0.00763636	-0.0237222	0.0408775	0.0342727	-0.0021608	0.0141446	0.00640316	0.204355	0.21164	0.168775
742	-0.0137222	0.0137146	-0.0196364	-0.0265	0.037471	0.0115455	0.000301508	0.00835979	0.00474308	0.19263	0.209877	0.161265
743	0.0085	0.0377151	-0.0196364	0.0207222	0.0476904	-0.00209091	-0.00109045	0.00834215	0.00474308	0.19263	0.209877	0.158103
744	0.0140556	0.0411438	-0.0241818	0.0179444	0.0340646	0.007	0.00331658	0.00843034	0.00735178	0.184255	0.201058	0.163241
745	0.00572222	0.0548584	-0.0150909	0.00405556	0.0238452	0.0115455	-0.00329983	0.0129277	0.00897233	0.180905	0.204586	0.155731
746	0.0223889	0.0514297	-0.0150909	0.0151667	0.0408775	-0.00209091	0.000490787	0.00620811	0.0108696	0.179229	0.197531	0.149802
747	0.00294444	0.0171432	-0.006	-0.0015	0.044284	0.00245455	-0.000314908	0.0126455	0.00367589	0.18258	0.19224	0.147036
748	-0.00261111	0.0617157	0.0121818	0.00961111	0.0545033	0.0433636	-0.00289782	0.0133157	0.00355731	0.172529	0.190476	0.137549
749	0.0085	0.0137146	0.00309091	0.00683333	0.0851615	0.0251818	-0.000462312	0.00918871	0.00474308	0.172529	0.185185	0.145455
750	0.0168333	0.0651443	0.00763636	0.00683333	0.0510969	-0.0157273	-0.000184255	0.0100176	0.00316206	0.164154	0.171781	0.132806
751	0.00294444	0.0308578	-0.0287273	0.00961111	0.044284	0.0342727	0.000552764	0.00955908	0.00837945	0.163149	0.176367	0.135178
752	0.0112778	0.0754303	-0.0105455	0.00127778	0.0510969	0.007	-0.00145226	0.00848325	0.00988142	0.151256	0.174956	0.128458
753	0.0168333	0.0377151	-0.0105455	-0.00427778	0.0681292	0.0115455	0.00140369	0.0106349	0.00403162	0.156616	0.175309	0.126877
754	-0.00261111	0.0377151	-0.0105455	-0.00427778	0.0340646	0.0160909	-0.0018593	0.00779541	0.00434783	0.144221	0.166138	0.115415
755	-0.00538889	0.0274292	-0.056	0.00683333	0.0238452	-0.00209091	-0.00139363	0.00589065	0.00675889	0.145729	0.15679	0.113834
756	-0.0192778	0.0754303	-0.0105455	-0.00427778	0.0681292	0.0115455	-0.000720268	0.0105996	0.0027668	0.141206	0.159612	0.113043
757	0.0251667	0.0342865	0.00309091	0.0318333	0.0408775	-0.0566364	-0.00141039	0.00753086	0.00395257	0.132831	0.154321	0.103557
758	-0.00816667	0.0480011	0.044	0.00683333	0.0136258	-0.0202727	-0.00113233	0.00885362	0	0.128308	0.152557	0.105929
759	0.0196111	0.0102859	-0.0105455	0.0179444	0.0647227	-0.0157273	-0.00274707	0.00895944	0.00513834	0.127471	0.148854	0.0952569
760	-0.00538889	0.0308578	0.00309091	-0.00983333	0.0408775	-0.043	-0.00283082	0.00520282	0.00592885	0.125963	0.146208	0.1
761	0.0168333	0.0445724	-0.00145455	0.0207222	0.0170323	0.007	-0.00343384	0.0057672	0.00158103	0.118593	0.147443	0.087747
762	0.00572222	0.0102859	0.0349091	0.00961111	0.044284	-0.00209091	-0.00236181	0.00310406	0.00316206	0.119933	0.141799	0.0833992
763	0.0112778	0.0445724	-0.00145455	-0.00983333	0.0476904	0.0433636	-0.00224456	0.00731922	0.00158103	0.116248	0.146737	0.0826087
764	0.0085	0.0274292	0.0167273	0.0151667	0.0340646	0.007	-0.01067	0.00425044	0.00395257	0.11273	0.147266	0.0810277
765	0.0279444	0.0480011	-0.006	-0.0015	0.0306581	0.0388182	-0.00276382	0.0107231	0.00316206	0.11273	0.140917	0.0814229
766	0.0362778	0.0308578	0.00309091	0.0318333	0.0340646	0.0433636	-0.00872697	0.00779541	0.00632411	0.10737	0.137037	0.0833992
767	0.0196111	0.0514297	0.00763636	0.00405556	0.0306581	0.0479091	-0.00552764	0.00539683	0.00158103	0.104188	0.129982	0.0719368
768	0.0168333	0.0205719	-0.00145455	0.0207222	0.0476904	-0.0702727	-0.0039531	0.0107055	0.0055336	0.0988275	0.128924	0.0743083
769	0.000166667	0.0274292	0.0167273	-0.0209444	0.0613163	-0.0339091	0.00236181	0.00506173	0.00395257	0.105193	0.128219	0.0715415
770	0.0112778	0.0342865	-0.00145455	0.0151667	0.0408775	-0.0339091	-0.00060134	0.00638448	0.00513834	0.0998325	0.126279	0.0743083
771	-0.00816667	0.0240005	0.0303636	0.00405556	0.0272517	-0.00663636	-0.010335	0.00835979	0.00316206	0.0931323	0.128042	0.0604743
772	0.00572222	0.0548584	0.0121818	0.0151667	0.0204388	-0.0293636	-0.00946399	0.00377425	0.00790514	0.0867672	0.113404	0.0675889
773	0.00572222	0.0445724	-0.0150909	-0.0015	0.0238452	0.00245455	-0.00298157	0.00433862	0.000790514	0.0909548	0.120106	0.0581028
774	-0.0248333	0.00342865	-0.0105455	-0.0181667	0.0510969	-0.0657273	0.00269682	0.00703704	0.00237154	0.0949749	0.115873	0.0573123
775	0.00572222	0.0308578	-0.0105455	0.00127778	0.044284	0.0206364	-0.0059799	0.00781305	0.00355731	0.0824121	0.109347	0.0596838
776	0.0251667	0.0411438	-0.0196364	0.0318333	0.0408775	0.0115455	-0.0039196	0.0140917	-0.00316206	0.0862647	0.117108	0.0513834
777	-0.0331667	0.0411438	0.00763636	-0.0265	0.0851615	0.0115455	0.000931323	0.00534392	0.00197628	0.0884422	0.108995	0.0501976
778	0.0223889	0.0411438	0.0349091	0.00683333	0.0647227	-0.00663636	0.0011809	0.0116931	0.00332016	0.0765494	0.110406	0.0509881
779	-0.0220556	0.0308578	-0.0196364	0.00405556	0.0545033	0.0206364	-0.00485762	0.0125573	0.00632411	0.0743719	0.107407	0.0517787
780	0.0168333	0.0445724	-0.0469091	0.0123889	0.0510969	-0.0475455	-0.00353434	0.00592593	0.00158103	0.078392	0.104056	0.0541502
781	-0.0137222	0.0651443	-0.006	-0.0126111	0.0476904	0.007	-0.00179229	0.012716	0.00316206	0.080402	0.108642	0.0537549
782	-0.0303889	0.0445724	-0.0241818	-0.0209444	0.0579098	0.0479091	-0.0019933	0.0126102	0.00750988	0.0827471	0.110229	0.0509881
783	0.000166667	0.0617157	0.0349091	0.00683333	0.0647227	-0.0520909	-0.00815745	0.00329806	0.00474308	0.0721943	0.101587	0.0462451
784	0.00294444	0.0548584	-0.0378182	-0.00705556	0.0715356	-0.0111818	0.000422111	0.00962963	0.0027668	0.0757119	0.107584	0.0438735
785	-0.00261111	0.0480011	0.0121818	-0.0126111	0.0545033	0.0524545	-0.00462312	0.00617284	0.00434783	0.0728643	0.0971781	0.0482213
786	-0.0165	0.0514297	-0.0378182	-0.00427778	0.0476904	0.0160909	-0.0116583	0.00571429	0.00355731	0.0710218	0.105467	0.0450593
787	-0.0137222	0.00342865	-0.0105455	-0.0126111	0.037471	0.0160909	-0.00512563	0.00890653	-0.000395257	0.0721943	0.111993	0.037747
788	0.000166667	0.0445724	0.00309091	0.00405556	0.0476904	-0.0475455	-0.00363484	0.00481481	0.00355731	0.0673367	0.0992945	0.041502
789	-0.00538889	0.0411438	0.0212727	-0.00427778	0.0579098	0.0206364	-0.00678392	0.00857143	0.00118577	0.0752094	0.0998236	0.0326087
790	0.0223889	0.0548584	0.0576364	0.00683333	0.0681292	-0.0157273	-0.000748744	0.00975309	0.00237154	0.0936348	0.110582	0.0450593
791	-0.0359444	0.068573	0.0667273	-0.0209444	0.0613163	0.0388182	0.00675042	0.00673721	0.00711462	0.135678	0.121164	0.0356126
792	0.0196111	0.0068573	0.0167273	0.0179444	0.0851615	0.00245455	0.0279732	0.00631393	0.0106719	0.201005	0.176367	0.0454545
793	-0.0415	0.058287	-0.0196364	-0.0126111	0.037471	-0.0384545	0.0720268	0.0154321	0.0158103	0.279732	0.26455	0.0509881
794	-0.00261111	0.0445724	0.0349091	-0.0126111	0.0476904	0.0115455	0.0567839	0.0402116	0.0249012	0.313233	0.389771	0.0498024
795	-0.00538889	0.0445724	-0.006	-0.0015	0.0476904	0.0160909	0.0371859	0.0580247	0.029249	0.284757	0.470899	0.0438735
796	-0.0220556	0.00342865	-0.0241818	0.0123889	0.0238452	0.0115455	0.0257956	0.0518519	0.0383399	0.249581	0.504409	0.0537549
797	-0.0192778	0.0754303	-0.00145455	-0.00427778	0.044284	0.0160909	0.00556114	0.0518519	0.0399209	0.179229	0.451499	0.055336
798	-0.0137222	0.0445724	0.0167273	-0.0153889	0.0510969	0.0388182	-0.00832496	0.0449735	0.0383399	0.11809	0.354497	0.0466403
799	0.0223889	0.0274292	-0.006	-0.0487222	0	0.00245455	-0.00720268	0.0416226	0.0249012	0.0760469	0.262787	0.0450593
800	-0.0276111	0.0514297	-0.0332727	-0.0237222	0.0545033	-0.0339091	-0.0133333	0.0232804	0.00750988	0.0651591	0.16455	0.0403162
