# Supplementary material for: A general strategy to develop fluorogenic polymethine dyes for bioimaging
Source: Nat Chem. 2023 Nov 27;16(1):28–35. doi: 10.1038/s41557-023-01367-y (PMC10774129; doi:10.1038/s41557-023-01367-y)
Supplement: Supplementary file 5 — Absorbance and fluorescence spectra, SNAP-tag binding turn-on experiments and photobleaching data. [file 41557_2023_1367_MOESM5_ESM.xlsx]

## Sheet: Panel b
		Normalized spectra of compounds 19 and 20 in solution and upon binding to SNAP-tag. Triplicate measurements are found below, the figure in the paper shows the mean of these triplicates.
	Absorbance						Fluorescence							Absorbance						Fluorescence
Wavelength	19			19 + SNAP			19			19 + SNAP			Wavelength	20			20 + SNAP			20			20 + SNAP
300	0.400769	0.399671	0.354097	0.545179	0.721891	0.528971							300	0.15524	0.238822	0.151608	0.275808	0.329335	0.335375
301	0.408462	0.397144	0.354097	0.532359	0.689029	0.514878							301	0.148936	0.230098	0.147014	0.257683	0.315158	0.310873
302	0.403333	0.399671	0.348057	0.522103	0.67639	0.490719							302	0.148936	0.231189	0.150077	0.251379	0.296619	0.29709
303	0.398205	0.402199	0.354097	0.499026	0.666279	0.490719							303	0.145784	0.226827	0.148545	0.241135	0.283533	0.284839
304	0.405897	0.404727	0.352084	0.50159	0.661223	0.478639							304	0.14342	0.225736	0.145482	0.230102	0.270447	0.271057
305	0.411026	0.399671	0.354097	0.499026	0.656168	0.478639							305	0.140268	0.221374	0.153139	0.224586	0.266085	0.261868
306	0.411026	0.399671	0.354097	0.486205	0.658696	0.478639							306	0.137116	0.217012	0.150077	0.215918	0.258451	0.249617
307	0.411026	0.407255	0.348057	0.493897	0.663751	0.476626							307	0.137116	0.21374	0.145482	0.20725	0.247546	0.246554
308	0.421282	0.414838	0.354097	0.509282	0.678918	0.486692							308	0.130024	0.207197	0.150077	0.204098	0.237732	0.232772
309	0.41359	0.417366	0.354097	0.504154	0.683974	0.494745							309	0.126084	0.203926	0.150077	0.194641	0.235551	0.223583
310	0.428974	0.414838	0.358124	0.516974	0.691557	0.498772							310	0.126084	0.200654	0.148545	0.187549	0.226827	0.220521
311	0.434103	0.417366	0.364163	0.529795	0.706724	0.512865							311	0.122143	0.195202	0.14242	0.183609	0.220284	0.214395
312	0.444359	0.424949	0.36819	0.542615	0.719363	0.522931							312	0.117415	0.195202	0.140888	0.178881	0.21374	0.20827
313	0.459744	0.427477	0.372217	0.570821	0.737058	0.532998							313	0.114263	0.189749	0.143951	0.171789	0.207197	0.205207
314	0.462308	0.437588	0.372217	0.568256	0.754752	0.543064							314	0.111899	0.183206	0.136294	0.167061	0.202835	0.19755
315	0.459744	0.440116	0.378256	0.573385	0.774975	0.559171							315	0.108747	0.181025	0.139357	0.164697	0.195202	0.19755
316	0.472564	0.450228	0.38027	0.581077	0.790142	0.563197							316	0.105595	0.181025	0.134763	0.158392	0.194111	0.191424
317	0.477692	0.452755	0.388323	0.591333	0.812892	0.581317							317	0.104019	0.173391	0.136294	0.153664	0.19084	0.188361
318	0.498205	0.452755	0.388323	0.622103	0.825531	0.59541							318	0.103231	0.17012	0.134763	0.149724	0.184297	0.183767
319	0.490513	0.465394	0.402416	0.622103	0.843225	0.615543							319	0.0977147	0.17012	0.133231	0.145784	0.178844	0.180704
320	0.503333	0.47045	0.404429	0.632359	0.86092	0.621582							320	0.0992908	0.164667	0.130168	0.141844	0.174482	0.174579
321	0.505897	0.47045	0.404429	0.647744	0.871031	0.627622							321	0.0914106	0.162486	0.133231	0.140268	0.173391	0.173047
322	0.52641	0.478033	0.408456	0.673385	0.886198	0.641715							322	0.0945626	0.160305	0.127106	0.134752	0.167939	0.168453
323	0.52641	0.483089	0.414496	0.675949	0.896309	0.653795							323	0.0898345	0.157034	0.124043	0.129236	0.162486	0.165391
324	0.534103	0.485617	0.412482	0.681077	0.916532	0.659835							324	0.0866824	0.153762	0.125574	0.12766	0.163577	0.166922
325	0.523846	0.4932	0.420536	0.683641	0.924115	0.667888							325	0.0843184	0.150491	0.124043	0.124507	0.157034	0.163859
326	0.546923	0.498256	0.424562	0.70159	0.934226	0.675941							326	0.0819543	0.146129	0.116386	0.122931	0.154853	0.159265
327	0.546923	0.503311	0.424562	0.699026	0.944338	0.681981							327	0.0811663	0.142857	0.116386	0.119779	0.151581	0.153139
328	0.559744	0.51595	0.422549	0.706718	0.959505	0.688021							328	0.0780142	0.138495	0.117917	0.115051	0.1494	0.153139
329	0.557179	0.508367	0.426575	0.719538	0.974671	0.704127							329	0.0764381	0.137405	0.117917	0.115051	0.147219	0.154671
330	0.562308	0.505839	0.434629	0.719538	0.979727	0.710167							330	0.0732861	0.135224	0.116386	0.113475	0.143948	0.148545
331	0.57	0.51595	0.438655	0.734923	0.994894	0.71822							331	0.0732861	0.134133	0.108729	0.107959	0.145038	0.147014
332	0.577692	0.523534	0.446708	0.750308	1.01512	0.7303							332	0.072498	0.130862	0.11026	0.105595	0.140676	0.145482
333	0.582821	0.526062	0.446708	0.752872	1.01764	0.732313							333	0.0685579	0.129771	0.108729	0.105595	0.137405	0.147014
334	0.585385	0.531117	0.448722	0.752872	1.0227	0.738353							334	0.0669819	0.125409	0.114855	0.104019	0.137405	0.145482
335	0.585385	0.538701	0.442682	0.765692	1.03028	0.74238							335	0.0654058	0.124318	0.105666	0.101655	0.137405	0.133231
336	0.595641	0.538701	0.456775	0.768256	1.02523	0.752446							336	0.0638298	0.125409	0.11026	0.101655	0.130862	0.140888
337	0.600769	0.533645	0.454761	0.770821	1.02776	0.752446							337	0.0646178	0.122137	0.105666	0.102443	0.129771	0.137825
338	0.590513	0.541229	0.454761	0.758	1.03787	0.74842							338	0.0654058	0.119956	0.101072	0.0961387	0.12868	0.139357
339	0.595641	0.531117	0.458788	0.755436	1.01512	0.750433							339	0.0654058	0.121047	0.0995406	0.0985028	0.125409	0.139357
340	0.600769	0.531117	0.454761	0.755436	1.0227	0.73634							340	0.0606777	0.122137	0.104135	0.0953507	0.125409	0.128637
341	0.593077	0.533645	0.458788	0.740051	1.00501	0.734327							341	0.0583136	0.119956	0.0980092	0.0953507	0.125409	0.128637
342	0.595641	0.528589	0.452748	0.742615	0.994894	0.722247							342	0.0598897	0.116685	0.0980092	0.0953507	0.124318	0.133231
343	0.593077	0.526062	0.454761	0.724667	0.977199	0.71218							343	0.0598897	0.114504	0.102603	0.0937746	0.125409	0.140888
344	0.587949	0.526062	0.446708	0.722103	0.969616	0.702114							344	0.0567376	0.112323	0.0980092	0.0945626	0.124318	0.136294
345	0.587949	0.526062	0.444695	0.706718	0.946866	0.683994							345	0.0567376	0.111232	0.093415	0.0937746	0.123228	0.134763
346	0.580256	0.513423	0.450735	0.696462	0.936754	0.677954							346	0.0559496	0.112323	0.0949464	0.0906225	0.124318	0.137825
347	0.587949	0.51595	0.448722	0.686205	0.916532	0.665875							347	0.0567376	0.109051	0.0995406	0.0929866	0.124318	0.136294
348	0.575128	0.510895	0.446708	0.668256	0.901365	0.653795							348	0.0527975	0.111232	0.0980092	0.0929866	0.125409	0.136294
349	0.575128	0.510895	0.446708	0.658	0.878615	0.633662							349	0.0543735	0.113413	0.101072	0.0921986	0.125409	0.139357
350	0.577692	0.500784	0.448722	0.645179	0.86092	0.631649							350	0.0543735	0.112323	0.101072	0.0929866	0.121047	0.137825
351	0.577692	0.505839	0.438655	0.627231	0.830586	0.605476							351	0.0520095	0.110142	0.0964778	0.0921986	0.122137	0.137825
352	0.559744	0.498256	0.432615	0.604154	0.805308	0.579303							352	0.0535855	0.110142	0.0949464	0.0945626	0.126499	0.134763
353	0.557179	0.490672	0.434629	0.583641	0.764863	0.559171							353	0.0496454	0.111232	0.101072	0.0945626	0.125409	0.14242
354	0.546923	0.483089	0.430602	0.552872	0.73453	0.524945							354	0.0535855	0.114504	0.0964778	0.0945626	0.125409	0.134763
355	0.536667	0.472978	0.424562	0.532359	0.689029	0.500785							355	0.0527975	0.116685	0.0995406	0.0937746	0.125409	0.134763
356	0.52641	0.460339	0.412482	0.491333	0.646057	0.462533							356	0.0520095	0.116685	0.101072	0.0961387	0.12868	0.140888
357	0.498205	0.432533	0.400403	0.450308	0.585389	0.42428							357	0.0527975	0.115594	0.0980092	0.0953507	0.12759	0.143951
358	0.477692	0.417366	0.388323	0.411846	0.539889	0.384014							358	0.0543735	0.123228	0.0949464	0.0985028	0.129771	0.140888
359	0.454615	0.399671	0.364163	0.368256	0.481749	0.339722							359	0.0567376	0.122137	0.101072	0.0992908	0.131952	0.143951
360	0.42641	0.359226	0.346044	0.329795	0.416026	0.287377							360	0.0559496	0.124318	0.104135	0.0977147	0.138495	0.150077
361	0.408462	0.336476	0.325911	0.306718	0.375581	0.267244							361	0.0583136	0.12759	0.102603	0.102443	0.139586	0.148545
362	0.37	0.311198	0.305778	0.263128	0.330081	0.233018							362	0.0614657	0.131952	0.104135	0.103231	0.138495	0.154671
363	0.339231	0.290976	0.283632	0.227231	0.294692	0.204832							363	0.0598897	0.134133	0.105666	0.104807	0.146129	0.165391
364	0.305897	0.265698	0.257459	0.196462	0.26183	0.170606							364	0.0614657	0.138495	0.108729	0.108747	0.152672	0.163859
365	0.280256	0.237892	0.229273	0.175949	0.218857	0.146447							365	0.0638298	0.145038	0.105666	0.111899	0.157034	0.174579
366	0.262308	0.212614	0.219207	0.150308	0.191052	0.122287							366	0.0669819	0.146129	0.111792	0.119779	0.161396	0.174579
367	0.236667	0.202503	0.205114	0.140051	0.160718	0.106181							367	0.0669819	0.151581	0.111792	0.122143	0.161396	0.185299
368	0.218718	0.184808	0.182968	0.129795	0.143023	0.0880612							368	0.070922	0.154853	0.116386	0.122143	0.169029	0.183767
369	0.198205	0.167113	0.172901	0.11441	0.130384	0.0779948							369	0.0764381	0.159215	0.116386	0.124507	0.174482	0.191424
370	0.193077	0.154474	0.162835	0.0913333	0.125329	0.0759815							370	0.0788022	0.166848	0.122511	0.126084	0.178844	0.19755
371	0.185385	0.15953	0.152768	0.0964615	0.107634	0.0679283							371	0.0764381	0.169029	0.117917	0.1316	0.179935	0.199081
372	0.175128	0.139307	0.152768	0.0938974	0.102578	0.0598752							372	0.0819543	0.174482	0.116386	0.137116	0.178844	0.200613
373	0.157179	0.13678	0.138675	0.083641	0.0949949	0.0558486							373	0.0835303	0.181025	0.128637	0.13948	0.188659	0.200613
374	0.154615	0.129196	0.132635	0.083641	0.0848837	0.0558486							374	0.0874704	0.183206	0.133231	0.14342	0.193021	0.212864
375	0.154615	0.119085	0.132635	0.0785128	0.0773003	0.0437689							375	0.0914106	0.186478	0.127106	0.142632	0.198473	0.209801
376	0.146923	0.121613	0.118542	0.0708205	0.0899393	0.0397423							376	0.0937746	0.19193	0.125574	0.14736	0.203926	0.211332
377	0.136667	0.108974	0.122569	0.0682564	0.0773003	0.0437689							377	0.0961387	0.200654	0.128637	0.1513	0.206107	0.218989
378	0.146923	0.116557	0.122569	0.0682564	0.0823559	0.0417556							378	0.101655	0.200654	0.130168	0.152088	0.207197	0.220521
379	0.134103	0.106446	0.106463	0.0631282	0.0671891	0.0296759							379	0.104019	0.208288	0.140888	0.153664	0.215921	0.228178
380	0.134103	0.103918	0.112503	0.0605641	0.0646613	0.0437689							380	0.107959	0.208288	0.136294	0.162333	0.219193	0.226646
381	0.118718	0.10139	0.102436	0.0528718	0.0697169	0.0276626							381	0.108747	0.215921	0.137825	0.166273	0.226827	0.235835
382	0.12641	0.10139	0.110489	0.0656923	0.0722447	0.0357157							382	0.116627	0.224646	0.140888	0.165485	0.23337	0.243492
383	0.118718	0.10139	0.102436	0.0605641	0.0671891	0.0357157							383	0.118203	0.227917	0.145482	0.173365	0.239913	0.246554
384	0.11359	0.0938069	0.102436	0.0605641	0.0621335	0.0337024							384	0.121355	0.232279	0.133231	0.178881	0.244275	0.251149
385	0.116154	0.0887513	0.0984095	0.0605641	0.0621335	0.0337024							385	0.124507	0.23446	0.147014	0.185185	0.251908	0.254211
386	0.11359	0.0887513	0.0903564	0.0605641	0.0671891	0.0337024							386	0.133176	0.242094	0.150077	0.185185	0.254089	0.260337
387	0.105897	0.0887513	0.0984095	0.058	0.0671891	0.0357157							387	0.133964	0.247546	0.151608	0.198582	0.270447	0.266462
388	0.100769	0.0862235	0.0823032	0.0528718	0.0570779	0.0316891							388	0.137904	0.251908	0.154671	0.202522	0.271538	0.275651
389	0.111026	0.0887513	0.0923696	0.0554359	0.0671891	0.0316891							389	0.14342	0.259542	0.150077	0.208038	0.282443	0.281776
390	0.100769	0.0862235	0.0863298	0.0554359	0.0621335	0.0316891							390	0.144996	0.260632	0.151608	0.213554	0.288986	0.286371
391	0.103333	0.07864	0.0943829	0.058	0.0545501	0.0357157							391	0.149724	0.264995	0.160796	0.218282	0.293348	0.29709
392	0.100769	0.07864	0.0863298	0.058	0.0570779	0.0316891							392	0.150512	0.269357	0.153139	0.223798	0.300981	0.290965
393	0.095641	0.0836957	0.0843165	0.0451795	0.0570779	0.0357157							393	0.157604	0.273719	0.157734	0.231678	0.306434	0.306279
394	0.0982051	0.0761122	0.0863298	0.058	0.0545501	0.0337024							394	0.158392	0.273719	0.157734	0.235619	0.314068	0.306279
395	0.0853846	0.07864	0.0782766	0.0477436	0.0570779	0.023636							395	0.163121	0.278081	0.160796	0.240347	0.317339	0.30781
396	0.0802564	0.0735844	0.0802899	0.0503077	0.0621335	0.0256493							396	0.165485	0.27699	0.163859	0.245863	0.324973	0.321593
397	0.0853846	0.0685288	0.0823032	0.0554359	0.0570779	0.0256493							397	0.168637	0.281352	0.165391	0.246651	0.323882	0.321593
398	0.0828205	0.0685288	0.0802899	0.0503077	0.0494944	0.0276626							398	0.171789	0.285714	0.165391	0.256107	0.333697	0.324655
399	0.0982051	0.0735844	0.0782766	0.0503077	0.0596057	0.0256493							399	0.172577	0.290076	0.171516	0.256895	0.335878	0.330781
400	0.0828205	0.0634732	0.0802899	0.0400513	0.0545501	0.0256493							400	0.178093	0.288986	0.166922	0.260835	0.342421	0.338438
401	0.0853846	0.0710566	0.0702235	0.0451795	0.0570779	0.0216227							401	0.180457	0.294438	0.171516	0.262411	0.348964	0.343032
402	0.0930769	0.0634732	0.0702235	0.0528718	0.0520222	0.0276626							402	0.178093	0.300981	0.171516	0.268716	0.350055	0.338438
403	0.0802564	0.0685288	0.0722368	0.0451795	0.0621335	0.0276626							403	0.181245	0.29771	0.171516	0.277384	0.354417	0.341501
404	0.0828205	0.0584176	0.0682102	0.0503077	0.0545501	0.0276626							404	0.183609	0.302072	0.168453	0.275808	0.357688	0.343032
405	0.0853846	0.066001	0.0702235	0.0477436	0.0545501	0.0256493							405	0.186761	0.305344	0.168453	0.282112	0.365322	0.349158
406	0.0853846	0.0634732	0.0682102	0.0477436	0.0494944	0.0256493							406	0.189125	0.303162	0.173047	0.283688	0.367503	0.352221
407	0.0776923	0.066001	0.0641836	0.058	0.0545501	0.0256493							407	0.190701	0.307525	0.171516	0.28684	0.371865	0.355283
408	0.0751282	0.0558898	0.0621703	0.0477436	0.0469666	0.023636							408	0.193065	0.307525	0.173047	0.289992	0.374046	0.359877
409	0.0751282	0.0609454	0.0661969	0.0477436	0.0520222	0.0256493							409	0.194641	0.309706	0.174579	0.291568	0.376227	0.359877
410	0.0725641	0.053362	0.0621703	0.0605641	0.0494944	0.0256493							410	0.193065	0.306434	0.174579	0.293932	0.380589	0.361409
411	0.07	0.0634732	0.0702235	0.0400513	0.0570779	0.0276626							411	0.195429	0.306434	0.173047	0.299448	0.381679	0.358346
412	0.07	0.0483064	0.0581437	0.0554359	0.0494944	0.0216227							412	0.198582	0.311887	0.173047	0.29866	0.384951	0.366003
413	0.0623077	0.0584176	0.0581437	0.0400513	0.0596057	0.023636							413	0.198582	0.309706	0.179173	0.3026	0.389313	0.37366
414	0.07	0.0508342	0.0561305	0.0477436	0.0469666	0.023636							414	0.19937	0.312977	0.173047	0.301024	0.389313	0.359877
415	0.0623077	0.0457786	0.0581437	0.0451795	0.0494944	0.0256493							415	0.200946	0.311887	0.171516	0.301812	0.387132	0.36294
416	0.0623077	0.0508342	0.060157	0.0477436	0.0520222	0.0357157							416	0.202522	0.315158	0.174579	0.304177	0.391494	0.364472
417	0.0751282	0.0558898	0.060157	0.0554359	0.0494944	0.0276626							417	0.202522	0.315158	0.169985	0.304965	0.392585	0.364472
418	0.0623077	0.0508342	0.0561305	0.0503077	0.0494944	0.0276626							418	0.202522	0.31843	0.173047	0.308117	0.392585	0.367534
419	0.0648718	0.040723	0.0541172	0.0528718	0.0469666	0.023636							419	0.204886	0.31843	0.168453	0.303388	0.392585	0.361409
420	0.0648718	0.0508342	0.0521039	0.0528718	0.0520222	0.0296759							420	0.204098	0.314068	0.166922	0.304965	0.393675	0.361409
421	0.0623077	0.0508342	0.0581437	0.0451795	0.0545501	0.0276626							421	0.20331	0.317339	0.169985	0.304965	0.394766	0.36294
422	0.0623077	0.0508342	0.0581437	0.0426154	0.0520222	0.0276626							422	0.204886	0.311887	0.17611	0.305753	0.395856	0.364472
423	0.0597436	0.0508342	0.0541172	0.0503077	0.0570779	0.0296759							423	0.205674	0.317339	0.168453	0.304177	0.396947	0.361409
424	0.0623077	0.0457786	0.0561305	0.0503077	0.0520222	0.0256493							424	0.204098	0.317339	0.168453	0.304177	0.394766	0.364472
425	0.0571795	0.0432508	0.060157	0.0528718	0.0520222	0.037729							425	0.20331	0.312977	0.171516	0.304965	0.393675	0.361409
426	0.0648718	0.0457786	0.0561305	0.0554359	0.0545501	0.0316891							426	0.204886	0.314068	0.171516	0.304177	0.394766	0.359877
427	0.0571795	0.0483064	0.0541172	0.0503077	0.0596057	0.0296759							427	0.204098	0.317339	0.168453	0.303388	0.394766	0.358346
428	0.0546154	0.053362	0.0500906	0.0554359	0.0596057	0.0337024							428	0.204886	0.316249	0.168453	0.300236	0.392585	0.355283
429	0.0597436	0.0432508	0.0521039	0.0605641	0.0621335	0.0337024							429	0.205674	0.314068	0.171516	0.29866	0.391494	0.356815
430	0.0520513	0.0457786	0.0500906	0.0426154	0.0570779	0.0337024							430	0.204886	0.312977	0.163859	0.299448	0.390403	0.349158
431	0.0520513	0.0432508	0.0480773	0.0554359	0.0570779	0.0296759							431	0.204098	0.311887	0.166922	0.295508	0.388222	0.349158
432	0.0597436	0.0508342	0.046064	0.0605641	0.0621335	0.0316891							432	0.202522	0.311887	0.166922	0.293144	0.38386	0.346095
433	0.0546154	0.053362	0.0500906	0.0605641	0.0646613	0.037729							433	0.204098	0.309706	0.166922	0.289204	0.381679	0.344564
434	0.0546154	0.0432508	0.0521039	0.0554359	0.0596057	0.0397423							434	0.204098	0.307525	0.163859	0.288416	0.378408	0.339969
435	0.0597436	0.0457786	0.046064	0.0605641	0.0570779	0.037729							435	0.204098	0.306434	0.165391	0.2829	0.377317	0.333844
436	0.0571795	0.0457786	0.0500906	0.0631282	0.0621335	0.0417556							436	0.198582	0.308615	0.163859	0.279748	0.370774	0.336907
437	0.0494872	0.0432508	0.0480773	0.0605641	0.0621335	0.0477954							437	0.197006	0.306434	0.165391	0.275808	0.368593	0.32925
438	0.0546154	0.0432508	0.0440507	0.0733846	0.0621335	0.0417556							438	0.197006	0.300981	0.157734	0.27108	0.36096	0.320061
439	0.0520513	0.0432508	0.0480773	0.0631282	0.0671891	0.0457822							439	0.195429	0.2988	0.165391	0.264775	0.358779	0.31853
440	0.044359	0.0457786	0.0440507	0.0656923	0.0773003	0.0437689							440	0.193065	0.29771	0.157734	0.260835	0.353326	0.306279
441	0.0597436	0.0432508	0.0521039	0.0656923	0.0671891	0.0477954							441	0.191489	0.294438	0.150077	0.256107	0.352236	0.300153
442	0.0520513	0.040723	0.046064	0.0682564	0.0722447	0.0498087							442	0.189913	0.292257	0.151608	0.254531	0.345692	0.295559
443	0.0494872	0.0381951	0.046064	0.0656923	0.0798281	0.0477954							443	0.189125	0.286805	0.153139	0.248227	0.336968	0.295559
444	0.0520513	0.0457786	0.046064	0.0733846	0.0848837	0.0538353							444	0.186761	0.287895	0.150077	0.243499	0.331516	0.283308
445	0.044359	0.0457786	0.0420374	0.0682564	0.0747725	0.051822							445	0.185185	0.284624	0.147014	0.238771	0.324973	0.278714
446	0.0469231	0.0381951	0.0400242	0.0733846	0.0798281	0.0538353							446	0.179669	0.280262	0.143951	0.233255	0.323882	0.272588
447	0.0494872	0.0432508	0.0440507	0.0733846	0.0823559	0.0578619							447	0.177305	0.274809	0.145482	0.228526	0.315158	0.267994
448	0.0494872	0.0331395	0.0440507	0.0810769	0.0773003	0.0598752							448	0.176517	0.273719	0.139357	0.225374	0.309706	0.260337
449	0.0494872	0.0356673	0.0420374	0.083641	0.0798281	0.0639018							449	0.174153	0.270447	0.140888	0.21907	0.304253	0.258806
450	0.0546154	0.0381951	0.0440507	0.0913333	0.0874115	0.065915							450	0.170213	0.267176	0.136294	0.211978	0.2988	0.248086
451	0.0520513	0.0381951	0.0420374	0.0887692	0.0924671	0.065915							451	0.168637	0.261723	0.134763	0.209614	0.290076	0.246554
452	0.0520513	0.0356673	0.0440507	0.0887692	0.0924671	0.0719549							452	0.164697	0.25627	0.133231	0.202522	0.282443	0.232772
453	0.0494872	0.0432508	0.0440507	0.0913333	0.100051	0.0759815							453	0.162333	0.25518	0.1317	0.194641	0.27699	0.234303
454	0.0494872	0.040723	0.046064	0.10159	0.100051	0.0820213							454	0.156816	0.246456	0.125574	0.189913	0.268266	0.222052
455	0.0417949	0.0457786	0.0480773	0.0938974	0.110162	0.0820213							455	0.152088	0.242094	0.117917	0.184397	0.261723	0.211332
456	0.044359	0.0331395	0.0440507	0.10159	0.0949949	0.0840346							456	0.14736	0.235551	0.119449	0.175729	0.250818	0.206738
457	0.044359	0.0381951	0.046064	0.104154	0.11269	0.0880612							457	0.144208	0.226827	0.114855	0.167849	0.243184	0.196018
458	0.0417949	0.0331395	0.046064	0.106718	0.115217	0.0941011							458	0.138692	0.223555	0.113323	0.15918	0.231189	0.191424
459	0.0494872	0.0381951	0.0420374	0.116974	0.120273	0.0981276							459	0.136328	0.215921	0.111792	0.153664	0.222465	0.183767
460	0.0546154	0.0432508	0.0400242	0.122103	0.122801	0.0981276							460	0.130024	0.21265	0.105666	0.148148	0.219193	0.177642
461	0.0469231	0.0432508	0.0500906	0.127231	0.137968	0.104168							461	0.126872	0.206107	0.107198	0.141844	0.210469	0.171516
462	0.0597436	0.0356673	0.046064	0.132359	0.137968	0.110207							462	0.121355	0.198473	0.101072	0.136328	0.202835	0.163859
463	0.044359	0.040723	0.0440507	0.134923	0.143023	0.118261							463	0.117415	0.188659	0.0964778	0.126084	0.195202	0.154671
464	0.0469231	0.040723	0.0380109	0.145179	0.145551	0.1243							464	0.111899	0.179935	0.0964778	0.122143	0.185387	0.147014
465	0.0469231	0.0381951	0.0420374	0.142615	0.148079	0.13034							465	0.104807	0.178844	0.0949464	0.117415	0.177754	0.139357
466	0.0520513	0.040723	0.0420374	0.152872	0.153134	0.134367							466	0.102443	0.173391	0.0903522	0.110323	0.17012	0.136294
467	0.0520513	0.0432508	0.0440507	0.163128	0.160718	0.14242							467	0.0969267	0.165758	0.0872894	0.105595	0.165758	0.127106
468	0.0571795	0.0381951	0.0380109	0.165692	0.163246	0.150473							468	0.0953507	0.158124	0.0842266	0.100079	0.159215	0.127106
469	0.0494872	0.0457786	0.0400242	0.170821	0.183468	0.150473							469	0.0921986	0.152672	0.0842266	0.0937746	0.1494	0.122511
470	0.0469231	0.0457786	0.0440507	0.175949	0.18094	0.158526							470	0.0882585	0.14831	0.0842266	0.0906225	0.146129	0.113323
471	0.0546154	0.0457786	0.0480773	0.183641	0.188524	0.170606							471	0.0851064	0.145038	0.0796325	0.0874704	0.138495	0.108729
472	0.0469231	0.0483064	0.0480773	0.188769	0.191052	0.176646							472	0.0819543	0.137405	0.0781011	0.0827423	0.135224	0.105666
473	0.0571795	0.0457786	0.046064	0.206718	0.201163	0.182686							473	0.0803783	0.134133	0.0719755	0.0756501	0.131952	0.101072
474	0.0520513	0.0457786	0.0440507	0.204154	0.211274	0.188726							474	0.0732861	0.12868	0.0735069	0.0748621	0.125409	0.101072
475	0.0494872	0.0432508	0.0521039	0.209282	0.206218	0.198792							475	0.070922	0.124318	0.0750383	0.0677699	0.122137	0.0980092
476	0.0520513	0.0432508	0.0500906	0.21441	0.223913	0.206845							476	0.0693459	0.117775	0.0673813	0.0638298	0.121047	0.0949464
477	0.0571795	0.053362	0.046064	0.222103	0.228969	0.212885							477	0.0646178	0.112323	0.0689127	0.0606777	0.112323	0.0918836
478	0.0546154	0.0457786	0.046064	0.232359	0.234024	0.222951							478	0.0614657	0.107961	0.0612557	0.0567376	0.109051	0.085758
479	0.0571795	0.053362	0.046064	0.240051	0.256775	0.224965							479	0.0567376	0.103599	0.0658499	0.0527975	0.102508	0.0872894
480	0.0623077	0.053362	0.0521039	0.255436	0.264358	0.243084							480	0.0527975	0.101418	0.0627871	0.0480693	0.0981461	0.0796325
481	0.0571795	0.0558898	0.0480773	0.258	0.271941	0.249124							481	0.0512214	0.0970556	0.0627871	0.0449173	0.0948746	0.0750383
482	0.0623077	0.0558898	0.0480773	0.270821	0.282053	0.255164							482	0.0496454	0.0916031	0.0597243	0.0417652	0.0926936	0.0704441
483	0.0597436	0.0558898	0.0521039	0.281077	0.28458	0.269257							483	0.0457053	0.089422	0.0597243	0.037037	0.0883315	0.0735069
484	0.0623077	0.053362	0.0521039	0.291333	0.289636	0.275297							484	0.0449173	0.0861505	0.058193	0.0378251	0.082879	0.0673813
485	0.0674359	0.0558898	0.0561305	0.299026	0.299747	0.285363							485	0.0394011	0.0806979	0.0566616	0.0330969	0.0796074	0.0658499
486	0.07	0.0609454	0.0541172	0.31441	0.317442	0.29543							486	0.0394011	0.0774264	0.0597243	0.0315209	0.0774264	0.0658499
487	0.0648718	0.066001	0.0500906	0.316974	0.325025	0.30147							487	0.036249	0.0730643	0.0551302	0.0291568	0.0774264	0.0612557
488	0.0674359	0.0584176	0.0541172	0.332359	0.335137	0.315563							488	0.035461	0.0719738	0.0566616	0.0283688	0.0741549	0.0612557
489	0.0648718	0.066001	0.0581437	0.332359	0.34272	0.325629							489	0.0338849	0.0697928	0.0535988	0.0267928	0.0687023	0.0597243
490	0.0674359	0.0685288	0.0561305	0.347744	0.36547	0.335696							490	0.0315209	0.0687023	0.0520674	0.0228526	0.0719738	0.0551302
491	0.0776923	0.0685288	0.0561305	0.360564	0.373054	0.345762							491	0.0307329	0.0643402	0.0520674	0.0228526	0.0708833	0.0535988
492	0.0776923	0.0685288	0.060157	0.370821	0.383165	0.353815							492	0.0291568	0.0665213	0.0551302	0.0197006	0.0665213	0.0551302
493	0.0751282	0.0609454	0.060157	0.383641	0.385693	0.363882							493	0.0267928	0.0621592	0.050536	0.0173365	0.0654308	0.0535988
494	0.0802564	0.066001	0.0621703	0.386205	0.398332	0.379988							494	0.0244287	0.0632497	0.0551302	0.0149724	0.0632497	0.050536
495	0.0802564	0.0761122	0.0641836	0.404154	0.418554	0.392068							495	0.0252167	0.0577972	0.0490046	0.0165485	0.0621592	0.050536
496	0.0802564	0.07864	0.0682102	0.416974	0.428665	0.412201							496	0.0252167	0.0567067	0.0520674	0.0157604	0.0610687	0.0535988
497	0.0725641	0.0862235	0.0661969	0.432359	0.441304	0.416227							497	0.0228526	0.0545256	0.050536	0.0133964	0.0588877	0.0535988
498	0.0776923	0.0735844	0.0641836	0.447744	0.458999	0.434347							498	0.0228526	0.0545256	0.050536	0.0133964	0.0599782	0.0490046
499	0.0853846	0.0862235	0.0661969	0.460564	0.476694	0.452466							499	0.0197006	0.0501636	0.0490046	0.0110323	0.0567067	0.0490046
500	0.0853846	0.0862235	0.0702235	0.483641	0.486805	0.466559							500	0.0173365	0.0556161	0.050536	0.00866824	0.0556161	0.0490046
501	0.0853846	0.0887513	0.0682102	0.493897	0.512083	0.484679							501	0.0181245	0.0523446	0.0520674	0.00866824	0.0523446	0.050536
502	0.0828205	0.0887513	0.0722368	0.51441	0.514611	0.498772							502	0.0157604	0.0501636	0.050536	0.00945626	0.0534351	0.0474732
503	0.0905128	0.0887513	0.0762633	0.534923	0.544944	0.520918							503	0.0173365	0.0523446	0.0474732	0.00866824	0.0534351	0.0459418
504	0.103333	0.0811678	0.0742501	0.545179	0.55	0.545078							504	0.0149724	0.0436205	0.050536	0.00551615	0.0523446	0.0459418
505	0.0905128	0.0938069	0.0802899	0.570821	0.580334	0.56521							505	0.0157604	0.0458015	0.0551302	0.00630418	0.0479826	0.0459418
506	0.0930769	0.10139	0.0823032	0.575949	0.595501	0.585343							506	0.0157604	0.046892	0.0413476	0.0070922	0.0479826	0.0444104
507	0.095641	0.10139	0.0802899	0.593897	0.623306	0.597423							507	0.0118203	0.0436205	0.042879	0.000788022	0.0479826	0.0367534
508	0.103333	0.111502	0.0823032	0.622103	0.638473	0.615543							508	0.00945626	0.04253	0.0474732	0.00788022	0.0479826	0.042879
509	0.105897	0.0988625	0.0863298	0.637487	0.643529	0.637689							509	0.0102443	0.0414395	0.0490046	0	0.0523446	0.0474732
510	0.095641	0.111502	0.0883431	0.642615	0.658696	0.655808							510	0.0110323	0.0414395	0.050536	0.00630418	0.046892	0.0444104
511	0.116154	0.114029	0.0943829	0.663128	0.681446	0.667888							511	0.00788022	0.040349	0.0474732	0.00157604	0.046892	0.0444104
512	0.121282	0.111502	0.0923696	0.675949	0.681446	0.673928							512	0.0118203	0.0381679	0.0520674	0.00315209	0.0436205	0.0474732
513	0.118718	0.114029	0.0943829	0.683641	0.689029	0.677954							513	0.0070922	0.0381679	0.0413476	0.000788022	0.044711	0.0382848
514	0.116154	0.121613	0.0943829	0.688769	0.701668	0.686008							514	0.00866824	0.0370774	0.0459418	-0.000788022	0.0436205	0.0367534
515	0.116154	0.116557	0.0963962	0.691333	0.701668	0.688021							515	0.00945626	0.040349	0.0520674	0.00236407	0.04253	0.0444104
516	0.118718	0.124141	0.0923696	0.699026	0.709252	0.694061							516	0.00788022	0.0359869	0.0459418	-0.000788022	0.0458015	0.0413476
517	0.118718	0.126668	0.0984095	0.70159	0.714307	0.694061							517	0.00630418	0.0381679	0.050536	0.000788022	0.0414395	0.042879
518	0.116154	0.119085	0.0984095	0.693897	0.709252	0.694061							518	0.00866824	0.0359869	0.0459418	0.000788022	0.0392585	0.042879
519	0.12641	0.121613	0.106463	0.699026	0.706724	0.692048							519	0.0070922	0.040349	0.042879	0.00236407	0.0414395	0.0398162
520	0.123846	0.126668	0.0963962	0.704154	0.709252	0.696074							520	0.0070922	0.0348964	0.0474732	0	0.0436205	0.0444104
521	0.121282	0.129196	0.100423	0.704154	0.71178	0.696074							521	0.00551615	0.0348964	0.0474732	-0.000788022	0.040349	0.0459418
522	0.128974	0.121613	0.0943829	0.704154	0.71178	0.690034							522	0.00394011	0.0316249	0.0474732	-0.000788022	0.04253	0.0459418
523	0.118718	0.131724	0.102436	0.699026	0.716835	0.700101							523	0.00472813	0.0327154	0.042879	-0.000788022	0.040349	0.0382848
524	0.12641	0.119085	0.104449	0.706718	0.714307	0.694061							524	0.00315209	0.0348964	0.0474732	-0.00315209	0.0381679	0.0413476
525	0.123846	0.126668	0.0963962	0.71441	0.726946	0.696074							525	0.00315209	0.0316249	0.0490046	-0.000788022	0.0392585	0.0459418
526	0.11359	0.126668	0.0984095	0.711846	0.724419	0.700101							526	0.00394011	0.0305344	0.0413476	0	0.0381679	0.0382848
527	0.123846	0.124141	0.100423	0.71441	0.732002	0.71218							527	0.00315209	0.0327154	0.0474732	-0.00157604	0.0381679	0.042879
528	0.116154	0.129196	0.104449	0.711846	0.749697	0.72426							528	0.000788022	0.0283533	0.0413476	-0.00157604	0.0381679	0.0382848
529	0.121282	0.126668	0.104449	0.737487	0.747169	0.73634							529	0.000788022	0.0305344	0.0398162	-0.00236407	0.040349	0.042879
530	0.128974	0.131724	0.106463	0.750308	0.767391	0.752446							530	0	0.0250818	0.0413476	-0.000788022	0.040349	0.0413476
531	0.123846	0.13678	0.108476	0.770821	0.785086	0.768552							531	0.000788022	0.0250818	0.042879	-0.000788022	0.0381679	0.0413476
532	0.131538	0.129196	0.112503	0.791333	0.800253	0.788685							532	0.00157604	0.0305344	0.0444104	-0.00157604	0.040349	0.0413476
533	0.131538	0.129196	0.102436	0.80159	0.807836	0.802778							533	0.00236407	0.0316249	0.042879	0	0.040349	0.0444104
534	0.139231	0.13678	0.106463	0.822103	0.833114	0.820898							534	0.00157604	0.0261723	0.042879	0	0.040349	0.0413476
535	0.141795	0.144363	0.110489	0.852872	0.86092	0.845057							535	0	0.0272628	0.0382848	-0.00315209	0.0414395	0.0398162
536	0.141795	0.139307	0.118542	0.870821	0.871031	0.87123							536	0	0.0305344	0.042879	0.00472813	0.0414395	0.0382848
537	0.144359	0.144363	0.116529	0.888769	0.896309	0.88935							537	0	0.0261723	0.0459418	-0.00236407	0.046892	0.042879
538	0.144359	0.149419	0.118542	0.91441	0.924115	0.909483							538	-0.000788022	0.0283533	0.0413476	-0.000788022	0.0392585	0.0413476
539	0.141795	0.151946	0.124582	0.929795	0.934226	0.935655							539	0.000788022	0.0283533	0.042879	-0.00157604	0.040349	0.0413476
540	0.146923	0.149419	0.126596	0.952872	0.946866	0.955788							540	0.00157604	0.0272628	0.042879	-0.000788022	0.0370774	0.0413476
541	0.152051	0.15953	0.128609	0.958	0.962032	0.967868							541	0	0.0239913	0.042879	0	0.04253	0.0367534
542	0.157179	0.157002	0.124582	0.970821	0.979727	0.975921							542	-0.00157604	0.0218103	0.0367534	-0.00157604	0.0381679	0.0382848
543	0.159744	0.15953	0.124582	0.978513	0.982255	0.988001							543	-0.00236407	0.0239913	0.0444104	-0.000788022	0.0381679	0.0444104
544	0.157179	0.164585	0.136662	0.993897	0.992366	1.00008							544	-0.00236407	0.0218103	0.0382848	0.00236407	0.0381679	0.0444104
545	0.159744	0.169641	0.128609	1.00672	0.994894	0.996054							545	-0.00157604	0.0261723	0.042879	0	0.0370774	0.0444104
546	0.167436	0.167113	0.134649	1.00159	0.999949	1.00209							546	-0.00236407	0.0229008	0.0413476	0	0.0414395	0.042879
547	0.159744	0.157002	0.126596	0.999026	0.979727	0.990014							547	-0.00394011	0.0283533	0.0398162	-0.00315209	0.0414395	0.0398162
548	0.164872	0.174697	0.130622	0.988769	0.982255	0.988001							548	-0.00394011	0.0229008	0.0398162	0	0.0359869	0.0459418
549	0.164872	0.174697	0.124582	0.978513	0.956977	0.969881							549	-0.00315209	0.0261723	0.0459418	0.000788022	0.040349	0.0474732
550	0.149487	0.164585	0.128609	0.952872	0.921587	0.935655							550	-0.00630418	0.0239913	0.042879	0.000788022	0.0414395	0.0459418
551	0.162308	0.151946	0.134649	0.909282	0.886198	0.907469							551	-0.00236407	0.0239913	0.0367534	0.00315209	0.0392585	0.0413476
552	0.154615	0.157002	0.130622	0.873385	0.855865	0.861164							552	-0.00394011	0.0272628	0.0398162	0.00236407	0.040349	0.042879
553	0.159744	0.15953	0.122569	0.827231	0.817947	0.822911							553	-0.00551615	0.0229008	0.042879	0.00236407	0.044711	0.0520674
554	0.159744	0.151946	0.122569	0.778513	0.772447	0.770566							554	-0.00315209	0.0185387	0.0413476	0.00157604	0.0436205	0.042879
555	0.136667	0.141835	0.126596	0.724667	0.706724	0.728287							555	-0.00236407	0.0207197	0.0352221	-0.000788022	0.044711	0.0367534
556	0.134103	0.139307	0.108476	0.663128	0.648584	0.653795							556	-0.00394011	0.0207197	0.0474732	0.00630418	0.0370774	0.0474732
557	0.131538	0.131724	0.108476	0.604154	0.595501	0.603463							557	-0.00472813	0.0261723	0.0398162	0.00315209	0.0370774	0.0398162
558	0.118718	0.124141	0.104449	0.532359	0.547472	0.532998							558	-0.00551615	0.0218103	0.0459418	0.00236407	0.0392585	0.050536
559	0.121282	0.116557	0.0923696	0.493897	0.486805	0.474612	0.0321429	0.0289804	0.0226115	0.884615	0.913725	0.974522	559	-0.00630418	0.0196292	0.042879	0.00788022	0.04253	0.050536
560	0.111026	0.106446	0.0883431	0.445179	0.441304	0.43636	0.0357692	0.0295686	0.027707	0.923077	0.937255	0.993631	560	-0.00551615	0.0174482	0.0352221	0.00630418	0.040349	0.0382848
561	0.103333	0.106446	0.0903564	0.393897	0.403387	0.386028	0.0365385	0.0290588	0.0423567	0.956044	0.960784	0.993631	561	-0.0070922	0.0261723	0.0413476	0.00315209	0.0479826	0.0474732
562	0.100769	0.0963347	0.0823032	0.360564	0.362942	0.341735	0.0384615	0.0314118	0.0368153	0.978022	0.984314	1	562	-0.00630418	0.0239913	0.0413476	0.0070922	0.040349	0.050536
563	0.0879487	0.103918	0.0682102	0.322103	0.335137	0.299456	0.0341758	0.0298431	0.0329299	0.994505	0.992157	0.993631	563	-0.0070922	0.0163577	0.0398162	0.00788022	0.044711	0.0474732
564	0.0828205	0.0862235	0.0722368	0.278513	0.279525	0.263217	0.0425824	0.0320784	0.0298726	1	1	0.980892	564	-0.00472813	0.0174482	0.0444104	0.0070922	0.0436205	0.0444104
565	0.07	0.0912791	0.0682102	0.232359	0.256775	0.233018	0.0343956	0.0353333	0.0296815	0.994505	1	0.974522	565	-0.00551615	0.0163577	0.042879	0.00630418	0.0458015	0.0520674
566	0.0725641	0.0836957	0.0682102	0.232359	0.236552	0.218925	0.0348352	0.0340392	0.0307006	0.989011	0.992157	0.955414	566	-0.00866824	0.0196292	0.0444104	0.00945626	0.04253	0.0474732
567	0.0648718	0.0609454	0.0581437	0.196462	0.201163	0.198792	0.0402747	0.0341176	0.0257962	0.989011	0.988235	0.936306	567	-0.00866824	0.0207197	0.0398162	0.00630418	0.0490731	0.0490046
568	0.0648718	0.066001	0.060157	0.183641	0.188524	0.176646	0.0385714	0.0332549	0.0223567	0.967033	0.968627	0.923567	568	-0.0070922	0.0207197	0.0367534	0.00472813	0.0479826	0.0520674
569	0.0571795	0.0710566	0.046064	0.145179	0.165774	0.138393	0.0388462	0.0316471	0.0282803	0.950549	0.945098	0.904459	569	-0.00630418	0.0196292	0.0382848	0.0118203	0.0523446	0.0490046
570	0.0469231	0.0609454	0.0521039	0.129795	0.13544	0.120274	0.038022	0.0285098	0.0258599	0.928571	0.92549	0.878981	570	-0.00472813	0.0207197	0.0352221	0.0118203	0.044711	0.0459418
571	0.044359	0.0584176	0.0359976	0.111846	0.122801	0.0961144	0.0385714	0.0312549	0.0206369	0.901099	0.905882	0.847134	571	-0.00551615	0.0185387	0.0413476	0.00788022	0.0523446	0.0551302
572	0.0520513	0.040723	0.046064	0.111846	0.107634	0.0981276	0.0313736	0.0292549	0.0213376	0.873626	0.87451	0.821656	572	-0.00788022	0.0196292	0.0321593	0.0118203	0.0490731	0.0490046
573	0.0417949	0.0457786	0.0380109	0.0887692	0.102578	0.0820213	0.0337363	0.0303529	0.0303822	0.840659	0.854902	0.802548	573	-0.00551615	0.0163577	0.0398162	0.0141844	0.0479826	0.0520674
574	0.0417949	0.0508342	0.0400242	0.0887692	0.100051	0.0779948	0.0290659	0.0267843	0.0228662	0.813187	0.823529	0.764331	574	-0.00394011	0.0196292	0.0367534	0.0118203	0.0458015	0.0520674
575	0.0341026	0.0356673	0.0380109	0.0759487	0.0747725	0.051822	0.0267582	0.0299608	0.0247771	0.78022	0.8	0.751592	575	-0.00630418	0.0185387	0.0336907	0.0149724	0.0512541	0.0520674
576	0.0417949	0.0205005	0.0339843	0.058	0.0596057	0.0397423	0.0321429	0.0278039	0.0231847	0.758242	0.772549	0.719745	576	-0.00630418	0.0119956	0.0474732	0.0126084	0.0490731	0.0612557
577	0.0289744	0.0331395	0.0339843	0.0503077	0.0646613	0.0437689	0.028956	0.0272549	0.0244586	0.730769	0.745098	0.700637	577	-0.00866824	0.0141767	0.0336907	0.0133964	0.0458015	0.0520674
578	0.0110256	0.0205005	0.0239179	0.0451795	0.0570779	0.037729	0.026044	0.0248235	0.0247134	0.703297	0.721569	0.66879	578	-0.0070922	0.0174482	0.0336907	0.0181245	0.0501636	0.0551302
579	0.0289744	0.0129171	0.0279444	0.0426154	0.0469666	0.0276626	0.0217582	0.0234118	0.0205096	0.67033	0.694118	0.656051	579	-0.00551615	0.0141767	0.0321593	0.0165485	0.0512541	0.0535988
580	0.0187179	0.00533367	0.017878	0.058	0.0317998	0.0276626	0.0305495	0.0240392	0.0188535	0.659341	0.670588	0.618471	580	-0.0118203	0.0218103	0.0275651	0.0126084	0.0512541	0.0551302
581	0.0187179	0.0103893	0.0279444	0.0374872	0.0393832	0.0296759	0.0248901	0.021451	0.019172	0.626374	0.65098	0.602548	581	-0.00551615	0.0174482	0.0398162	0.0189125	0.0610687	0.0597243
582	0.0135897	0.0129171	0.0158647	0.0426154	0.0317998	0.0115563	0.0278022	0.0210588	0.0164968	0.60989	0.631373	0.582166	582	-0.0110323	0.0185387	0.0321593	0.0220646	0.0588877	0.0535988
583	0.0238462	-0.00730536	0.0158647	0.0400513	0.0191608	0.0115563	0.0299451	0.0228235	0.0196815	0.587912	0.607843	0.566242	583	-0.00630418	0.0174482	0.0474732	0.0197006	0.0588877	0.0735069
584	0.0161538	0.00280586	0.017878	0.0297949	0.0242164	0.0155828	0.0256044	0.0215686	0.020828	0.571429	0.592157	0.549682	584	-0.0070922	0.0163577	0.0382848	0.0204886	0.0577972	0.058193
585	0.0161538	0.0306117	0.017878	0.0426154	0.0317998	0.0115563	0.0214286	0.0209804	0.0146497	0.548901	0.576471	0.525478	585	-0.00472813	0.0207197	0.0336907	0.0252167	0.0632497	0.0566616
586	0.0110256	0.00280586	0.00579827	0.00928205	0.0141052	-0.000523455	0.0251099	0.0219216	0.0199363	0.542308	0.560784	0.524841	586	-0.00472813	0.0185387	0.0367534	0.0260047	0.0545256	0.0627871
587	0.0110256	0.000278059	0.0118381	0.0246667	0.0242164	0.0115563	0.0232418	0.018902	0.0100637	0.525824	0.54902	0.496178	587	-0.00551615	0.00981461	0.0413476	0.0228526	0.0599782	0.0643185
588	-0.00179487	0.00786148	0.017878	-0.00610256	0.0141052	0.00954298	0.023022	0.0180392	0.0148408	0.515385	0.533333	0.491083	588	-0.00630418	0.0174482	0.0413476	0.0220646	0.0588877	0.058193
589	-0.00692308	0.00786148	0.0138514	0.0118462	0.016633	0.00350312	0.0198901	0.0196471	0.016242	0.501648	0.529412	0.49172	589	-0.00945626	0.0152672	0.0382848	0.0291568	0.0610687	0.0719755
590	0.0212821	0.00786148	0.00579827	0.0246667	0.0216886	-0.00253674	0.0167582	0.0182745	0.0140764	0.491758	0.521569	0.482803	590	-0.00472813	0.0163577	0.0321593	0.0267928	0.0632497	0.0673813
591	0.0135897	0.0103893	0.00982484	0.032359	0.0216886	0.00954298	0.0213736	0.0190196	0.0150318	0.487912	0.517647	0.478981	591	-0.00788022	0.0130862	0.042879	0.0275808	0.0621592	0.0643185
592	0.0135897	0.0154449	0.0138514	0.00928205	0.0141052	0.00551641	0.0188462	0.0204314	0.0113376	0.485165	0.513725	0.466242	592	-0.00551615	0.0163577	0.042879	0.0291568	0.0577972	0.0735069
593	0.000769231	-0.00983316	0.0118381	0.0169744	0.0216886	0.0075297	0.020989	0.017098	0.0180892	0.471978	0.505882	0.46051	593	-0.00630418	0.0185387	0.0382848	0.0260047	0.0599782	0.0704441
594	0.00846154	-0.00730536	0.0118381	0.0246667	0.00652174	0.0075297	0.017967	0.0189412	0.00589172	0.469231	0.501961	0.456051	594	-0.00866824	0.0141767	0.0352221	0.0330969	0.0610687	0.0658499
595	-0.00179487	0.0129171	0.0118381	0.00671795	0.0216886	0.00551641	0.0161538	0.0205882	0.0138854	0.471978	0.505882	0.452229	595	-0.00945626	0.0163577	0.0413476	0.0299448	0.0610687	0.0689127
596	0.00846154	-0.00224975	-0.000241595	0.0221026	0.00146613	-0.00857661	0.0195055	0.0186667	0.0156051	0.468681	0.498039	0.44586	596	-0.00472813	0.00981461	0.0398162	0.034673	0.0708833	0.0719755
597	0.0135897	0.00280586	0.00781156	0.00928205	0.00652174	0.0075297	0.0157143	0.0165098	0.0133121	0.464286	0.498039	0.455414	597	-0.00866824	0.0130862	0.042879	0.035461	0.0621592	0.0735069
598	-0.00179487	0.000278059	0.017878	0.00928205	0.0141052	-0.00656332	0.0179121	0.0194902	0.00789809	0.47033	0.498039	0.445223	598	-0.0070922	0.0174482	0.0352221	0.035461	0.0697928	0.0750383
599	0.0110256	0.000278059	0.00378498	0.0144103	0.016633	0.00551641	0.0174725	0.0169412	0.016242	0.464835	0.494118	0.440127	599	-0.000788022	0.0207197	0.0382848	0.0386131	0.0708833	0.0719755
600	0.00846154	0.00280586	0.0118381	0.00671795	0.016633	0.00350312	0.0187363	0.0161569	0.0117834	0.471429	0.498039	0.441401	600	-0.0070922	0.0141767	0.0382848	0.0433412	0.0665213	0.0811639
601	0.0212821	0.0103893	-0.000241595	0.0195385	0.0115774	0.00148983	0.015989	0.0153725	0.0136943	0.463736	0.494118	0.441401	601	-0.00866824	0.0174482	0.0474732	0.0417652	0.0763359	0.0719755
602	-0.0171795	0.0205005	0.0158647	0.00158974	0.0191608	-0.000523455	0.0152198	0.0164706	0.016242	0.471429	0.498039	0.442675	602	-0.00394011	0.0229008	0.0336907	0.0433412	0.0806979	0.0765697
603	0.0135897	0.00533367	0.00378498	0.0272308	0.0141052	0.00551641	0.0168681	0.0175294	0.015414	0.45989	0.494118	0.44586	603	-0.00866824	0.0174482	0.0398162	0.0457053	0.0763359	0.0811639
604	0.000769231	0.00280586	0.00781156	0.00928205	0.00399393	-0.00656332	0.0126374	0.015451	0.0134395	0.46044	0.490196	0.435669	604	-0.00866824	0.0196292	0.0367534	0.0480693	0.0796074	0.0903522
605	0.0110256	0.00533367	0.00378498	0.00928205	0.00904954	-0.0105899	0.0181868	0.0164706	0.0122293	0.467033	0.486275	0.426752	605	-0.00866824	0.0130862	0.0336907	0.0488574	0.082879	0.0842266
606	0.00846154	0.000278059	0.00378498	0.0144103	0.00146613	0.00148983	0.0173626	0.0171373	0.00987261	0.454945	0.486275	0.425478	606	-0.00866824	0.0130862	0.0413476	0.0480693	0.0839695	0.0842266
607	0.00589744	0.0129171	-0.00628146	0.0144103	0.016633	-0.00857661	0.0195604	0.016902	0.0140764	0.450549	0.482353	0.428662	607	-0.00630418	0.0174482	0.0382848	0.0527975	0.0839695	0.0888208
608	-0.0120513	0.00786148	-0.000241595	0.00415385	0.0141052	-0.0105899	0.0156044	0.0146667	0.0107643	0.447253	0.47451	0.420382	608	-0.00157604	0.0130862	0.0413476	0.0520095	0.08506	0.0872894
609	0.0135897	0.00280586	0.00982484	0.0195385	0.00399393	0.0075297	0.0148901	0.0163529	0.0115287	0.448352	0.470588	0.415924	609	-0.00472813	0.0119956	0.0290965	0.0543735	0.082879	0.0842266
610	0.000769231	0.0129171	0.00982484	0.00415385	0.0242164	-0.00455003	0.0131319	0.017451	0.0151592	0.434615	0.462745	0.415287	610	-0.00236407	0.0152672	0.0398162	0.0559496	0.0916031	0.0918836
611	0.0161538	0.0179727	0.00982484	0.0169744	0.0191608	-0.00253674	0.0168681	0.0152941	0.0105732	0.430769	0.454902	0.401911	611	-0.00394011	0.0152672	0.0352221	0.0559496	0.0959651	0.0980092
612	0.00846154	0.0103893	0.0158647	0.0221026	-0.00358948	0.00148983	0.0145055	0.016	0.00649682	0.424725	0.443137	0.393631	612	-0.00551615	0.0174482	0.0459418	0.0630418	0.0905125	0.0949464
613	0.000769231	0.00786148	0.00378498	0.0374872	0.0216886	-0.0105899	0.0129121	0.0166667	0.0101274	0.413187	0.435294	0.387898	613	-0.00630418	0.0130862	0.0474732	0.0638298	0.0926936	0.0964778
614	0.0161538	0.00280586	0.00781156	0.0221026	-0.00611729	0.00350312	0.018022	0.014	0.0127389	0.412088	0.427451	0.381529	614	-0.00472813	0.0141767	0.0367534	0.0630418	0.0992366	0.0903522
615	0.00589744	0.0179727	0.00579827	0.0118462	0.0115774	-0.00455003	0.015989	0.0142745	0.0112739	0.393956	0.415686	0.374522	615	-0.00945626	0.0218103	0.0275651	0.0669819	0.0861505	0.0872894
616	-0.00692308	0.00280586	-0.00225488	0.00415385	-0.00106168	-0.00253674	0.0138462	0.0165098	0.0124841	0.384066	0.407843	0.364331	616	0.000788022	0.0218103	0.0367534	0.0693459	0.0937841	0.0949464
617	0.00846154	0.00280586	0.00781156	0.0118462	0.0115774	-0.000523455	0.0114835	0.0123529	0.0118471	0.365934	0.396078	0.357962	617	0.000788022	0.0152672	0.0382848	0.0685579	0.0970556	0.114855
618	0.00333333	-0.00477755	-0.00426817	0.00158974	-0.0086451	-0.00857661	0.01	0.0148627	0.0126752	0.35989	0.388235	0.351592	618	-0.00472813	0.0207197	0.0382848	0.0748621	0.0916031	0.113323
619	-0.00692308	-0.00477755	-0.00426817	0.0118462	0.0242164	-0.00656332	0.0146703	0.0116078	0.0130573	0.357692	0.37098	0.340127	619	-0.00551615	0.0207197	0.0290965	0.0740741	0.100327	0.104135
620	0.00846154	0.00786148	0.00781156	0.0195385	0.0191608	-0.00455003	0.0114286	0.0131765	0.0149045	0.342308	0.363529	0.325478	620	-0.00551615	0.0130862	0.042879	0.0748621	0.109051	0.108729
621	0.000769231	0.0154449	0.0198913	0.00671795	0.00399393	-0.00253674	0.013956	0.0130196	0.0103185	0.33022	0.351765	0.317197	621	-0.00551615	0.0141767	0.0398162	0.0851064	0.10578	0.111792
622	0.0212821	-0.00477755	0.00781156	0.0297949	-0.0086451	0.0075297	0.0126374	0.0131373	0.0165605	0.317033	0.339608	0.319745	622	-0.00551615	0.0196292	0.0444104	0.0732861	0.112323	0.117917
623	-0.00948718	0.00786148	0.00378498	0.00671795	0.00904954	0.00954298	0.00956044	0.0136471	0.00904459	0.31044	0.330588	0.305096	623	-0.00236407	0.0218103	0.042879	0.0882585	0.107961	0.113323
624	0.0135897	-0.00224975	0.00579827	0.0246667	0.0141052	0.00350312	0.0142308	0.0116078	0.00821656	0.301099	0.318824	0.297452	624	-0.00315209	0.0185387	0.0382848	0.0811663	0.112323	0.114855
625	-0.00948718	0.000278059	-0.000241595	0.00671795	0.0141052	0.0135696	0.012967	0.0114118	0.00732484	0.28956	0.310196	0.28535	625	0	0.0174482	0.0459418	0.0874704	0.114504	0.124043
626	-0.00179487	-0.00983316	0.0118381	0.0297949	-0.0137007	0.00350312	0.0106044	0.00968627	0.00587261	0.281868	0.295294	0.278344	626	-0.00236407	0.0207197	0.0336907	0.0953507	0.118866	0.119449
627	0.0135897	-0.00224975	0.00579827	0.00928205	-0.00106168	-0.00857661	0.0124725	0.0110588	0.00936306	0.275275	0.290196	0.270064	627	0	0.0185387	0.0444104	0.0874704	0.113413	0.125574
628	0.00846154	0.0129171	0.00781156	0.00928205	0.0191608	-0.000523455	0.010989	0.0100784	0.0118471	0.259341	0.277255	0.264331	628	-0.00236407	0.0141767	0.0306279	0.0898345	0.118866	0.117917
629	0.00589744	0.0154449	0.0118381	0.00158974	0.0191608	0.00954298	0.0112088	0.0092549	0.012293	0.253297	0.27098	0.258599	629	-0.00315209	0.0185387	0.0413476	0.0921986	0.114504	0.122511
630	0.00589744	0.00280586	-0.00225488	0.0144103	0.00399393	0.0135696	0.00956044	0.00905882	0.00917197	0.25	0.260784	0.246497	630	-0.00472813	0.0239913	0.0352221	0.103231	0.125409	0.133231
631	0.0238462	0.00280586	0.0158647	0.0246667	0.00146613	0.0075297	0.00785714	0.00980392	0.00535032	0.233516	0.254118	0.236943	631	-0.00157604	0.0250818	0.0413476	0.100867	0.130862	0.124043
632	-0.00692308	0.00786148	0.0138514	0.0195385	0.0115774	-0.000523455	0.013022	0.00878431	0.0104459	0.226923	0.244706	0.233121	632	-0.00394011	0.0218103	0.0382848	0.106383	0.121047	0.125574
633	0.0110256	-0.00224975	-0.00829475	0.0195385	0.00652174	0.00551641	0.00747253	0.0104706	0.00687898	0.21978	0.236078	0.233121	633	0.00236407	0.0185387	0.0336907	0.108747	0.133043	0.133231
634	-0.00179487	0.00280586	0.00177169	0.00415385	-0.00106168	-0.000523455	0.0125275	0.00764706	0.0088535	0.212088	0.22902	0.222293	634	0.00472813	0.0141767	0.0398162	0.102443	0.135224	0.127106
635	0.0135897	0.000278059	0.00378498	0.0169744	0.00399393	0.00148983	0.00747253	0.00854902	0.00815287	0.208242	0.22	0.215924	635	0.00866824	0.0207197	0.042879	0.104807	0.135224	0.134763
636	-0.00692308	-0.00730536	-0.00829475	0.00415385	0.00399393	-0.00455003	0.00928571	0.00721569	0.00312102	0.2	0.212941	0.206369	636	-0.00236407	0.0141767	0.0367534	0.110323	0.138495	0.145482
637	0.00589744	0.0103893	0.00177169	0.00158974	0.0191608	-0.00656332	0.00747253	0.00717647	0.00713376	0.191209	0.209804	0.197452	637	0.00157604	0.00981461	0.0352221	0.113475	0.135224	0.136294
638	-0.00948718	-0.012361	0.00378498	-0.00610256	0.00904954	-0.00253674	0.00857143	0.00596078	0.00430573	0.19011	0.203922	0.203822	638	0.00315209	0.0196292	0.0566616	0.119779	0.129771	0.151608
639	0.00333333	-0.00730536	0.00982484	0.0118462	-0.00106168	0.0075297	0.00901099	0.00831373	0.00507643	0.183516	0.199216	0.196815	639	0.00157604	0.0185387	0.0413476	0.116627	0.141767	0.148545
640	-0.00692308	-0.00224975	-0.00829475	0.0169744	0.0242164	0.0075297	0.00426923	0.0087451	0.0121656	0.18022	0.18902	0.195541	640	0.00551615	0.0185387	0.0413476	0.124507	0.147219	0.147014
641	0.00589744	0.00280586	-0.0163479	0.0118462	0.00652174	0.00350312	0.00425824	0.00839216	0.00783439	0.171429	0.187059	0.186624	641	0	0.0294438	0.0382848	0.122143	0.139586	0.148545
642	-0.00435897	0.0129171	-0.0163479	0.0195385	0.0216886	-0.0146165	0.00587912	0.00517647	0.00349045	0.166484	0.183529	0.181529	642	0.00394011	0.0316249	0.0352221	0.125296	0.143948	0.153139
643	0.00589744	-0.00224975	-0.00225488	0.00928205	0.0115774	0.0155828	0.00460989	0.00784314	0.00595541	0.159341	0.181961	0.182166	643	0.00551615	0.0229008	0.0382848	0.1316	0.153762	0.162328
644	-0.00435897	0.00280586	-0.00225488	0.00928205	0.00652174	-0.0105899	0.00532418	0.00545098	0.00289172	0.15989	0.173333	0.177707	644	0.00788022	0.0185387	0.0367534	0.133964	0.153762	0.160796
645	0.00333333	-0.00730536	-0.000241595	-0.00610256	-0.00358948	0.00148983	0.00458791	0.00737255	0.00429299	0.156044	0.173333	0.177707	645	0.00630418	0.0239913	0.0398162	0.136328	0.158124	0.157734
646	0.00589744	-0.00477755	0.00378498	0.0169744	0.0141052	-0.00455003	0.00697802	0.00334118	0.00352229	0.152747	0.165882	0.177707	646	0.00394011	0.0229008	0.0367534	0.141844	0.169029	0.165391
647	0.0238462	0.00533367	0.0138514	0.0118462	0.0343276	-0.00253674	0.00354396	0.00396078	-0.00336306	0.141209	0.162353	0.16879	647	0.0141844	0.0207197	0.0260337	0.144208	0.178844	0.163859
648	0.0264103	0.000278059	0.00781156	0.0297949	0.0216886	-0.00857661	0.00565934	0.00733333	0.00115287	0.142857	0.162745	0.171338	648	0.00788022	0.0196292	0.0306279	0.141844	0.165758	0.165391
649	-0.00179487	0.0129171	-0.010308	0.0221026	0.0242164	-0.0126032	0.00873626	0.00741176	0.00438217	0.139011	0.157647	0.166242	649	0.000788022	0.0250818	0.042879	0.153664	0.165758	0.166922
650	-0.0120513	-0.00983316	0.00781156	-0.0112308	0.016633	-0.00857661	0.00587912	0.00662745	0.00101911	0.139011	0.154118	0.157325	650	0.00788022	0.0316249	0.0382848	0.158392	0.169029	0.17611
651	-0.00179487	-0.0199444	0.0198913	-0.0137949	-0.00611729	0.00551641	-0.00473626	0.00533333	0.00306369	0.128571	0.152941	0.15414	651	0.00630418	0.0185387	0.0367534	0.159968	0.174482	0.179173
652	-0.0248718	-0.00730536	-0.00426817	0.0118462	-0.00358948	-0.0166298	1.43956e-06	0.00343137	0.000526752	0.134066	0.145882	0.156051	652	0.00945626	0.0305344	0.0321593	0.167061	0.184297	0.185299
653	-0.00435897	0.0179727	-0.00426817	-0.0112308	0.00904954	0.00148983	0.00240659	0.00827451	0.00309554	0.13022	0.14549	0.155414	653	0.0157604	0.0261723	0.0459418	0.164697	0.188659	0.194487
654	0.0110256	-0.012361	-0.00628146	0.0221026	-0.0086451	-0.0126032	-0.00195055	0.00318039	0.00567516	0.123626	0.143529	0.149045	654	0.0118203	0.0250818	0.0459418	0.177305	0.187568	0.196018
655	0.0161538	-0.00224975	0.00579827	0.00415385	0.016633	0.00350312	-0.00413736	0.00462745	0.00574522	0.126374	0.141961	0.151592	655	0.00866824	0.0261723	0.0474732	0.184397	0.202835	0.212864
656	-0.0274359	0.0179727	0.00579827	0.0144103	0.0216886	-0.00857661	0.00222527	0.00289804	0.0105096	0.12033	0.137255	0.156688	656	0.0141844	0.0174482	0.0336907	0.181245	0.199564	0.214395
657	0.0187179	-0.00983316	0.00177169	0.0221026	-0.00106168	-0.00656332	-0.00048022	0.00823529	0.00609554	0.12033	0.139216	0.156051	657	0.00945626	0.0272628	0.0367534	0.189913	0.208288	0.196018
658	-0.0120513	0.00786148	-0.00628146	0.0144103	0.016633	-0.0166298	-0.000147802	0.00623529	0.0077707	0.114835	0.135686	0.154777	658	0.0118203	0.0185387	0.0551302	0.192277	0.209378	0.226646
659	-0.00435897	-0.00983316	0.00378498	-0.00353846	-0.0086451	-0.000523455	-0.000664835	0.00358039	0.00923567	0.107692	0.132549	0.159236	659	0.0157604	0.0283533	0.042879	0.204098	0.210469	0.214395
660	0.0161538	-0.00983316	-0.000241595	0.0272308	-0.00358948	-0.00253674	-0.00807692	0.0037451	0.000904459	0.109341	0.128235	0.148408	660	0.0141844	0.0207197	0.0474732	0.20331	0.214831	0.229709
661	-0.03	0.00280586	-0.00426817	0.00415385	-0.00106168	-0.0146165	-0.00156044	0.00447059	0.00681529	0.10989	0.128627	0.150955	661	0.0070922	0.0272628	0.0551302	0.209614	0.217012	0.23124
662	-0.0120513	0.000278059	0.00378498	-0.0137949	0.0115774	0.023636	0.000730769	0.00245098	0.00381529	0.10989	0.123529	0.144586	662	0.0165485	0.0250818	0.0551302	0.208038	0.222465	0.232772
663	-0.00435897	-0.012361	0.00982484	0.00158974	-0.0187563	0.0155828	-0.00752747	0.00243922	0.00410828	0.0978022	0.125098	0.13949	663	0.0197006	0.0327154	0.0413476	0.218282	0.232279	0.226646
664	0.0161538	-0.012361	0.017878	0.0144103	-0.0086451	-0.00857661	-0.00165934	0.00905882	0.00286624	0.104396	0.127451	0.14586	664	0.0126084	0.0436205	0.0398162	0.22695	0.238822	0.235835
665	-0.0120513	-0.00224975	0.00177169	0.0144103	-0.00106168	-0.00455003	0.00060989	0.0113725	0.00904459	0.0972527	0.128235	0.22293	665	0.0133964	0.0316249	0.0459418	0.227738	0.242094	0.249617
666	0.00846154	-0.0148888	0.00781156	0.0400513	-0.00358948	0.00148983	0.00350549	-0.00227451	0.0105732	0.101099	0.121569	0.320382	666	0.0204886	0.0338059	0.0245023	0.237195	0.249727	0.232772
667	0.00846154	0.000278059	0.017878	0.0246667	0.00146613	-0.00857661	-3.01099e-05	0.0128235	0.00961783	0.0961538	0.12549	0.414013	667	0.0157604	0.0305344	0.0398162	0.243499	0.254089	0.249617
668	0.00333333	-0.00983316	-0.00225488	0.00928205	0.00904954	-0.0126032	0.0176923	0.00776471	0.0127389	0.104396	0.11451	0.415924	668	0.0204886	0.0305344	0.0336907	0.249015	0.254089	0.255743
669	0.0135897	-0.00224975	-0.00628146	0.0195385	-0.00106168	-0.000523455	0.017033	0.00392157	-0.0182166	0.0934066	0.112157	0.345223	669	0.0197006	0.0305344	0.0535988	0.253743	0.267176	0.266462
670	0.0135897	-0.0148888	0.017878	0.0246667	0.016633	0.00148983	0.00747253	0.00411765	0.00796178	0.0791209	0.102353	0.256051	670	0.0299448	0.0348964	0.0444104	0.263987	0.27699	0.271057
671	-0.0146154	-0.0325834	0.0118381	0.00158974	-0.0238119	0.00350312	0.00346154	0.00443137	-0.00687898	0.0714286	0.0976471	0.167516	671	0.0338849	0.0294438	0.0551302	0.264775	0.272628	0.286371
672	-0.03	0.000278059	0.00378498	0.00671795	-0.00106168	0.0115563	-0.00518132	0.00279608	0.00277707	0.0653846	0.101176	0.13121	672	0.0236407	0.0316249	0.0413476	0.274232	0.291167	0.295559
673	0.000769231	-0.0174166	0.0138514	0.00415385	-0.0137007	0.00350312	-0.00540659	0.00419608	0.00173248	0.0697802	0.0964706	0.116561	673	0.0299448	0.0381679	0.0474732	0.284476	0.286805	0.287902
674	0.00333333	0.00533367	0.00781156	0.00671795	0.00399393	-0.00857661	0.00167033	0.00144706	0.0058535	0.0747253	0.094902	0.114013	674	0.0204886	0.0272628	0.0643185	0.2829	0.292257	0.298622
675	0.0238462	0.00533367	-0.00829475	0.0297949	0.00652174	-0.00455003	-0.00521978	0.000870588	0.00656051	0.0730769	0.092549	0.122293	675	0.0283688	0.0338059	0.0520674	0.299448	0.286805	0.300153
676	0.00589744	0.00786148	-0.00829475	0.0118462	0.0242164	0.00148983	0.00102747	0.00351373	0.00336943	0.0791209	0.0929412	0.113376	676	0.0299448	0.0436205	0.050536	0.289992	0.307525	0.301685
677	-0.00179487	-0.00477755	0.00378498	0.00415385	-0.0162285	-0.00253674	-0.01	0.00223529	0.00568153	0.0703297	0.0866667	0.115924	677	0.0323089	0.0338059	0.0413476	0.299448	0.311887	0.30781
678	-0.00692308	-0.00983316	-0.00628146	0.0195385	0.0115774	-0.00253674	-0.0060989	0.00197255	0.00117834	0.0697802	0.0819608	0.107643	678	0.0330969	0.0327154	0.0444104	0.310481	0.324973	0.315467
679	0.000769231	-0.00477755	0.00177169	-0.00610256	0.00399393	0.00551641	-0.00490659	0.000823529	-0.000694268	0.0653846	0.0827451	0.112739	679	0.0267928	0.0316249	0.0474732	0.311269	0.316249	0.323124
680	-0.00435897	-0.00224975	0.00982484	0.0118462	0.00399393	-0.0126032	-0.00545604	0.00285098	0.00412739	0.0642857	0.0760784	0.0713376	680	0.0323089	0.0370774	0.042879	0.315997	0.315158	0.320061
681	-0.0197436	-0.0148888	0.017878	-0.0137949	0.00904954	0.00148983	-0.0045989	0.000905882	0.00166242	0.0653846	0.0733333	0.0694268	681	0.034673	0.0327154	0.0474732	0.312845	0.320611	0.332312
682	0.0110256	-0.00477755	0.0239179	0.00415385	0.0216886	0.00148983	-0.00967033	0.00201961	0.00212102	0.056044	0.0737255	0.0594268	682	0.0330969	0.0327154	0.0535988	0.316785	0.323882	0.327718
683	-0.0146154	0.0205005	-0.000241595	0.00158974	0.0141052	0.00350312	-0.00692308	0.00190196	0.00242038	0.0565934	0.0717647	0.0629936	683	0.0315209	0.0381679	0.050536	0.327029	0.326063	0.347626
684	-0.0223077	0.000278059	0.0198913	0.00415385	0.0216886	0.00350312	-0.00642857	0.00241961	0.00203822	0.0547253	0.0698039	0.057707	684	0.0378251	0.0327154	0.0459418	0.332545	0.321701	0.330781
685	-0.00179487	-0.00224975	-0.000241595	0.00671795	0.00652174	-0.00455003	-0.00714286	0.0021451	0.00396178	0.0542308	0.067451	0.0587898	685	0.037037	0.0348964	0.0566616	0.338849	0.321701	0.349158
686	0.0110256	-0.00730536	-0.000241595	0.00928205	0.0141052	0.00350312	-0.00862637	0.00157255	0.000324204	0.0528571	0.0670588	0.0581529	686	0.0386131	0.0348964	0.0459418	0.327817	0.332606	0.339969
687	0.0135897	-0.00477755	0.0158647	0.00671795	0.0115774	0.0155828	-0.0060989	0.00103529	0.00103185	0.0501648	0.0654902	0.0566242	687	0.0441292	0.0501636	0.0413476	0.339638	0.335878	0.346095
688	-0.0171795	0.00786148	0.00982484	0.00671795	0.0267442	-0.00253674	-0.00615385	0.00206275	0.00470701	0.0514286	0.0615686	0.0571338	688	0.036249	0.0523446	0.0535988	0.345942	0.338059	0.350689
689	0.0238462	-0.00477755	0.00378498	0.0221026	0.00652174	-0.00857661	-0.00857143	0.00156471	0.00140764	0.0442308	0.0615686	0.051465	689	0.0433412	0.0392585	0.0612557	0.340426	0.342421	0.358346
690	0.00589744	0.00280586	-0.00426817	0.00671795	-0.00358948	-0.0146165	-0.00857143	0.00112941	0.00458599	0.0437363	0.0619608	0.0531847	690	0.0338849	0.0392585	0.0444104	0.34279	0.346783	0.347626
691	-0.00179487	0.0103893	-0.0123213	0.00158974	-0.00611729	-0.0146165	-0.00879121	0.00198039	0.00189809	0.0415934	0.0564706	0.0448408	691	0.0417652	0.0577972	0.0398162	0.34673	0.352236	0.355283
692	-0.00435897	-0.00983316	0.00177169	0.0272308	-0.00358948	-0.00253674	-0.00857143	0.000905882	-0.00147134	0.0408791	0.0556863	0.0432484	692	0.0425532	0.04253	0.0566616	0.348306	0.347874	0.350689
693	-0.00435897	0.0255561	0.00982484	0.00158974	-0.00358948	-0.0126032	-0.0104396	0.00157255	0.0023758	0.0393956	0.0533333	0.0424841	693	0.0449173	0.0348964	0.058193	0.352246	0.338059	0.350689
694	0.0135897	0.000278059	0.00579827	0.0169744	0.0115774	-0.000523455	-0.00857143	0.0014	0.00303822	0.0375824	0.0517647	0.0421656	694	0.0417652	0.0501636	0.0566616	0.355398	0.345692	0.353752
695	0.0110256	-0.00224975	-0.00829475	0.0118462	0.016633	-0.00656332	-0.00923077	0.000709804	0.000796178	0.0343407	0.0490196	0.0401274	695	0.0496454	0.0392585	0.058193	0.357762	0.351145	0.376723
696	0.00846154	0.000278059	-0.00628146	0.00671795	0.016633	-0.0126032	-0.0106593	0.00209804	-6.6242e-06	0.0301648	0.0486275	0.0367516	696	0.0496454	0.0359869	0.050536	0.36643	0.356598	0.355283
697	-0.00692308	-0.0148888	-0.0123213	-0.00610256	-0.0086451	-0.00857661	-0.0112088	0.00168627	0.00224204	0.0314286	0.0466667	0.0393631	697	0.0464933	0.044711	0.0398162	0.365642	0.36205	0.355283
698	-0.0197436	-0.00477755	0.017878	-0.00610256	-0.00358948	-0.00455003	-0.0093956	0.0018549	-0.000118471	0.0295055	0.0486275	0.0400637	698	0.0457053	0.0479826	0.050536	0.364854	0.359869	0.367534
699	-0.00435897	0.000278059	0.00378498	0.0221026	0.00904954	-0.00253674	-0.0115385	0.00182353	0.000111465	0.0281868	0.0435294	0.0364331	699	0.0464933	0.0523446	0.0444104	0.371158	0.367503	0.359877
700	0.00846154	0.00533367	0.0138514	0.00671795	0.0141052	-0.000523455	-0.0103846	0.000560784	0.00326115	0.031044	0.0458824	0.036051	700	0.0488574	0.0534351	0.0535988	0.365642	0.364231	0.359877
701	-0.0223077	-0.00224975	0.00982484	0.00158974	0.00146613	-0.000523455							701	0.0480693	0.0523446	0.0444104	0.373522	0.364231	0.356815
702	0.0238462	0.00533367	0.00177169	0.00158974	0.00146613	0.00954298							702	0.0496454	0.0501636	0.0520674	0.379039	0.371865	0.369066
703	0.00846154	0.00786148	0.00579827	0.0169744	0.0115774	0.00350312							703	0.0488574	0.0458015	0.050536	0.375887	0.36096	0.367534
704	-0.00179487	0.00533367	0.0118381	0.00158974	0.0393832	-0.00455003							704	0.0512214	0.0545256	0.0444104	0.377463	0.365322	0.382848
705	0.00333333	0.00280586	-0.00225488	0.00158974	0.016633	-0.00253674							705	0.0472813	0.0490731	0.0444104	0.390071	0.386041	0.37366
706	-0.00179487	-0.00477755	0.0138514	-0.00353846	0.0191608	0.00148983							706	0.0559496	0.044711	0.0520674	0.387707	0.381679	0.387443
707	-0.00692308	-0.00983316	-0.00628146	-0.00866667	0.00146613	0.00954298							707	0.0535855	0.0523446	0.058193	0.397163	0.386041	0.382848
708	-0.00692308	-0.00477755	-0.0123213	-0.000974359	0.016633	-0.00253674							708	0.0520095	0.0621592	0.0444104	0.398739	0.401309	0.385911
709	0.000769231	-0.00477755	0.0138514	-0.00610256	0.00146613	0.0135696							709	0.0527975	0.0610687	0.0459418	0.411348	0.395856	0.3951
710	-0.00948718	0.00280586	0.00378498	-0.0137949	0.00146613	0.00350312							710	0.0527975	0.0512541	0.0474732	0.412924	0.407852	0.405819
711	-0.00948718	0.0154449	0.00378498	0.0144103	0.0115774	0.00148983							711	0.0488574	0.0567067	0.0490046	0.42238	0.413304	0.415008
712	0.000769231	0.00786148	-0.00225488	-0.00353846	-0.00611729	-0.0126032							712	0.0520095	0.0512541	0.050536	0.425532	0.420938	0.416539
713	0.0161538	-0.00477755	-0.00628146	0.0118462	0.016633	-0.00455003							713	0.0512214	0.040349	0.042879	0.439716	0.432933	0.427259
714	0.0135897	-0.00477755	0.00781156	0.00928205	0.00146613	0.0075297							714	0.0512214	0.0534351	0.0535988	0.449961	0.44602	0.434916
715	0.00589744	0.00533367	-0.00225488	0.0118462	0.00399393	0.00148983							715	0.0520095	0.0534351	0.0459418	0.460993	0.451472	0.45023
716	0.000769231	0.00533367	-0.00225488	0.0297949	0.0141052	-0.00253674							716	0.0527975	0.0643402	0.0551302	0.473601	0.465649	0.457887
717	-0.00948718	0.0129171	-0.00225488	-0.00610256	0.00652174	-0.0105899							717	0.0527975	0.0643402	0.0382848	0.485422	0.471101	0.470138
718	-0.00435897	-0.012361	0.00579827	0.00671795	0.00652174	0.00551641							718	0.0535855	0.0534351	0.058193	0.504334	0.494002	0.486983
719	0.000769231	0.00280586	0.00781156	0.0118462	0.00146613	0.00954298							719	0.0543735	0.0545256	0.050536	0.515366	0.504907	0.511485
720	-0.0197436	-0.0199444	0.00177169	-0.0137949	-0.0137007	0.00954298							720	0.0606777	0.0545256	0.0535988	0.529551	0.521265	0.525268
721	-0.0171795	-0.00983316	0.017878	-0.00610256	-0.00106168	-0.000523455							721	0.0622537	0.0545256	0.0474732	0.546887	0.545256	0.537519
722	-0.00435897	-0.00477755	0.00177169	0.0118462	0.00146613	0.00954298							722	0.0646178	0.0687023	0.0612557	0.565012	0.560523	0.54977
723	-0.00692308	-0.00983316	-0.00426817	0.0118462	0.00904954	-0.000523455							723	0.0622537	0.0588877	0.0551302	0.576044	0.570338	0.562021
724	-0.0197436	-0.00983316	0.00378498	-0.016359	0.00652174	-0.00455003							724	0.0567376	0.0567067	0.0459418	0.587864	0.588877	0.583461
725	-0.0146154	-0.012361	0.00579827	-0.0137949	-0.0162285	0.00350312							725	0.0654058	0.0512541	0.0597243	0.606777	0.609597	0.611026
726	0.00333333	-0.00730536	0.00177169	0.00671795	-0.0137007	-0.00656332							726	0.0646178	0.0632497	0.0444104	0.62963	0.623773	0.612557
727	-0.0146154	-0.00477755	0.017878	0.00415385	-0.00611729	0.0075297							727	0.0606777	0.0697928	0.0535988	0.647754	0.642312	0.632466
728	-0.0248718	-0.012361	-0.000241595	-0.0240513	-0.00358948	0.00954298							728	0.0622537	0.0632497	0.0520674	0.661939	0.660851	0.656968
729	0.000769231	0.00786148	0.00177169	-0.00353846	-0.00358948	-0.00253674							729	0.0748621	0.0654308	0.0551302	0.676123	0.683751	0.664625
730	-0.00435897	-0.00477755	-0.00225488	0.00158974	-0.0111729	0.00350312							730	0.0661939	0.0643402	0.0566616	0.687943	0.695747	0.683002
731	0.0110256	-0.00477755	-0.00829475	-0.00353846	-0.00106168	-0.00455003							731	0.0630418	0.0599782	0.0643185	0.717888	0.713195	0.727412
732	-0.0171795	-0.00477755	-0.0143346	-0.0189231	-0.0086451	-0.0166298							732	0.0693459	0.0599782	0.058193	0.736013	0.735005	0.728943
733	0.0110256	-0.00983316	0.00177169	0.0118462	-0.00358948	-0.000523455							733	0.070134	0.0687023	0.0520674	0.757289	0.751363	0.754977
734	0.0187179	0.00280586	-0.00225488	0.00928205	-0.00358948	0.00148983							734	0.0693459	0.0610687	0.0597243	0.780142	0.776445	0.774885
735	-0.00692308	-0.00224975	0.0138514	0.00671795	-0.00358948	0.00954298							735	0.0732861	0.0632497	0.0612557	0.791962	0.797165	0.785605
736	-0.0171795	0.000278059	0.00781156	-0.016359	0.00399393	0.00551641							736	0.0756501	0.0752454	0.0520674	0.820331	0.825518	0.822358
737	0.0110256	-0.012361	-0.00225488	0.00158974	-0.0162285	0.00148983							737	0.0756501	0.0796074	0.0627871	0.84082	0.842966	0.830015
738	-0.00179487	0.0154449	0.00781156	0.00671795	-0.0212841	-0.0105899							738	0.0732861	0.0730643	0.0658499	0.866036	0.869138	0.862175
739	0.00846154	0.0179727	0.0198913	-0.0137949	-0.0111729	0.00954298							739	0.0780142	0.0763359	0.0566616	0.877857	0.881134	0.865237
740	-0.0223077	-0.0148888	0.00579827	-0.0214872	-0.0288675	0.0115563							740	0.0788022	0.0763359	0.0627871	0.903073	0.900763	0.900459
741	-0.0146154	-0.0325834	-0.000241595	-0.0112308	-0.0162285	0.00350312							741	0.0795902	0.0796074	0.0566616	0.92041	0.922574	0.912711
742	-0.00692308	0.0103893	-0.000241595	0.0169744	0.00904954	0.0115563							742	0.0835303	0.0796074	0.0627871	0.943262	0.938931	0.937213
743	-0.00435897	0.0129171	-0.00225488	0.00671795	-0.00106168	-0.0105899							743	0.0890465	0.0730643	0.0658499	0.950355	0.964013	0.952527
744	0.0289744	0.0179727	0.0239179	-0.00610256	0.00146613	0.00954298							744	0.0827423	0.0774264	0.0658499	0.965327	0.958561	0.967841
745	0.00589744	-0.00477755	0.00177169	-0.0112308	-0.00611729	-0.000523455							745	0.0890465	0.102508	0.0689127	0.98424	0.97928	0.980092
746	0.0135897	0.0205005	0.00177169	-0.00866667	0.0191608	-0.000523455							746	0.0921986	0.0916031	0.0781011	0.985028	0.991276	0.986217
747	0.0264103	0.0103893	0.00982484	-0.0112308	0.00399393	0.00954298							747	0.0906225	0.0937841	0.0658499	0.995272	1.00109	0.990812
748	0.0238462	0.00533367	0.00378498	-0.000974359	0.0317998	-0.000523455							748	0.0914106	0.100327	0.0597243	0.996848	0.996728	0.983155
749	0.00846154	0.00280586	0.00982484	0.0118462	-0.00358948	0.00148983							749	0.0977147	0.102508	0.0627871	0.99606	1.00981	0.990812
750	-0.00435897	-0.025	-0.00829475	-0.0112308	-0.0111729	0.00148983							750	0.0953507	0.0916031	0.0520674	0.99606	1.00436	0.990812
751	-0.0120513	0.000278059	0.00177169	-0.0189231	-0.0137007	-0.0166298							751	0.100867	0.0981461	0.0765697	0.999212	1.00545	0.998469
752	-0.00948718	0.00786148	-0.00426817	-0.0137949	0.0115774	0.00148983							752	0.104807	0.0926936	0.0826953	1	0.991276	1
753	0.00333333	-0.00983316	0.00378498	-0.0189231	-0.0086451	0.0115563							753	0.100867	0.100327	0.0627871	0.999212	1.00436	0.995406
754	-0.0120513	-0.0148888	0.0158647	-0.00353846	-0.0086451	0.0115563							754	0.100079	0.101418	0.0735069	0.989756	0.986914	0.987749
755	0.00846154	0.0103893	-0.000241595	-0.0112308	-0.0137007	0.00148983							755	0.106383	0.107961	0.0689127	0.976359	0.980371	0.977029
756	-0.00179487	0.0205005	-0.00628146	-0.0240513	0.0317998	-0.00455003							756	0.111111	0.10687	0.0689127	0.976359	0.97819	0.960184
757	0.0135897	0.0179727	-0.00829475	0.00928205	0.0141052	-0.00253674							757	0.111899	0.0959651	0.0689127	0.959023	0.952017	0.952527
758	-0.00435897	0.0306117	-0.00829475	-0.000974359	-0.0086451	-0.0105899							758	0.107171	0.109051	0.0811639	0.935382	0.931298	0.924962
759	0.00846154	-0.00730536	-0.00628146	0.0118462	-0.0111729	-0.0105899							759	0.110323	0.113413	0.0826953	0.921986	0.912759	0.912711
760	-0.0146154	-0.0224722	0.00579827	-0.00866667	-0.0238119	0.0075297							760	0.112687	0.101418	0.0796325	0.892829	0.883315	0.897397
761	0.00589744	-0.0174166	-0.010308	0.00671795	-0.0212841	0.0075297							761	0.109535	0.117775	0.0750383	0.873916	0.863686	0.85758
762	0.0110256	-0.00477755	-0.010308	-0.00353846	0.00904954	0.00148983							762	0.107959	0.111232	0.0658499	0.851064	0.82988	0.828484
763	0.00333333	-0.00477755	-0.00628146	0.0169744	-0.00611729	0.00350312							763	0.107171	0.110142	0.0627871	0.823483	0.811341	0.796325
764	-0.00692308	0.000278059	-0.010308	-0.00610256	-0.0162285	0.00148983							764	0.107171	0.111232	0.0811639	0.797478	0.788441	0.794793
765	0.00589744	-0.0174166	-0.00426817	-0.000974359	0.00399393	-0.00253674							765	0.117415	0.114504	0.0689127	0.769898	0.758997	0.742726	0.0473267			0.856436
766	-0.0197436	0.0103893	0.00177169	-0.00610256	0.00146613	0.0196094							766	0.115051	0.116685	0.0658499	0.744681	0.728462	0.728943	0.0111881			0.883168
767	0.00333333	-0.00730536	-0.0143346	-0.0112308	-0.0111729	-0.0105899							767	0.117415	0.123228	0.0719755	0.713948	0.697928	0.693721	0.00990099	0	0.00603723	0.907921	0.896488	0.909574
768	0.0212821	-0.00730536	0.00177169	-0.000974359	0.0242164	0.00551641							768	0.114263	0.121047	0.0689127	0.695035	0.673937	0.663093	0.00944554	0.000369686	0.00147872	0.934653	0.942699	0.917553
769	0.0264103	0.0205005	0.00378498	0.032359	0.0343276	-0.00253674							769	0.111111	0.114504	0.058193	0.667455	0.640131	0.63706	0.00925743	0.00709797	-0.00160372	0.942574	0.94085	0.933511
770	0.0238462	0.0129171	-0.00829475	-0.00353846	0.00652174	-0.000523455							770	0.110323	0.111232	0.0796325	0.644602	0.607415	0.618683	0.00840594	0.00573013	-0.00239096	0.952475	0.959335	0.962766
771	0.0289744	0.0154449	-0.00225488	0.0195385	-0.00358948	-0.00656332							771	0.105595	0.113413	0.0627871	0.620961	0.581243	0.588055	0.00643564	0.00166359	0.00795213	0.960396	0.983364	0.968085
772	-0.00948718	-0.012361	0.00579827	0.0272308	-0.00611729	-0.00253674							772	0.115051	0.10687	0.0811639	0.595745	0.560523	0.565084	0.00921782	0.00968577	0.01125	0.975248	0.977819	1
773	0.00333333	0.0306117	-0.00426817	-0.00353846	0.00904954	0.0155828							773	0.113475	0.123228	0.0750383	0.568952	0.540894	0.542113	0.00830693	0.00878004	0.00667553	0.983168	1	0.99734
774	-0.0146154	-0.00983316	0.0138514	-0.0343077	-0.00106168	-0.00857661							774	0.122931	0.107961	0.0704441	0.547675	0.523446	0.525268	0.00790099	0.0107394	0.0135904	0.979208	0.983364	0.989362
775	0.00333333	-0.0148888	-0.00829475	0.0349231	-0.0162285	-0.0126032							775	0.110323	0.10578	0.0627871	0.526399	0.48855	0.479326	0.00814851	0.0118669	0.00205053	1	0.985213	0.992021
776	-0.0274359	-0.0351112	-0.00628146	-0.0266154	-0.0313953	0.0115563							776	0.118991	0.107961	0.0520674	0.502758	0.463468	0.45023	0.00683168	0.0114048	-0.000728723	0.978218	0.990758	0.973404
777	0.0161538	-0.00224975	0.00781156	0.0221026	-0.00106168	0.0115563							777	0.106383	0.10578	0.0643185	0.474389	0.444929	0.430322	0.00682178	0.018854	0.0081117	0.970297	0.979667	0.984043
778	-0.00692308	0.000278059	-0.00628146	-0.0112308	-0.0187563	0.00954298							778	0.108747	0.107961	0.0765697	0.450749	0.418757	0.424196	0.00750495	0.0143993	0.0043883	0.967327	0.977819	0.968085
779	0.00589744	-0.0174166	-0.00225488	0.0349231	-0.0238119	-0.00857661							779	0.112687	0.104689	0.0689127	0.42632	0.38277	0.382848	0.00559406	0.0136044	0.00789894	0.956436	0.963031	0.957447
780	0.0238462	0.0255561	-0.0163479	-0.00353846	0.00146613	-0.0126032							780	0.0992908	0.100327	0.0520674	0.403467	0.367503	0.346095	0.00837624	0.0151756	0.00683511	0.934653	0.950092	0.957447
781	0.0187179	0.0129171	0.017878	-0.0137949	0.029272	0.00148983							781	0.0985028	0.110142	0.0811639	0.379039	0.333697	0.339969	0.00845545	0.00591497	0.00223404	0.928713	0.931608	0.93617
782	0.0315385	-0.0199444	-0.0183612	0.0195385	0.00652174	-0.0105899							782	0.106383	0.109051	0.0673813	0.345154	0.321701	0.32925	0.00782178	0.0170055	0.00864362	0.90495	0.922366	0.917553
783	-0.0248718	0.0306117	-0.00628146	-0.00866667	-0.00106168	0.00551641							783	0.100867	0.102508	0.0765697	0.333333	0.292257	0.312404	0.00669307	0.017061	0.00211968	0.889109	0.913124	0.890957
784	0.000769231	0.000278059	-0.00829475	0.00671795	-0.00106168	-0.0105899							784	0.0992908	0.109051	0.0627871	0.312845	0.278081	0.272588	0.0119802	0.0229205	0.00297872	0.884158	0.887246	0.87234
785	-0.00692308	0.000278059	-0.0143346	-0.0189231	0.0141052	-0.0105899							785	0.103231	0.0948746	0.0643185	0.29078	0.248637	0.258806	0.00960396	0.0149353	0.0117819	0.857426	0.883549	0.837766
786	-0.0171795	0.00533367	-0.00628146	-0.0189231	-0.00611729	-0.0126032							786	0.0953507	0.08506	0.0597243	0.278172	0.23446	0.245023	0.00866337	0.0137893	0.00241755	0.835644	0.83549	0.824468
787	0.00589744	0.0280839	0.0219046	0.0169744	0.0141052	0.00954298							787	0.0937746	0.087241	0.0673813	0.261623	0.232279	0.20827	0.00846535	0.0139372	0.00643617	0.808911	0.813309	0.781915
788	-0.0351282	-0.0174166	-0.00225488	-0.000974359	-0.0086451	0.0175961							788	0.0866824	0.0981461	0.0735069	0.239559	0.195202	0.220521	0.00887129	0.0146211	0.00369681	0.778218	0.798521	0.776596
789	-0.00179487	-0.00477755	-0.0123213	0.0118462	0.00904954	-0.0226696							789	0.0914106	0.0719738	0.0566616	0.226162	0.198473	0.183767	0.00616832	0.0106285	0.000800532	0.758416	0.76525	0.760638
790	0.00589744	0.0205005	0.00781156	0.0374872	0.00904954	0.00350312							790	0.0921986	0.0730643	0.0413476	0.215918	0.176663	0.174579	0.00794059	0.0134196	0.00173404	0.726733	0.739372	0.720745
791	0.0135897	-0.00477755	-0.000241595	0.00671795	-0.00106168	0.00148983							791	0.0827423	0.0654308	0.0535988	0.200946	0.155943	0.171516	0.00663366	0.0163031	0.0110372	0.70297	0.728281	0.68883
792	0.00333333	0.00786148	0.00378498	-0.00866667	-0.00358948	-0.00857661							792	0.0843184	0.0839695	0.058193	0.192277	0.162486	0.160796	0.00728713	0.0214418	0.0043617	0.686139	0.700555	0.672872
793	-0.0428205	0.00786148	-0.0324542	-0.0240513	0.0115774	-0.0166298							793	0.0732861	0.0719738	0.0627871	0.188337	0.137405	0.156202	0.00458416	0.0134196	0.00803191	0.659406	0.669131	0.654255
794	0.0135897	-0.00983316	0.00579827	-0.00353846	-0.0111729	-0.00253674							794	0.0788022	0.0741549	0.0627871	0.166273	0.135224	0.143951	0.00751485	0.0171904	0.00829787	0.635644	0.652495	0.630319
795	-0.0120513	-0.0275278	0.0198913	-0.00866667	-0.0111729	0.00551641							795	0.0788022	0.0741549	0.0597243	0.160757	0.143948	0.128637	0.00823762	0.0129945	0.00473404	0.613861	0.622921	0.603723
796	-0.00948718	0.0179727	0.00579827	-0.00610256	0.0242164	0.0115563							796	0.0795902	0.0643402	0.0658499	0.146572	0.122137	0.124043	0.00657426	0.018281	0.00481383	0.59604	0.606285	0.579787
797	0.0135897	0.000278059	-0.0264143	0.0297949	0.0242164	-0.00656332							797	0.070134	0.0665213	0.0520674	0.141844	0.112323	0.111792	0.00766337	0.0147874	0.00406915	0.567327	0.5878	0.56383
798	0.00846154	-0.00224975	-0.0384941	-0.00353846	-0.0111729	-0.0266962							798	0.0654058	0.0534351	0.0490046	0.137116	0.102508	0.107198	0.00567327	0.0158041	-0.000343085	0.545545	0.550832	0.513298
799	-0.0146154	0.00786148	0.017878	-0.000974359	-0.00358948	-0.00656332							799	0.0732861	0.0501636	0.0382848	0.124507	0.0926936	0.0964778	0.00336634	0.0131423	0.0022367	0.524752	0.537893	0.5
800	0.0212821	0.00533367	-0.0183612	0.0118462	-0.0339232	-0.0166298							800	0.0457053	0.0501636	0.0643185	0.125296	0.0959651	0.107198	0.0110891	0.0139556	-0.00226596	0.511881	0.510166	0.489362
													801							0.00507921	0.019963	0.012234	0.481188	0.497227	0.478723
													802							0.0069901	0.0160628	0.0025	0.462376	0.476895	0.43617
													803							0.00411881	0.0208872	0.00957447	0.448515	0.449168	0.446809
													804							0.0050297	0.0158595	0.00165426	0.432673	0.438078	0.409574
													805							0.00471287	0.015268	0.00787234	0.407921	0.419593	0.398936
													806							0.00355446	0.0218115	0.00694149	0.393069	0.399261	0.37766
													807							0.00684158	0.0168577	0.0104787	0.383168	0.395564	0.364362
													808							0.0060198	0.016451	0.00646277	0.366337	0.382625	0.351064
													809							0.0029802	0.0121257	0.00245745	0.350495	0.354898	0.324468
													810							0.00537624	0.0126433	0.00646277	0.338614	0.347505	0.308511
													811							0.00783168	0.0180222	0.00555851	0.321782	0.32902	0.308511
													812							0.00167327	0.0181516	-0.00529255	0.309901	0.31793	0.292553
													813							0.00205941	0.0194085	0.000654255	0.29505	0.304991	0.287234
													814							0.00676238	0.0163956	-0.00135372	0.278218	0.295749	0.279255
													815							0.0039505	0.013586	0.0104255	0.272277	0.286506	0.259309
													816							0.00579208	0.0162477	0.00609043	0.269307	0.266174	0.249202
													817							0.00360396	0.0177079	-0.00150266	0.254455	0.269871	0.234574
													818							0.00676238	0.0126063	0.000944149	0.240594	0.25878	0.233245
													819							0.00368317	0.00425139	-0.000390957	0.226733	0.243993	0.219415
													820							0.0121782	0.00314233	-0.000129787	0.209901	0.242144	0.205585
																				0.00706931			0.19802	0.216266
																				0.0141584			0.175248	0.214418
																				0.0221782			0.174257	0.207024
																				0.0143564			0.161386	0.194085
																				0.0131683			0.169307	0.19963
																				0.0111881			0.159406	0.171534
																				0.00786139			0.144554	0.184843
																				0.0109901			0.153465	0.167098
																				0.010495			0.134653	0.16525
																				0.00467327			0.133663	0.160628
																								0.157856
																								0.160259
																								0.137153
																								0.148614
																								0.131978
																								0.138262
																								0.0942699
																								0.134566
																								0.100185
																								0.0818854
																								0.0805915
																								0.0550832
																								0.0430684
																								0.0772643
																								0.0149723
																								0.0691312
																								-0.00526802
																								-0.023475
																								-0.00147689
																								-0.0452865

## Sheet: Panel c
		Normalized absorbance and fluoresence spectra of compounds 15, 19 and 20.
Wavelength	absorbance 19	fluorescence 19	absorbance 15	fluorescence 15	absorbance 20	fluorescence 20
300	0.123059		0.0613156		0.0731555
301	0.116881		0.0590446		0.0705249
302	0.110369		0.0573218		0.0676437
303	0.104692		0.0544244		0.0647626
304	0.0976791		0.0523101		0.0607541
305	0.092169		0.0501958		0.0584993
306	0.0846552		0.0476116		0.0547413
307	0.0764735		0.0453406		0.0506075
308	0.0689598		0.0419734		0.0471001
309	0.0606111		0.0396241		0.0440937
310	0.0544331		0.0374315		0.0400852
311	0.048923		0.0356304		0.036703
312	0.0435799		0.0339076		0.0336966
313	0.0390716		0.0330462		0.0308155
314	0.0353982		0.0315583		0.0278091
315	0.0322257		0.0310102		0.0264312
316	0.03089		0.0303054		0.0250532
317	0.0282184		0.0302271		0.0232995
318	0.0258808		0.0296006		0.0216711
319	0.0240441		0.0292874		0.0204184
320	0.0223744		0.0288958		0.0200426
321	0.0215395		0.0283477		0.0195415
322	0.0207046		0.0276429		0.0191657
323	0.0202037		0.0270164		0.0185394
324	0.018701		0.0271731		0.0187899
325	0.0182		0.0270948		0.0186647
326	0.0175321		0.0269381		0.0186647
327	0.0166973		0.0270164		0.0182889
328	0.0163633		0.027408		0.0184141
329	0.0160294		0.0274863		0.0184141
330	0.0148606		0.0272514		0.0190405
331	0.0138587		0.027408		0.0191657
332	0.0136918		0.0266249		0.0187899
333	0.0130239		0.0257635		0.0190405
334	0.0126899		0.0246672		0.0187899
335	0.0118551		0.0227095		0.0202931
336	0.0116881		0.0212999		0.0201679
337	0.0126899		0.0188724		0.0200426
338	0.0116881		0.0175411		0.0200426
339	0.012022		0.0162099		0.0201679
340	0.0113541		0.0146437		0.0206689
341	0.0106863		0.0135474		0.0217963
342	0.00985139		0.0128426		0.0219216
343	0.0103523		0.0122944		0.0224226
344	0.00884956		0.0119812		0.0229237
345	0.00851561		0.0120595		0.0231742
346	0.00784772		0.0118246		0.0248027
347	0.00751378		0.0122161		0.0250532
348	0.00768075		0.0115114		0.0271828
349	0.00634497		0.0117463		0.0261806
350	0.00684588		0.0118246		0.0271828
351	0.00617799		0.0120595		0.0274333
352	0.00517616		0.0120595		0.0279344
353	0.00500918		0.0122944		0.0283102
354	0.00434129		0.0124511		0.0280596
355	0.00484221		0.0125294		0.0280596
356	0.00350643		0.0126077		0.0290618
357	0.00400735		0.0130775		0.028686
358	0.00283854		0.0129209		0.0289365
359	0.00267156		0.0130775		0.0284354
360	0.00333946		0.013704		0.0293123
361	0.00200367		0.0139389		0.028686
362	0.00233762		0.0138606		0.0288112
363	0.0018367		0.0141738		0.0301892
364	0.00233762		0.0142522		0.0304397
365	0.00166973		0.0142522		0.030565
366	0.0018367		0.0145654		0.0316923
367	0.00217065		0.0141738		0.0318176
368	0.000333946		0.0143305		0.0321934
369	0.00166973		0.0140955		0.0314418
370	0.000667891		0.0140955		0.0311913
371	0.000667891		0.0140172		0.031066
372	0.000667891		0.0137823		0.030565
373	0.00133578		0.0135474		0.0285607
374	0.00150276		0.0140955		0.0270575
375	-0.000500918		0.0136257		0.0265564
376	0.000333946		0.0135474		0.0251785
377	0.000333946		0.0133125		0.0243016
378	0.00100184		0.013704		0.0236753
379	0.00116881		0.0137823		0.0227984
380	0.000834864		0.013704		0.0216711
381	0.000834864		0.0132341		0.0214205
382	0.000667891		0.0128426		0.0215458
383	0.000834864		0.0129992		0.02117
384	0.000333946		0.0120595		0.0207942
385	0.000333946		0.0122944		0.0215458
386	0.000667891		0.011668		0.0210447
387	0.000500918		0.0113547		0.0202931
388	0.00116881		0.0109632		0.0209195
389	0.00100184		0.00994518		0.0205437
390	0.000500918		0.00924041		0.0217963
391	0.000834864		0.00861394		0.0217963
392	0.000500918		0.00814409		0.0214205
393	0.000667891		0.00759593		0.0212953
394	0.00100184		0.00673453		0.0219216
395	0.0018367		0.00649961		0.0225479
396	0.000834864		0.00657792		0.0221721
397	0.00217065		0.00602976		0.0224226
398	0.00133578		0.00563821		0.0226732
399	0.00166973		0.00516836		0.0222974
400	0.00116881		0.00501175		0.0226732
401	0.0018367		0.00469851		0.0215458
402	0.00217065		0.00438528		0.023049
403	0.00283854		0.0045419		0.0238006
404	0.00233762		0.00407204		0.0241764
405	0.00217065		0.00375881		0.0232995
406	0.00317248		0.00407204		0.0243016
407	0.0036734		0.0036805		0.0229237
408	0.00283854		0.00375881		0.0229237
409	0.00333946		0.00344558		0.0232995
410	0.00417432		0.00313234		0.0231742
411	0.00484221		0.00344558		0.0225479
412	0.00534313		0.00328896		0.023049
413	0.00450827		0.00305403		0.0238006
414	0.00567707		0.00281911		0.023049
415	0.00634497		0.00266249		0.0231742
416	0.00584405		0.00281911		0.0234248
417	0.00701286		0.00258418		0.02355
418	0.00717983		0.0027408		0.0240511
419	0.0073468		0.00234926		0.0238006
420	0.00818167		0.00242756		0.0241764
421	0.00818167		0.00234926		0.0240511
422	0.00968442		0.00203602		0.0248027
423	0.0103523		0.00227095		0.0243016
424	0.0115211		0.00219264		0.0248027
425	0.0113541		0.00227095		0.0243016
426	0.012356		0.00219264		0.0234248
427	0.0133578		0.00195771		0.0234248
428	0.0140257		0.0018794		0.0236753
429	0.0151945		0.0018011		0.0226732
430	0.0158624		0.00172279		0.0216711
431	0.0163633		0.00195771		0.02117
432	0.018534		0.00203602		0.0201679
433	0.0198698		0.0018011		0.0194163
434	0.0210386		0.0018011		0.0181636
435	0.0232092		0.0018794		0.0169109
436	0.0238771		0.0018011		0.0159088
437	0.0272166		0.00172279		0.0149067
438	0.0277175		0.0018011		0.0135287
439	0.0302221		0.00203602		0.0126519
440	0.0318918		0.00172279		0.0119003
441	0.0340624		0.00172279		0.0108982
442	0.036734		0.00148786		0.0105224
443	0.0384037		0.0018011		0.00989603
444	0.0409083		0.00164448		0.0088939
445	0.0425781		0.0018011		0.00864337
446	0.0450827		0.00172279		0.0077665
447	0.0477542		0.0018011		0.0077665
448	0.0499249		0.0018011		0.00751597
449	0.0519285		0.00156617		0.00651384
450	0.0544331		0.0018011		0.00651384
451	0.0582735		0.00156617		0.00601278
452	0.061613		0.00172279		0.00601278
453	0.0649524		0.0018011		0.00626331
454	0.0684588		0.00227095		0.00563698
455	0.0717983		0.00211433		0.00563698
456	0.0754717		0.00242756		0.00476012
457	0.0808148		0.00227095		0.00563698
458	0.086158		0.0018794		0.00476012
459	0.0903323		0.00219264		0.00501065
460	0.0953415		0.00242756		0.00488538
461	0.100518		0.00203602		0.00526118
462	0.105694		0.00234926		0.00425905
463	0.112707		0.00258418		0.00400852
464	0.118885		0.00266249		0.00438432
465	0.126064		0.00242756		0.00425905
466	0.133244		0.0027408		0.00413378
467	0.14009		0.0027408		0.00388325
468	0.146602		0.00297572		0.00350745
469	0.153114		0.00258418		0.00375799
470	0.160294		0.00313234		0.00325692
471	0.168976		0.0027408		0.00338219
472	0.176824		0.00328896		0.00300639
473	0.184338		0.00344558		0.00300639
474	0.191518		0.00344558		0.00325692
475	0.200367		0.00352388		0.00288112
476	0.210052		0.00360219		0.00238006
477	0.219235		0.00360219		0.00300639
478	0.229254		0.00360219		0.00288112
479	0.237769		0.00399374		0.00300639
480	0.247621		0.00383712		0.00313165
481	0.258808		0.00438528		0.00288112
482	0.269828		0.00430697		0.00250532
483	0.278177		0.00477682		0.00250532
484	0.287193		0.00469851		0.00263059
485	0.297379		0.00485513		0.00263059
486	0.308399		0.00524667		0.00263059
487	0.317749		0.00516836		0.00250532
488	0.327768		0.00571652		0.00238006
489	0.341292		0.00571652		0.00250532
490	0.35248		0.00610807		0.00212953
491	0.362665		0.00626468		0.00300639
492	0.372349		0.00610807		0.00263059
493	0.383536		0.00665623		0.00250532
494	0.398731		0.00673453		0.00250532
495	0.41259		0.00751762		0.00275586
496	0.428953		0.00751762		0.00263059
497	0.441643		0.00814409		0.00350745
498	0.455001		0.00814409		0.00263059
499	0.471364		0.00845732		0.00375799
500	0.490065		0.00814409		0.00300639
501	0.509935		0.00900548		0.00212953
502	0.531474		0.00908379		0.00313165
503	0.551511		0.00994518		0.00275586
504	0.570713		0.0102584		0.00425905
505	0.590249		0.0109632		0.00363272
506	0.610786		0.0119029		0.00400852
507	0.628319		0.0120595		0.00375799
508	0.646519		0.0129992		0.00450958
509	0.662548		0.0128426		0.00313165
510	0.675405		0.0134691		0.00388325
511	0.687427		0.0138606		0.00413378
512	0.695275		0.0148786		0.00388325
513	0.702955		0.0155051		0.00551171
514	0.710469		0.0162882		0.00526118
515	0.713809		0.0166797		0.00450958
516	0.717649		0.016993		0.00526118
517	0.71982		0.018011		0.00488538
518	0.719653		0.0186374		0.00588751
519	0.720154		0.0195771		0.00538645
520	0.720488		0.0198121		0.00626331
521	0.721489		0.0207518		0.00526118
522	0.722825		0.0223179		0.00626331
523	0.723827		0.0230227		0.00651384
524	0.725998		0.0231793		0.00651384
525	0.731007		0.0245106		0.00651384
526	0.736183		0.0252937		0.00714017
527	0.744866		0.0270948		0.00726544
528	0.755051		0.0282694		0.00739071
529	0.762565		0.0290525		0.0077665
530	0.774253		0.030462		0.0077665
531	0.792119		0.0325764		0.00789177
532	0.811321		0.0342208		0.0088939
533	0.827851		0.0361002		0.0088939
534	0.846886		0.037823		0.0092697
535	0.865086		0.039076		0.00989603
536	0.88529		0.0416601		0.00939496
537	0.903156		0.043148		0.0102718
538	0.922191		0.0446359		0.0101466
539	0.940892		0.0475333		0.0106476
540	0.95642		0.0488645		0.0107729
541	0.967273		0.0505873		0.0110234
542	0.977459		0.0519186		0.0119003
543	0.988646		0.0536413		0.011775
544	0.996327		0.0559906		0.0126519
545	1		0.058888		0.0121508
546	0.999165		0.0613939		0.0140298
547	0.994323		0.0627251		0.0137793
548	0.985139		0.065231		0.0142803
549	0.966772		0.0675803		0.0140298
550	0.936383		0.0710258		0.0157835
551	0.902989		0.0738449		0.0165351
552	0.865754		0.0757244		0.0165351
553	0.822341		0.0788567		0.0162846
554	0.776423		0.0806578		0.0167857
555	0.720988	0.618956	0.0840251		0.0176625
556	0.662047	0.667311	0.0868442		0.0181636
557	0.602772	0.719536	0.0891934		0.0184141
558	0.54383	0.765957	0.092639		0.0197921
559	0.49474	0.816248	0.0947533		0.02117
560	0.443814	0.854932	0.0978074		0.0204184
561	0.395892	0.891683	0.10094		0.0207942
562	0.351311	0.928433	0.10415		0.0214205
563	0.313575	0.951644	0.108222		0.0226732
564	0.279846	0.974855	0.11065		0.023049
565	0.247287	0.98646	0.113939		0.0234248
566	0.214393	0.990329	0.117854		0.02355
567	0.186509	1	0.121535		0.0261806
568	0.162965	0.982592	0.126703		0.0255543
569	0.140758	0.974855	0.130775		0.0274333
570	0.120387	0.959381	0.135317		0.0280596
571	0.101352	0.941973	0.140486		0.0283102
572	0.0846552	0.920696	0.146985		0.0289365
573	0.0714644	0.89942	0.153798		0.0295628
574	0.0604441	0.864603	0.161159		0.0300639
575	0.0504258	0.851064	0.16805		0.0323187
576	0.0412423	0.812379	0.176116		0.0323187
577	0.0345634	0.7853	0.183555		0.0325692
578	0.0270496	0.764023	0.193265		0.0336966
579	0.0237101	0.733075	0.202741		0.0349493
580	0.0202037	0.704062	0.211433		0.034824
581	0.0176991	0.68472	0.221222		0.0380809
582	0.0151945	0.667311	0.231323		0.0399599
583	0.0126899	0.640232	0.242052		0.0388325
584	0.0111872	0.624758	0.248943		0.0408368
585	0.00851561	0.603482	0.258183		0.0420894
586	0.00801469	0.588008	0.267032		0.042841
587	0.00667891	0.5706	0.276351		0.0437179
588	0.00634497	0.564797	0.285121		0.0434674
589	0.00417432	0.551257	0.294283		0.0454716
590	0.00450827	0.533849	0.302349		0.0454716
591	0.00667891	0.539652	0.309867		0.0471001
592	0.00517616	0.528046	0.317933		0.048478
593	0.00417432	0.524178	0.325998		0.0486033
594	0.00283854	0.518375	0.334064		0.0526118
595	0.00350643	0.522244	0.341973		0.0529876
596	0.00317248	0.518375	0.348395		0.0551171
597	0.000834864	0.514507	0.35372		0.0558687
598	0.00150276	0.510638	0.359436		0.0568709
599	0.00150276	0.518375	0.3639		0.0577477
600	0.0018367	0.514507	0.368598		0.0613804
601	0.00283854	0.522244	0.371652		0.06351
602	0.00166973	0.520309	0.375176		0.0638858
603	0.00233762	0.514507	0.377604		0.0666416
604	0.00166973	0.510638	0.379248		0.0682701
605	0.000166973	0.514507	0.382146		0.0707754
606	0.000333946	0.508704	0.383477		0.0705249
607	0.00100184	0.504836	0.386296		0.073406
608	0.000166973	0.504836	0.389037		0.0755355
609	0.00100184	0.502901	0.391621		0.0767882
610	-0.000500918	0.489362	0.393892		0.0766629
611	-0.000333946	0.485493	0.397181		0.0804209
612	0	0.481625	0.402741		0.0831768
613	0.000834864	0.471954	0.407596		0.0821746
614	0.000667891	0.460348	0.412764		0.0856821
615	0.000500918	0.450677	0.419264		0.0868095
616	0.00166973	0.441006	0.427173		0.0894401
617	0	0.431335	0.437197		0.0920707
618	0.000834864	0.421663	0.448786		0.0933233
619	0.000667891	0.408124	0.464135		0.0958286
620	0.0018367	0.39265	0.478152		0.0989603
621	0.000500918	0.381044	0.492169		0.10109
622	0.000333946	0.381044	0.509084		0.100463
623	-0.00250459	0.355899	0.53054		0.10347
624	0.00400735	0.352031	0.552937		0.106727
625	0.00217065	0.338491	0.578309		0.107353
626	0.000333946	0.334623	0.601253		0.110986
627	-0.0018367	0.319149	0.624511		0.113867
628	-0.00100184	0.301741	0.648786		0.114117
629	0.00250459	0.295938	0.675646		0.115996
630	0.00133578	0.288201	0.702897		0.119003
631	-0.00116881	0.276596	0.728583		0.120757
632	-0.000166973	0.268859	0.751684		0.123888
633	-0.00150276	0.26499	0.774393		0.125767
634	-0.000166973	0.251451	0.798747		0.128147
635	0.00100184	0.239845	0.824589		0.129651
636	0	0.237911	0.850431		0.131404
637	0.00133578	0.230174	0.87314		0.135663
638	0.00217065	0.224371	0.895067		0.136665
639	0.00133578	0.2147	0.920125		0.139296
640	0.000500918	0.205029	0.939702		0.141801
641	0.00166973	0.201161	0.960063		0.147814
642	-0.000500918	0.203095	0.975724		0.148315
643	-0.000166973	0.19323	0.987471		0.154328
644	0.00233762	0.191296	0.995301		0.156207
645	-0.00100184	0.1853	1		0.161343
646	0.000667891	0.179884	0.996868		0.16485
647	-0.000834864	0.175435	0.991386		0.167356
648	-0.000166973	0.175242	0.978074		0.173243
649	0.000500918	0.171954	0.962412		0.176876
650	0.00200367	0.169439	0.939702		0.182388
651	0	0.16325	0.917776		0.187649
652	0.000834864	0.160928	0.891934		0.19291
653	0.00434129	0.159961	0.862177		0.195791
654	-0.0018367	0.154739	0.830854		0.201178
655	-0.000834864	0.152031	0.797181		0.204309
656	0	0.148356	0.765074	0.57632	0.209696
657	-0.00200367	0.146228	0.729366	0.613409	0.217086
658	0.000166973	0.141973	0.691778	0.654779	0.219341
659	-0.00100184	0.142166	0.65278	0.693295	0.223725
660	-0.00116881	0.130561	0.618089	0.728959	0.230365
661	0.00317248	0.141586	0.579092	0.767475	0.234373
662	0.00116881	0.139652	0.538606	0.805991	0.241012
663	0.000166973	0.129014	0.496476	0.837375	0.246148
664	-0.000834864	0.131721	0.458183	0.868759	0.253038
665	0.00100184	0.128046	0.414565	0.900143	0.259927
666	0.00133578	0.126112	0.376116	0.924394	0.264437
667	-0.000834864	0.12089	0.342443	0.947218	0.272704
668	0.00133578	0.116054	0.30924	0.965763	0.278717
669	0.000834864	0.1147	0.277525	0.981455	0.284981
670	0.00100184	0.113733	0.250352	0.988588	0.289615
671	-0.00133578	0.111992	0.223962	0.994294	0.295127
672	0.00300551	0.107157	0.199843	0.998573	0.302393
673	0	0.111992	0.178387	1	0.306151
674	0.000166973	0.103675	0.159593	0.992867	0.313917
675	0.00150276	0.10058	0.1426	0.984308	0.318176
676	-0.00133578	0.0967118	0.129366	0.970043	0.323312
677	-0.000667891	0.0932302	0.117541	0.955777	0.325066
678	-0.00116881	0.0911025	0.104385	0.932953	0.328448
679	-0.00166973	0.0895551	0.0931088	0.907275	0.334461
680	-0.00100184	0.0895551	0.0843383	0.883024	0.339722
681	0.00217065	0.0808511	0.0753328	0.861626	0.339847
682	-0.00100184	0.0791103	0.0690681	0.838802	0.343605
683	0.00417432	0.0775629	0.0604542	0.810271	0.346486
684	0.000333946	0.0736944	0.0528583	0.787447	0.349117
685	0.00233762	0.0808511	0.0457322	0.758916	0.354128
686	-0.0036734	0.0719536	0.0420517	0.723252	0.358261
687	-0.0036734	0.0694391	0.0386844	0.699001	0.358512
688	0.00283854	0.0675048	0.0339076	0.67475	0.362145
689	0.00267156	0.0669246	0.0285826	0.643367	0.363272
690	0.000500918	0.0642166	0.0270164	0.611983	0.367406
691	0.00150276	0.0663443	0.0229444	0.592011	0.370287
692	0.00450827	0.0632495	0.0209084	0.566334	0.37154
693	0.00166973	0.0564797	0.0185591	0.546362	0.376425
694	0.00300551	0.0599613	0.0154268	0.524964	0.375298
695	-0.00133578	0.0518375	0.01574	0.504993	0.378429
696	-0.000667891	0.0539652	0.013704	0.480742	0.38344
697	0.000166973	0.0512573	0.0124511	0.46077	0.384191
698	0.000500918	0.054352	0.01065	0.447932	0.387949
699	-0.000333946	0.0454545	0.00978857	0.430813	0.387448
700	0.000500918	0.0450677	0.00861394	0.416548	0.393211
701	0.000667891	0.0452611	0.00884886	0.402282	0.397094
702	0.00200367	0.0489362	0.00790916	0.389444	0.402731
703	-0.00116881	0.0441006	0.00751762	0.378031	0.40223
704	-0.000333946	0.0410058	0.0091621	0.366619	0.407741
705	0.00317248	0.0390716	0.00673453	0.356633	0.413253
706	0.00233762	0.0446809	0.00681284	0.350927	0.417512
707	0.00100184	0.0367505	0.00485513	0.348074	0.425905
708	-0.00250459	0.0408124	0.00407204	0.335235	0.433045
709	-0.00100184	0.0390716	0.00587314	0.326676	0.441313
710	-0.00233762	0.0326886	0.00336727	0.328103	0.448829
711	0.00484221	0.0338491	0.00399374	0.32097	0.459351
712	-0.00133578	0.0321083	0.00352388	0.315264	0.473256
713	-0.00300551	0.0352031	0.00313234	0.308131	0.481774
714	0.000166973	0.0332689	0.00234926	0.306705	0.495929
715	0.00116881	0.0323017	0.00195771	0.300999	0.510334
716	-0.00116881	0.0284333	0.00227095	0.300999	0.524991
717	-0.00233762	0.0307544	0.00140955	0.296719	0.538895
718	0	0.0276596	0.00250587	0.295292	0.553301
719	0.000500918	0.0280464	0.00125294	0.291013	0.569711
720	0.00200367	0.0280464	0.00242756	0.28816	0.580358
721	0.0036734	0.0272727	0.00172279	0.289586	0.596893
722	0.000667891	0.0266925	0.00289742	0.281027	0.610297
723	-0.00200367	0.0247582	0.0027408	0.279601	0.626832
724	0.000333946	0.0266925	0.00133125	0.281027	0.641989
725	0.00100184	0.0270793	0	0.279601	0.657522
726	0.000667891	0.0255319	0.00211433	0.276748	0.674558
727	-0.00100184	0.0251451	0.00156617	0.273894	0.691595
728	0.00100184	0.0212766	0.00266249	0.275321	0.711387
729	-0.000333946	0.0243714	0.000234926	0.268188	0.728298
730	-0.000500918	0.0237911	0.00148786	0.265335	0.750219
731	0.000500918	0.0218569	0.00227095	0.261056	0.77164
732	0.0018367	0.0230174	0.00234926	0.261056	0.792559
733	0.000667891	0.0232108	0.00203602	0.256776	0.811474
734	0.000500918	0.0245648	0.00211433	0.252496	0.831893
735	-0.000500918	0.0192263	0.000939702	0.249643	0.852436
736	0.000834864	0.0222437	0.000234926	0.245364	0.87298
737	-0.000667891	0.0205029	0.000626468	0.236805	0.891144
738	0.000834864	0.0193424	0.00054816	0.236805	0.910435
739	0.000166973	0.0193424	0.00164448	0.231098	0.925091
740	0.000667891	0.0208897	0.0018794	0.231098	0.940248
741	0.000333946	0.0203095	0.00125294	0.221113	0.951146
742	-0.00283854	0.0181238	0.00297572	0.21826	0.967932
743	-0.00100184	0.0177756	0.000626468	0.215407	0.976575
744	0.000500918	0.0169632	0.00140955	0.208274	0.983966
745	0.00250459	0.0153191	0.00195771	0.201141	0.988726
746	-0.000166973	0.015706	-7.83085e-05	0.196862	0.993486
747	0.00450827	0.0131915	0.000939702	0.191155	0.997119
748	0.00267156	0.0187814	0.000783085	0.188302	1
749	0.0018367	0.0122824	-0.000156617	0.185449	0.998873
750	-0.000166973	0.0158221	0.00234926	0.17689	0.995616
751	-0.000166973	0.0140039	0.00164448	0.169757	0.993987
752	-0.000834864	0.015087	0.00125294	0.165478	0.987724
753	0.000166973	0.0154739	0.00195771	0.159772	0.977703
754	-0.00200367	0.0126499	0.00250587	0.154066	0.967055
755	0.00116881	0.0141006	0.0018011	0.152639	0.9529
756	-0.000166973	0.0110058	0.00156617	0.146933	0.935864
757	-0.00116881	0.0141393	0.000939702	0.142083	0.916322
758	0.00350643	0.012824	0.00117463	0.135378	0.893524
759	-0.000333946	0.0149323	0.00133125	0.134807	0.873481
760	0.00267156	0.0133849	-0.000626468	0.128959	0.84918	0.460648
761	0.000333946	0.00883946	0.00297572	0.121969	0.824377	0.489583
762	-0.000333946	0.00818182	0.00117463	0.119258	0.798697	0.520833
763	-0.00133578	0.0127466	0.000704777	0.114836	0.77427	0.548611
764	0.0018367	0.0104642	0.00172279	0.112126	0.750094	0.581019
765	-0.000834864	0.0116441	0.0018011	0.108274	0.722535	0.611111
766	-0.00166973	0.00841393	0.00321065	0.105991	0.704873	0.638889
767	-0.000333946	0.0108704	0.00211433	0.1	0.675936	0.667824
768	0.000667891	0.012089	0.00266249	0.0940086	0.646624	0.701389
769	0.000333946	0.0126886	0.000234926	0.0928673	0.621571	0.728009
770	-0.0018367	0.00555126	0.000861394	0.0900143	0.594138	0.755787
771	-0.000166973	0.00764023	0.0018011	0.0915835	0.566454	0.788194
772	0.00233762	0.00615087	0.00227095	0.0845934	0.540023	0.81713
773	0.00300551	0.00947776	0.00164448	0.0805991	0.51284	0.84375
774	-0.000667891	0.00748549	-0.000313234	0.0766049	0.488413	0.871528
775	-0.00417432	0.010677	0.00101801	0.0754636	0.456846	0.893519
776	-0.000333946	0.00839458	0.0045419	0.0760342	0.42578	0.91088
777	0.000500918	0.0084913	0.0036805	0.0733238	0.396843	0.931713
778	0.00350643	0.00564797	0.00156617	0.067903	0.372416	0.947917
779	-0.00116881	0.0067118	0.000861394	0.068331	0.352624	0.96412
780	-0.00100184	0.00452611	0.00203602	0.0660485	0.328323	0.972222
781	-0.000834864	0.00510638	0.00328896	0.0639087	0.302267	0.979167
782	0.00217065	0.00930368	0.00407204	0.0661912	0.278968	0.993056
783	0.00300551	0.00522244	0.00266249	0.0606277	0.259552	0.996528
784	0.00634497	0.00767892	0.000626468	0.0601997	0.244645	1
785	0.00400735	0.00777563	0.000469851	0.0579173	0.226481	0.99537
786	0.00166973	0.00870406	-0.000391543	0.0552068	0.208944	0.990741
787	0.00116881	0.00688588	0.000861394	0.053923	0.197294	0.984954
788	-0.00384037	0.00473888	0.00148786	0.0544936	0.184016	0.972222
789	0.0018367	0.000562863	0.00125294	0.0527817	0.172742	0.962963
790	0.00200367	0.00541586	0.00101801	0.0520685	0.164099	0.947917
791	0.00166973	0.00433269	0.00117463	0.0507846	0.149067	0.940972
792	-0.00417432	0.00615087	0.00446359	0.0487874	0.13892	0.917824
793	-0.00417432	0.00533849	-0.000469851	0.0490728	0.128774	0.898148
794	0.000500918	0.00510638	0.00328896	0.0475036	0.118377	0.878472
795	-0.000667891	0.00882012	0.00219264	0.0462197	0.109357	0.859954
796	0.00317248	0.00369439	0.000861394	0.0462197	0.102969	0.837963
797	-0.00133578	0.00500967	0.00203602	0.0477889	0.0949518	0.8125
798	-0.0018367	0.00348162	0.00227095	0.0453638	0.08706	0.791667
799	-0.00467524	0.00578337	0.00203602	0.0430813	0.0800451	0.768519
800	-0.000333946	0.0022824	0.000391543	0.0429387	0.0747839	0.743056
801						0.721065
802						0.694444
803						0.671296
804						0.650463
805						0.62963
806						0.604167
807						0.585648
808						0.560185
809						0.542824
810						0.517361
811						0.5
812						0.481481
813						0.465278
814						0.450231
815						0.43287
816						0.414352
817						0.40162
818						0.391204
819						0.37963
820						0.366898
821						0.355324
822						0.342593
823						0.336806
824						0.328704
825						0.321759
826						0.311343
827						0.305556
828						0.298611
829						0.288194
830						0.28588
831						0.277778
832						0.270833
833						0.268519
834						0.261574
835						0.253472
836						0.255787
837						0.246528
838						0.248843
839						0.246528
840						0.25
841						0.237269
842						0.231481
843						0.230324
844						0.231481
845						0.233796
846						0.229167
847						0.215278
848						0.225694
849						0.212963
850						0.21875
851						0.211806
852						0.222222
853						0.209491
854						0.211806
855						0.201389
856						0.217593
857						0.184028
858						0.193287
859						0.190972
860						0.202546
861						0.18287
862						0.190972
863						0.199074
864						0.204861
865						0.193287
866						0.199074
867						0.180556
868						0.162037
869						0.164352
870						0.186343
871						0.196759
872						0.193287
873						0.180556
874						0.21875
875						0.200231
876						0.211806
877						0.194444
878						0.175926
879						0.177083
880						0.174769

## Sheet: Panel d
				Photobleaching curves upon irradiation at the excitation maximum of compounds 15, 19, 20, and JF646. Triplicate measurements are found below, the figure in the paper shows the mean of these triplicates.
time	19			15			20			JF646-BG
0	1	1	0.986622	1	0.995569	1	1.00741	0.972868	0.994516	0.993958	0.993902	0.985075
1	0.991667	0.989011	0.989967	0.992687	1	0.992908	0.999782	1	0.990859	0.993958	0.993902	0.985075
2	0.994444	0.985348	0.991639	0.987203	0.988183	1	0.99106	0.982558	0.983547	1	1	0.988806
3	0.986111	0.992674	0.996656	0.996344	0.983752	0.980142	0.99324	0.96124	0.963437	0.996979	1	0.992537
4	0.986111	0.985348	0.994983	0.985375	0.995569	0.987234	0.988879	0.97093	0.972578	1	0.993902	0.985075
5	0.975	0.983516	0.998328	0.994516	0.992614	0.990071	1.00959	0.97093	0.989031	1	0.987805	0.985075
6	0.969444	0.978022	0.993311	0.994516	0.994092	0.992908	0.985608	0.978682	0.961609	0.996979	0.993902	0.988806
7	0.972222	0.981685	1	1	0.98966	0.985816	0.994331	0.972868	0.990859	1	1	0.988806
8	0.977778	0.985348	0.993311	0.992687	0.988183	0.984397	0.987789	0.972868	0.983547	0.996979	0.993902	0.992537
9	0.972222	0.97619	0.998328	0.981718	0.995569	0.977305	0.99215	0.976744	0.978062	0.996979	0.987805	0.992537
10	0.975	0.974359	0.994983	0.994516	1	0.975887	0.984518	0.98062	0.998172	0.996979	0.993902	0.988806
11	0.969444	0.968864	0.993311	0.989031	0.991137	0.982979	0.987789	0.972868	0.981718	1	1	0.992537
12	0.980556	0.972527	0.989967	0.998172	0.98966	0.984397	0.998692	0.98062	0.992687	0.993958	0.993902	0.992537
13	0.972222	0.967033	0.993311	0.989031	0.992614	0.985816	0.989969	0.982558	0.983547	0.996979	1	0.992537
14	0.966667	0.967033	0.993311	0.996344	0.982275	0.98156	0.977976	0.97093	0.981718	0.996979	0.993902	1
15	0.969444	0.974359	0.98495	0.992687	0.980798	0.978723	0.987789	0.996124	0.97989	0.993958	0.993902	0.992537
16	0.966667	0.965201	0.986622	0.985375	0.980798	0.980142	0.967074	0.967054	0.992687	0.996979	0.987805	0.996269
17	0.963889	0.965201	0.988294	0.985375	0.98966	0.982979	0.975796	0.957364	0.985375	0.993958	0.987805	1
18	0.966667	0.957875	0.98495	0.983547	0.983752	0.987234	0.994331	0.986434	0.981718	1	0.993902	0.996269
19	0.961111	0.957875	0.983278	0.985375	0.979321	0.980142	0.980157	0.94186	0.97989	0.993958	0.993902	0.996269
20	0.958333	0.96337	0.981605	0.983547	0.994092	0.982979	0.984518	0.953488	0.965265	0.996979	1	0.996269
21	0.955556	0.956044	0.976589	0.994516	0.991137	0.971631	0.970345	0.967054	0.968921	0.996979	0.993902	0.996269
22	0.958333	0.952381	0.981605	0.981718	0.979321	0.977305	0.970345	0.97093	0.990859	0.993958	0.993902	0.996269
23	0.952778	0.952381	0.978261	0.992687	0.977843	0.98156	0.983428	0.97093	0.983547	0.996979	0.993902	0.996269
24	0.958333	0.948718	0.978261	0.981718	0.980798	0.975887	0.986699	0.97093	0.987203	0.993958	0.987805	0.996269
25	0.952778	0.952381	0.9699	0.976234	0.986706	0.974468	0.981247	0.972868	0.992687	0.993958	0.993902	1
26	0.947222	0.946886	0.971572	0.992687	0.986706	0.987234	0.981247	0.972868	0.976234	0.996979	0.981707	0.996269
27	0.955556	0.950549	0.9699	0.978062	0.980798	0.977305	0.969254	0.976744	0.974406	0.996979	0.993902	0.996269
28	0.95	0.945055	0.968227	0.981718	0.985229	0.98156	0.974706	0.972868	0.978062	0.996979	0.993902	0.996269
29	0.944444	0.948718	0.9699	0.978062	0.977843	0.975887	0.984518	0.984496	1	0.993958	0.987805	1
30	0.944444	0.945055	0.968227	0.981718	0.983752	0.97305	0.974706	0.984496	0.992687	0.990937	0.993902	0.996269
31	0.938889	0.943223	0.963211	0.985375	0.979321	0.98156	0.983428	0.978682	0.998172	0.996979	0.993902	1
32	0.947222	0.943223	0.963211	0.976234	0.979321	0.974468	0.987789	0.959302	0.972578	0.996979	0.993902	1
33	0.944444	0.93956	0.963211	0.97989	0.974889	0.971631	0.974706	0.967054	0.968921	0.990937	0.987805	0.996269
34	0.941667	0.937729	0.961538	0.978062	0.974889	0.977305	0.987789	0.98062	0.97075	0.993958	0.987805	0.992537
35	0.944444	0.941392	0.954849	0.97989	0.988183	0.97305	0.982338	0.97093	0.963437	0.993958	0.987805	0.996269
36	0.938889	0.935897	0.956522	0.976234	0.974889	0.971631	0.963803	0.96124	0.963437	0.993958	0.993902	0.996269
37	0.938889	0.934066	0.953177	0.974406	0.977843	0.978723	0.982338	0.978682	0.965265	0.990937	0.987805	0.996269
38	0.936111	0.932234	0.946488	0.974406	0.976366	0.971631	0.971435	0.984496	0.968921	0.987915	0.993902	0.992537
39	0.936111	0.935897	0.951505	0.987203	0.977843	0.97305	0.983428	0.974806	0.976234	0.987915	0.993902	0.992537
40	0.941667	0.930403	0.948161	0.976234	0.970458	0.974468	0.997601	0.974806	0.989031	0.987915	0.993902	0.996269
41	0.933333	0.92674	0.949833	0.978062	0.968981	0.97305	0.968164	0.986434	0.974406	0.987915	0.993902	0.988806
42	0.938889	0.923077	0.946488	0.981718	0.977843	0.975887	0.962713	0.96124	0.957952	0.990937	0.987805	0.992537
43	0.933333	0.924908	0.944816	0.97075	0.976366	0.963121	0.962713	0.96124	0.968921	0.984894	0.987805	0.992537
44	0.933333	0.924908	0.941472	0.972578	0.973412	0.975887	0.95399	0.976744	0.989031	0.990937	0.993902	0.992537
45	0.930556	0.921245	0.939799	0.976234	0.974889	0.978723	0.967074	0.972868	0.981718	0.987915	0.993902	0.996269
46	0.927778	0.923077	0.941472	0.968921	0.971935	0.967376	0.972525	0.984496	0.961609	0.990937	0.987805	0.985075
47	0.930556	0.919414	0.936455	0.978062	0.968981	0.970213	0.979067	0.984496	0.97075	0.990937	0.987805	0.988806
48	0.925	0.921245	0.934783	0.976234	0.980798	0.971631	0.971435	0.96124	0.990859	0.984894	0.987805	0.988806
49	0.925	0.917582	0.931438	0.974406	0.977843	0.974468	0.972525	0.96124	0.974406	0.987915	0.987805	0.988806
50	0.916667	0.921245	0.938127	0.963437	0.970458	0.967376	0.980157	0.968992	0.968921	0.984894	0.987805	0.992537
51	0.919444	0.913919	0.93311	0.968921	0.973412	0.97305	0.973615	0.982558	0.987203	0.987915	0.987805	0.985075
52	0.922222	0.913919	0.931438	0.965265	0.971935	0.97305	0.970345	0.984496	0.968921	0.990937	0.993902	0.985075
53	0.922222	0.913919	0.926421	0.965265	0.970458	0.965957	0.985608	0.99031	0.968921	0.984894	0.993902	0.988806
54	0.919444	0.913919	0.931438	0.963437	0.974889	0.964539	0.969254	0.959302	0.983547	0.984894	0.987805	0.985075
55	0.916667	0.910256	0.93311	0.972578	0.977843	0.971631	0.959442	0.965116	0.985375	0.984894	0.993902	0.985075
56	0.913889	0.910256	0.931438	0.961609	0.968981	0.964539	0.964893	0.959302	0.963437	0.984894	0.987805	0.985075
57	0.913889	0.908425	0.924749	0.972578	0.964549	0.963121	0.962713	0.986434	0.972578	0.984894	0.993902	0.985075
58	0.916667	0.90293	0.924749	0.972578	0.970458	0.967376	0.974706	0.963178	0.97075	0.987915	0.987805	0.985075
59	0.911111	0.908425	0.921405	0.97075	0.974889	0.974468	0.968164	0.947674	0.978062	0.987915	0.987805	0.985075
60	0.911111	0.90293	0.921405	0.97075	0.971935	0.965957	0.980157	0.972868	0.983547	0.987915	0.993902	0.985075
61	0.908333	0.906593	0.919732	0.959781	0.961595	0.974468	0.958352	0.974806	0.959781	0.984894	0.987805	0.981343
62	0.911111	0.904762	0.916388	0.959781	0.970458	0.960284	0.972525	0.953488	0.972578	0.984894	0.993902	0.985075
63	0.908333	0.901099	0.919732	0.961609	0.971935	0.970213	0.970345	0.984496	0.965265	0.987915	0.993902	0.985075
64	0.905556	0.901099	0.914716	0.963437	0.964549	0.965957	0.95399	0.974806	0.954296	0.987915	0.987805	0.981343
65	0.902778	0.899267	0.91806	0.967093	0.964549	0.970213	0.956171	0.98062	0.963437	0.987915	0.993902	0.985075
66	0.9	0.901099	0.911371	0.961609	0.964549	0.967376	0.959442	0.945736	0.943327	0.987915	0.987805	0.985075
67	0.902778	0.901099	0.909699	0.963437	0.968981	0.961702	0.968164	0.976744	0.963437	0.987915	0.993902	0.985075
68	0.897222	0.897436	0.909699	0.957952	0.968981	0.967376	0.969254	0.968992	0.97075	0.987915	0.993902	0.985075
69	0.9	0.895604	0.908027	0.965265	0.968981	0.974468	0.964893	0.943798	0.976234	0.987915	0.987805	0.985075
70	0.9	0.895604	0.904682	0.963437	0.963072	0.967376	0.964893	0.974806	0.963437	0.987915	0.987805	0.985075
71	0.897222	0.895604	0.909699	0.959781	0.961595	0.968794	0.967074	0.97093	0.965265	0.984894	0.993902	0.985075
72	0.894444	0.89011	0.901338	0.95064	0.966027	0.958865	0.969254	0.978682	0.967093	0.984894	0.993902	0.988806
73	0.897222	0.895604	0.906355	0.961609	0.973412	0.968794	0.969254	0.959302	0.961609	0.987915	0.987805	0.985075
74	0.897222	0.89011	0.90301	0.963437	0.960118	0.960284	0.955081	0.955426	0.961609	0.987915	0.981707	0.977612
75	0.897222	0.886447	0.90301	0.961609	0.970458	0.961702	0.95072	0.963178	0.968921	0.981873	0.993902	0.981343
76	0.897222	0.882784	0.901338	0.968921	0.970458	0.958865	0.964893	0.972868	0.956124	0.987915	0.987805	0.981343
77	0.894444	0.888278	0.899666	0.965265	0.970458	0.963121	0.957261	0.963178	0.974406	0.987915	0.993902	0.985075
78	0.891667	0.886447	0.896321	0.961609	0.970458	0.961702	0.959442	0.963178	0.956124	0.984894	0.987805	0.985075
79	0.894444	0.882784	0.897993	0.952468	0.958641	0.971631	0.9529	0.965116	0.961609	0.987915	0.987805	0.985075
80	0.891667	0.888278	0.894649	0.959781	0.967504	0.956028	0.958352	0.968992	0.954296	0.984894	0.987805	0.981343
81	0.9	0.875458	0.896321	0.961609	0.961595	0.961702	0.959442	0.96124	0.963437	0.984894	0.993902	0.985075
82	0.897222	0.879121	0.886288	0.963437	0.960118	0.956028	0.960532	0.95155	0.972578	0.984894	0.993902	0.988806
83	0.894444	0.877289	0.891304	0.946984	0.966027	0.965957	0.949629	0.96124	0.967093	0.984894	0.987805	0.981343
84	0.891667	0.879121	0.886288	0.965265	0.966027	0.95461	0.946358	0.972868	0.963437	0.984894	0.993902	0.985075
85	0.891667	0.879121	0.88796	0.956124	0.961595	0.957447	0.947449	0.967054	0.974406	0.987915	0.987805	0.981343
86	0.886111	0.875458	0.886288	0.954296	0.964549	0.967376	0.9529	0.959302	0.972578	0.984894	0.993902	0.985075
87	0.886111	0.879121	0.88796	0.957952	0.957164	0.968794	0.955081	0.959302	0.957952	0.984894	0.987805	0.985075
88	0.886111	0.877289	0.882943	0.957952	0.964549	0.956028	0.959442	0.947674	0.968921	0.984894	0.987805	0.981343
89	0.880556	0.871795	0.882943	0.961609	0.960118	0.961702	0.939817	0.97093	0.952468	0.984894	0.987805	0.981343
90	0.888889	0.873626	0.881271	0.963437	0.971935	0.963121	0.95399	0.959302	0.972578	0.984894	0.987805	0.988806
91	0.880556	0.869963	0.882943	0.963437	0.961595	0.967376	0.95072	0.965116	0.952468	0.987915	0.987805	0.981343
92	0.883333	0.869963	0.879599	0.959781	0.963072	0.964539	0.956171	0.96124	0.961609	0.981873	0.993902	0.985075
93	0.883333	0.871795	0.874582	0.963437	0.964549	0.951773	0.940907	0.959302	0.961609	0.978852	0.993902	0.981343
94	0.883333	0.871795	0.876254	0.963437	0.957164	0.956028	0.957261	0.953488	0.954296	0.984894	0.987805	0.981343
95	0.886111	0.869963	0.876254	0.957952	0.960118	0.965957	0.9529	0.959302	0.956124	0.984894	0.987805	0.981343
96	0.883333	0.869963	0.876254	0.952468	0.963072	0.956028	0.959442	0.943798	0.967093	0.984894	0.987805	0.985075
97	0.886111	0.868132	0.87291	0.95064	0.964549	0.958865	0.946358	0.949612	0.95064	0.984894	0.987805	0.985075
98	0.877778	0.8663	0.87291	0.957952	0.963072	0.961702	0.948539	0.972868	0.956124	0.984894	0.987805	0.988806
99	0.877778	0.869963	0.871237	0.957952	0.964549	0.956028	0.945268	0.945736	0.967093	0.987915	0.987805	0.985075
100	0.877778	0.869963	0.869565	0.957952	0.960118	0.960284	0.949629	0.978682	0.946984	0.981873	0.993902	0.981343
101	0.875	0.864469	0.87291	0.954296	0.955687	0.957447	0.95072	0.968992	0.985375	0.984894	0.987805	0.985075
102	0.880556	0.862637	0.871237	0.95064	0.957164	0.960284	0.938727	0.957364	0.95064	0.984894	0.993902	0.981343
103	0.877778	0.860806	0.869565	0.961609	0.960118	0.951773	0.957261	0.943798	0.937843	0.978852	0.987805	0.985075
104	0.877778	0.864469	0.869565	0.952468	0.95421	0.953191	0.949629	0.957364	0.95064	0.987915	0.987805	0.985075
105	0.877778	0.858974	0.861204	0.956124	0.955687	0.950355	0.9529	0.945736	0.959781	0.981873	0.987805	0.981343
106	0.877778	0.855311	0.866221	0.945155	0.955687	0.95461	0.948539	0.95155	0.945155	0.981873	0.987805	0.985075
107	0.875	0.862637	0.864548	0.943327	0.961595	0.956028	0.943088	0.957364	0.948812	0.981873	0.987805	0.985075
108	0.875	0.857143	0.862876	0.948812	0.957164	0.951773	0.938727	0.967054	0.943327	0.984894	0.993902	0.985075
109	0.872222	0.855311	0.856187	0.943327	0.955687	0.957447	0.947449	0.96124	0.963437	0.984894	0.987805	0.981343
110	0.872222	0.851648	0.85786	0.956124	0.952733	0.948936	0.944178	0.965116	0.946984	0.984894	0.987805	0.981343
111	0.869444	0.849817	0.859532	0.952468	0.960118	0.953191	0.945268	0.955426	0.95064	0.981873	0.993902	0.985075
112	0.869444	0.857143	0.85786	0.943327	0.95421	0.950355	0.945268	0.957364	0.968921	0.981873	0.987805	0.981343
113	0.866667	0.855311	0.861204	0.959781	0.95421	0.953191	0.946358	0.949612	0.961609	0.981873	0.981707	0.981343
114	0.866667	0.849817	0.859532	0.948812	0.95421	0.953191	0.941997	0.95155	0.941499	0.981873	0.987805	0.985075
115	0.875	0.85348	0.854515	0.956124	0.951256	0.946099	0.938727	0.953488	0.946984	0.981873	0.987805	0.981343
116	0.866667	0.85348	0.85786	0.95064	0.960118	0.956028	0.95181	0.959302	0.945155	0.981873	0.987805	0.988806
117	0.869444	0.846154	0.851171	0.956124	0.955687	0.95461	0.941997	0.96124	0.943327	0.981873	0.981707	0.985075
118	0.872222	0.849817	0.852843	0.945155	0.946824	0.95461	0.95399	0.957364	0.959781	0.978852	0.993902	0.977612
119	0.866667	0.846154	0.852843	0.954296	0.958641	0.956028	0.946358	0.95155	0.945155	0.981873	0.981707	0.981343
120	0.869444	0.851648	0.854515	0.952468	0.95421	0.950355	0.941997	0.939922	0.961609	0.975831	0.993902	0.981343
121	0.869444	0.847985	0.852843	0.95064	0.95421	0.948936	0.958352	0.949612	0.954296	0.981873	0.987805	0.981343
122	0.861111	0.844322	0.852843	0.948812	0.957164	0.948936	0.934365	0.939922	0.957952	0.981873	0.987805	0.981343
123	0.866667	0.836996	0.847826	0.946984	0.951256	0.946099	0.948539	0.959302	0.946984	0.981873	0.987805	0.985075
124	0.861111	0.844322	0.847826	0.948812	0.960118	0.957447	0.941997	0.95155	0.956124	0.978852	0.987805	0.985075
125	0.855556	0.836996	0.849498	0.945155	0.95421	0.946099	0.948539	0.947674	0.976234	0.978852	0.993902	0.981343
126	0.861111	0.842491	0.844482	0.939671	0.946824	0.950355	0.949629	0.947674	0.957952	0.978852	0.987805	0.985075
127	0.858333	0.840659	0.844482	0.948812	0.955687	0.948936	0.95181	0.963178	0.957952	0.978852	0.987805	0.981343
128	0.863889	0.840659	0.846154	0.948812	0.95421	0.948936	0.95072	0.96124	0.974406	0.978852	0.987805	0.981343
129	0.855556	0.844322	0.846154	0.948812	0.948301	0.95461	0.940907	0.96124	0.95064	0.981873	0.987805	0.981343
130	0.858333	0.838828	0.842809	0.946984	0.957164	0.951773	0.95072	0.94186	0.959781	0.981873	0.993902	0.981343
131	0.863889	0.833333	0.839465	0.941499	0.951256	0.947518	0.938727	0.965116	0.968921	0.978852	0.987805	0.985075
132	0.858333	0.838828	0.83612	0.948812	0.952733	0.944681	0.937636	0.949612	0.967093	0.978852	0.987805	0.977612
133	0.858333	0.842491	0.837793	0.946984	0.955687	0.951773	0.938727	0.947674	0.959781	0.981873	0.981707	0.981343
134	0.855556	0.833333	0.834448	0.954296	0.952733	0.947518	0.9529	0.967054	0.937843	0.978852	0.981707	0.981343
135	0.858333	0.838828	0.839465	0.943327	0.946824	0.944681	0.934365	0.953488	0.957952	0.981873	0.987805	0.981343
136	0.858333	0.835165	0.837793	0.95064	0.952733	0.950355	0.946358	0.939922	0.952468	0.981873	0.987805	0.985075
137	0.858333	0.833333	0.841137	0.941499	0.951256	0.946099	0.949629	0.936047	0.943327	0.978852	0.987805	0.977612
138	0.855556	0.831502	0.83612	0.937843	0.957164	0.948936	0.939817	0.95155	0.961609	0.978852	0.981707	0.981343
139	0.852778	0.831502	0.834448	0.943327	0.949778	0.958865	0.947449	0.949612	0.941499	0.975831	0.987805	0.981343
140	0.858333	0.827839	0.832776	0.945155	0.951256	0.950355	0.940907	0.928295	0.954296	0.978852	0.993902	0.981343
141	0.85	0.826007	0.834448	0.946984	0.951256	0.950355	0.934365	0.957364	0.957952	0.978852	0.987805	0.977612
142	0.847222	0.827839	0.832776	0.941499	0.95421	0.946099	0.945268	0.934109	0.954296	0.981873	0.981707	0.981343
143	0.85	0.826007	0.832776	0.941499	0.949778	0.950355	0.943088	0.95155	0.943327	0.975831	0.987805	0.981343
144	0.852778	0.82967	0.832776	0.941499	0.94387	0.947518	0.938727	0.95155	0.957952	0.975831	0.97561	0.981343
145	0.85	0.827839	0.831104	0.943327	0.94387	0.950355	0.933275	0.943798	0.923218	0.978852	0.987805	0.985075
146	0.847222	0.82967	0.829431	0.948812	0.946824	0.943262	0.941997	0.959302	0.946984	0.978852	0.981707	0.977612
147	0.85	0.826007	0.831104	0.941499	0.946824	0.946099	0.934365	0.945736	0.948812	0.975831	0.987805	0.981343
148	0.85	0.826007	0.827759	0.943327	0.948301	0.950355	0.932185	0.949612	0.928702	0.975831	0.981707	0.981343
149	0.847222	0.820513	0.83612	0.945155	0.942393	0.947518	0.932185	0.949612	0.959781	0.975831	0.987805	0.977612
150	0.855556	0.820513	0.829431	0.939671	0.945347	0.946099	0.932185	0.949612	0.936015	0.975831	0.981707	0.981343
151	0.85	0.826007	0.826087	0.945155	0.945347	0.943262	0.930004	0.949612	0.948812	0.978852	0.987805	0.981343
152	0.85	0.820513	0.826087	0.934186	0.946824	0.939007	0.928914	0.955426	0.957952	0.975831	0.993902	0.977612
153	0.844444	0.822344	0.822742	0.937843	0.949778	0.944681	0.944178	0.953488	0.946984	0.975831	0.987805	0.973881
154	0.847222	0.824176	0.822742	0.943327	0.949778	0.956028	0.935456	0.955426	0.939671	0.97281	0.987805	0.977612
155	0.844444	0.820513	0.82107	0.941499	0.948301	0.941844	0.939817	0.953488	0.939671	0.975831	0.981707	0.977612
156	0.844444	0.815018	0.822742	0.939671	0.940916	0.944681	0.931095	0.957364	0.937843	0.975831	0.981707	0.977612
157	0.841667	0.815018	0.82107	0.937843	0.940916	0.947518	0.946358	0.95155	0.952468	0.975831	0.981707	0.985075
158	0.844444	0.81685	0.819398	0.937843	0.945347	0.940426	0.949629	0.95155	0.948812	0.97281	0.987805	0.977612
159	0.844444	0.818681	0.817726	0.936015	0.946824	0.944681	0.940907	0.943798	0.95064	0.978852	0.987805	0.977612
160	0.838889	0.815018	0.817726	0.936015	0.949778	0.939007	0.938727	0.957364	0.939671	0.975831	0.987805	0.973881
161	0.838889	0.815018	0.824415	0.936015	0.952733	0.944681	0.931095	0.932171	0.937843	0.978852	0.987805	0.977612
162	0.836111	0.811355	0.817726	0.932358	0.945347	0.950355	0.933275	0.957364	0.945155	0.975831	0.981707	0.977612
163	0.844444	0.815018	0.812709	0.932358	0.946824	0.944681	0.933275	0.932171	0.926874	0.978852	0.987805	0.977612
164	0.841667	0.815018	0.82107	0.939671	0.936484	0.941844	0.944178	0.95155	0.928702	0.975831	0.981707	0.977612
165	0.844444	0.815018	0.819398	0.937843	0.940916	0.947518	0.940907	0.932171	0.957952	0.978852	0.97561	0.977612
166	0.838889	0.811355	0.816054	0.934186	0.946824	0.944681	0.946358	0.947674	0.941499	0.97281	0.987805	0.973881
167	0.838889	0.809524	0.812709	0.939671	0.94387	0.943262	0.940907	0.943798	0.936015	0.975831	0.987805	0.977612
168	0.838889	0.813187	0.812709	0.934186	0.942393	0.93617	0.932185	0.945736	0.93053	0.975831	0.987805	0.977612
169	0.838889	0.809524	0.812709	0.936015	0.942393	0.934752	0.928914	0.959302	0.937843	0.975831	0.987805	0.973881
170	0.841667	0.811355	0.814381	0.937843	0.948301	0.940426	0.933275	0.945736	0.934186	0.975831	0.981707	0.973881
171	0.836111	0.811355	0.812709	0.936015	0.946824	0.947518	0.924553	0.957364	0.93053	0.975831	0.97561	0.973881
172	0.836111	0.811355	0.811037	0.928702	0.948301	0.943262	0.935456	0.957364	0.932358	0.978852	0.987805	0.977612
173	0.836111	0.807692	0.811037	0.925046	0.942393	0.943262	0.933275	0.945736	0.954296	0.978852	0.987805	0.973881
174	0.830556	0.809524	0.807692	0.937843	0.945347	0.939007	0.932185	0.939922	0.967093	0.975831	0.987805	0.973881
175	0.830556	0.805861	0.809365	0.932358	0.942393	0.944681	0.934365	0.957364	0.93053	0.97281	0.987805	0.977612
176	0.833333	0.804029	0.807692	0.934186	0.945347	0.937589	0.931095	0.945736	0.946984	0.975831	0.981707	0.977612
177	0.830556	0.807692	0.807692	0.925046	0.94387	0.944681	0.934365	0.97093	0.934186	0.978852	0.981707	0.970149
178	0.833333	0.805861	0.80602	0.932358	0.945347	0.947518	0.939817	0.939922	0.917733	0.978852	0.981707	0.973881
179	0.836111	0.805861	0.80602	0.93053	0.939439	0.939007	0.928914	0.96124	0.932358	0.978852	0.981707	0.970149
180	0.827778	0.800366	0.807692	0.93053	0.946824	0.940426	0.921282	0.955426	0.932358	0.97281	0.981707	0.973881
181	0.833333	0.804029	0.804348	0.925046	0.945347	0.934752	0.928914	0.930233	0.946984	0.97281	0.981707	0.973881
182	0.833333	0.804029	0.802676	0.919561	0.940916	0.940426	0.940907	0.959302	0.945155	0.975831	0.981707	0.970149
183	0.830556	0.800366	0.797659	0.921389	0.942393	0.937589	0.940907	0.937984	0.95064	0.978852	0.981707	0.977612
184	0.833333	0.804029	0.801003	0.915905	0.932053	0.940426	0.944178	0.920543	0.939671	0.975831	0.981707	0.970149
185	0.830556	0.805861	0.799331	0.928702	0.937962	0.941844	0.935456	0.949612	0.956124	0.978852	0.981707	0.973881
186	0.830556	0.798535	0.801003	0.937843	0.932053	0.93617	0.928914	0.957364	0.932358	0.975831	0.987805	0.970149
187	0.822222	0.800366	0.799331	0.921389	0.939439	0.934752	0.928914	0.926357	0.952468	0.97281	0.981707	0.970149
188	0.836111	0.796703	0.799331	0.923218	0.939439	0.934752	0.931095	0.957364	0.932358	0.978852	0.981707	0.970149
189	0.833333	0.798535	0.795987	0.93053	0.929099	0.937589	0.934365	0.939922	0.948812	0.97281	0.981707	0.977612
190	0.827778	0.796703	0.799331	0.923218	0.936484	0.937589	0.930004	0.94186	0.945155	0.97281	0.981707	0.973881
191	0.830556	0.800366	0.797659	0.928702	0.939439	0.940426	0.938727	0.934109	0.923218	0.975831	0.981707	0.973881
192	0.827778	0.798535	0.795987	0.926874	0.935007	0.943262	0.927824	0.943798	0.939671	0.975831	0.981707	0.973881
193	0.822222	0.796703	0.794314	0.928702	0.94387	0.934752	0.928914	0.936047	0.928702	0.975831	0.981707	0.966418
194	0.822222	0.794872	0.789298	0.923218	0.937962	0.941844	0.933275	0.945736	0.93053	0.97281	0.981707	0.970149
195	0.827778	0.796703	0.79097	0.928702	0.937962	0.929078	0.923463	0.947674	0.93053	0.975831	0.981707	0.973881
196	0.833333	0.794872	0.794314	0.923218	0.93353	0.943262	0.930004	0.934109	0.954296	0.97281	0.981707	0.970149
197	0.825	0.796703	0.794314	0.926874	0.939439	0.933333	0.938727	0.943798	0.934186	0.975831	0.981707	0.970149
198	0.830556	0.791209	0.795987	0.921389	0.93353	0.934752	0.933275	0.953488	0.936015	0.97281	0.981707	0.973881
199	0.822222	0.791209	0.792642	0.926874	0.927622	0.943262	0.939817	0.943798	0.93053	0.97281	0.981707	0.970149
200	0.825	0.789377	0.79097	0.921389	0.935007	0.931915	0.932185	0.945736	0.936015	0.97281	0.981707	0.970149
201	0.819444	0.796703	0.79097	0.925046	0.93353	0.931915	0.938727	0.945736	0.936015	0.975831	0.981707	0.966418
202	0.816667	0.789377	0.787625	0.923218	0.936484	0.934752	0.927824	0.95155	0.932358	0.97281	0.987805	0.970149
203	0.822222	0.791209	0.785953	0.928702	0.935007	0.939007	0.928914	0.947674	0.945155	0.975831	0.981707	0.966418
204	0.819444	0.791209	0.784281	0.919561	0.936484	0.939007	0.936546	0.939922	0.943327	0.97281	0.981707	0.966418
205	0.819444	0.791209	0.782609	0.926874	0.939439	0.933333	0.927824	0.943798	0.952468	0.975831	0.981707	0.970149
206	0.822222	0.791209	0.784281	0.925046	0.93353	0.939007	0.932185	0.943798	0.928702	0.975831	0.981707	0.970149
207	0.819444	0.787546	0.779264	0.925046	0.936484	0.930496	0.926734	0.949612	0.93053	0.975831	0.981707	0.970149
208	0.822222	0.789377	0.784281	0.925046	0.923191	0.940426	0.935456	0.934109	0.928702	0.97281	0.981707	0.973881
209	0.819444	0.783883	0.780936	0.917733	0.935007	0.92766	0.921282	0.934109	0.939671	0.97281	0.981707	0.970149
210	0.819444	0.783883	0.780936	0.923218	0.935007	0.939007	0.927824	0.94186	0.943327	0.97281	0.981707	0.970149
211	0.816667	0.789377	0.782609	0.921389	0.936484	0.934752	0.934365	0.94186	0.943327	0.975831	0.981707	0.966418
212	0.811111	0.785714	0.77592	0.93053	0.935007	0.940426	0.919102	0.934109	0.93053	0.969789	0.981707	0.966418
213	0.819444	0.787546	0.777592	0.919561	0.940916	0.937589	0.933275	0.939922	0.934186	0.97281	0.97561	0.962687
214	0.813889	0.78022	0.779264	0.917733	0.93353	0.931915	0.926734	0.945736	0.921389	0.97281	0.981707	0.973881
215	0.813889	0.782051	0.779264	0.917733	0.93353	0.930496	0.927824	0.959302	0.936015	0.97281	0.981707	0.970149
216	0.808333	0.785714	0.779264	0.912249	0.927622	0.929078	0.940907	0.947674	0.937843	0.97281	0.981707	0.966418
217	0.819444	0.78022	0.77592	0.921389	0.93353	0.92766	0.935456	0.934109	0.936015	0.97281	0.97561	0.966418
218	0.813889	0.783883	0.774247	0.926874	0.932053	0.933333	0.923463	0.955426	0.939671	0.97281	0.981707	0.966418
219	0.808333	0.783883	0.774247	0.919561	0.930576	0.929078	0.91365	0.94186	0.919561	0.97281	0.981707	0.966418
220	0.811111	0.783883	0.774247	0.917733	0.932053	0.929078	0.919102	0.949612	0.926874	0.97281	0.97561	0.970149
221	0.808333	0.776557	0.772575	0.912249	0.927622	0.926241	0.921282	0.934109	0.917733	0.975831	0.981707	0.970149
222	0.808333	0.78022	0.772575	0.926874	0.929099	0.931915	0.918011	0.934109	0.934186	0.969789	0.981707	0.970149
223	0.808333	0.78022	0.770903	0.921389	0.929099	0.93617	0.923463	0.949612	0.93053	0.97281	0.981707	0.966418
224	0.808333	0.778388	0.772575	0.914077	0.93353	0.920567	0.925643	0.94186	0.934186	0.97281	0.97561	0.970149
225	0.808333	0.778388	0.770903	0.921389	0.927622	0.92766	0.922372	0.943798	0.936015	0.969789	0.981707	0.966418
226	0.805556	0.774725	0.770903	0.917733	0.93353	0.924823	0.934365	0.937984	0.936015	0.97281	0.97561	0.962687
227	0.802778	0.776557	0.769231	0.917733	0.923191	0.929078	0.925643	0.932171	0.937843	0.97281	0.97561	0.970149
228	0.808333	0.776557	0.765886	0.915905	0.926145	0.926241	0.922372	0.934109	0.928702	0.97281	0.97561	0.966418
229	0.805556	0.78022	0.769231	0.921389	0.93353	0.933333	0.935456	0.937984	0.937843	0.97281	0.981707	0.970149
230	0.805556	0.774725	0.769231	0.914077	0.93353	0.930496	0.921282	0.939922	0.919561	0.969789	0.981707	0.966418
231	0.808333	0.774725	0.764214	0.923218	0.926145	0.92766	0.919102	0.945736	0.925046	0.97281	0.97561	0.970149
232	0.802778	0.778388	0.765886	0.917733	0.930576	0.924823	0.927824	0.94186	0.941499	0.97281	0.981707	0.962687
233	0.797222	0.774725	0.765886	0.925046	0.926145	0.92766	0.924553	0.943798	0.95064	0.97281	0.97561	0.966418
234	0.808333	0.774725	0.76087	0.923218	0.926145	0.930496	0.914741	0.949612	0.936015	0.969789	0.97561	0.970149
235	0.802778	0.772894	0.767559	0.923218	0.924668	0.919149	0.916921	0.945736	0.939671	0.969789	0.981707	0.966418
236	0.805556	0.776557	0.765886	0.915905	0.930576	0.92766	0.924553	0.930233	0.95064	0.969789	0.981707	0.970149
237	0.805556	0.771062	0.764214	0.925046	0.926145	0.929078	0.935456	0.924419	0.934186	0.975831	0.981707	0.970149
238	0.802778	0.774725	0.76087	0.914077	0.932053	0.924823	0.918011	0.934109	0.936015	0.969789	0.981707	0.970149
239	0.797222	0.772894	0.762542	0.919561	0.920236	0.929078	0.91147	0.930233	0.93053	0.97281	0.97561	0.966418
240	0.8	0.771062	0.76087	0.917733	0.93353	0.923404	0.922372	0.943798	0.941499	0.969789	0.981707	0.970149
241	0.802778	0.772894	0.765886	0.912249	0.926145	0.923404	0.932185	0.932171	0.926874	0.97281	0.97561	0.966418
242	0.797222	0.774725	0.757525	0.917733	0.932053	0.929078	0.91365	0.932171	0.926874	0.97281	0.97561	0.970149
243	0.797222	0.771062	0.759197	0.915905	0.923191	0.930496	0.91256	0.936047	0.939671	0.969789	0.97561	0.962687
244	0.8	0.771062	0.76087	0.919561	0.93353	0.926241	0.91256	0.936047	0.937843	0.969789	0.97561	0.966418
245	0.797222	0.771062	0.762542	0.912249	0.918759	0.929078	0.919102	0.928295	0.937843	0.97281	0.97561	0.966418
246	0.797222	0.771062	0.764214	0.915905	0.93353	0.921986	0.910379	0.945736	0.923218	0.97281	0.97561	0.973881
247	0.794444	0.772894	0.757525	0.914077	0.929099	0.923404	0.919102	0.926357	0.928702	0.969789	0.97561	0.966418
248	0.8	0.772894	0.754181	0.91042	0.926145	0.930496	0.931095	0.934109	0.936015	0.969789	0.987805	0.966418
249	0.791667	0.772894	0.757525	0.912249	0.930576	0.920567	0.926734	0.937984	0.932358	0.969789	0.97561	0.966418
250	0.797222	0.772894	0.759197	0.921389	0.932053	0.930496	0.915831	0.943798	0.937843	0.97281	0.97561	0.966418
251	0.8	0.767399	0.754181	0.917733	0.929099	0.92766	0.925643	0.94186	0.936015	0.969789	0.97561	0.970149
252	0.791667	0.765568	0.757525	0.917733	0.93353	0.930496	0.928914	0.928295	0.932358	0.969789	0.981707	0.970149
253	0.791667	0.767399	0.755853	0.919561	0.924668	0.934752	0.921282	0.95155	0.934186	0.97281	0.981707	0.966418
254	0.794444	0.771062	0.755853	0.915905	0.926145	0.92766	0.928914	0.94186	0.946984	0.97281	0.969512	0.966418
255	0.791667	0.767399	0.752508	0.919561	0.926145	0.930496	0.922372	0.932171	0.937843	0.97281	0.97561	0.962687
256	0.791667	0.767399	0.752508	0.914077	0.921713	0.931915	0.91147	0.939922	0.93053	0.969789	0.97561	0.966418
257	0.794444	0.765568	0.752508	0.923218	0.926145	0.924823	0.926734	0.936047	0.93053	0.969789	0.97561	0.962687
258	0.794444	0.765568	0.754181	0.925046	0.929099	0.929078	0.914741	0.94186	0.941499	0.966767	0.981707	0.966418
259	0.791667	0.767399	0.750836	0.908592	0.930576	0.924823	0.921282	0.934109	0.936015	0.969789	0.97561	0.970149
260	0.794444	0.763736	0.754181	0.908592	0.926145	0.921986	0.923463	0.916667	0.917733	0.969789	0.97561	0.966418
261	0.786111	0.765568	0.752508	0.912249	0.932053	0.926241	0.930004	0.934109	0.921389	0.969789	0.97561	0.966418
262	0.794444	0.761905	0.752508	0.908592	0.924668	0.921986	0.928914	0.928295	0.945155	0.969789	0.981707	0.966418
263	0.791667	0.763736	0.750836	0.919561	0.929099	0.919149	0.921282	0.928295	0.923218	0.969789	0.981707	0.962687
264	0.791667	0.761905	0.749164	0.915905	0.926145	0.921986	0.918011	0.936047	0.936015	0.97281	0.97561	0.966418
265	0.786111	0.763736	0.754181	0.912249	0.924668	0.931915	0.920192	0.914729	0.937843	0.966767	0.969512	0.966418
266	0.786111	0.761905	0.747492	0.906764	0.927622	0.92766	0.904928	0.936047	0.932358	0.969789	0.97561	0.966418
267	0.791667	0.760073	0.749164	0.912249	0.93353	0.923404	0.91256	0.943798	0.936015	0.969789	0.981707	0.962687
268	0.786111	0.760073	0.747492	0.908592	0.932053	0.926241	0.919102	0.939922	0.899452	0.969789	0.97561	0.966418
269	0.786111	0.760073	0.745819	0.912249	0.935007	0.923404	0.902747	0.932171	0.923218	0.969789	0.97561	0.970149
270	0.788889	0.75641	0.747492	0.912249	0.930576	0.924823	0.930004	0.928295	0.915905	0.97281	0.97561	0.966418
271	0.786111	0.761905	0.747492	0.915905	0.924668	0.921986	0.922372	0.936047	0.928702	0.97281	0.969512	0.966418
272	0.788889	0.761905	0.747492	0.903108	0.930576	0.916312	0.931095	0.922481	0.921389	0.969789	0.97561	0.966418
273	0.788889	0.761905	0.747492	0.908592	0.924668	0.92766	0.907109	0.94186	0.932358	0.966767	0.97561	0.966418
274	0.788889	0.760073	0.745819	0.917733	0.923191	0.923404	0.919102	0.947674	0.939671	0.97281	0.97561	0.966418
275	0.788889	0.75641	0.742475	0.91042	0.930576	0.919149	0.908199	0.94186	0.925046	0.969789	0.969512	0.962687
276	0.783333	0.760073	0.744147	0.908592	0.927622	0.919149	0.91256	0.936047	0.925046	0.969789	0.97561	0.970149
277	0.791667	0.758242	0.742475	0.91042	0.921713	0.923404	0.91147	0.937984	0.925046	0.97281	0.97561	0.966418
278	0.788889	0.758242	0.742475	0.908592	0.923191	0.920567	0.906018	0.945736	0.941499	0.97281	0.969512	0.966418
279	0.783333	0.758242	0.745819	0.914077	0.924668	0.920567	0.928914	0.930233	0.934186	0.97281	0.981707	0.966418
280	0.783333	0.758242	0.73913	0.915905	0.927622	0.92766	0.909289	0.967054	0.919561	0.969789	0.97561	0.962687
281	0.783333	0.75641	0.737458	0.908592	0.920236	0.920567	0.910379	0.928295	0.93053	0.97281	0.97561	0.962687
282	0.780556	0.758242	0.73913	0.917733	0.930576	0.912057	0.910379	0.930233	0.90128	0.969789	0.97561	0.966418
283	0.786111	0.754579	0.735786	0.915905	0.923191	0.921986	0.916921	0.932171	0.936015	0.966767	0.97561	0.962687
284	0.786111	0.75641	0.737458	0.91042	0.923191	0.923404	0.918011	0.937984	0.923218	0.969789	0.97561	0.962687
285	0.783333	0.754579	0.737458	0.91042	0.929099	0.920567	0.91256	0.920543	0.925046	0.969789	0.981707	0.962687
286	0.783333	0.752747	0.735786	0.912249	0.929099	0.916312	0.91147	0.937984	0.917733	0.963746	0.97561	0.962687
287	0.780556	0.754579	0.73913	0.917733	0.926145	0.923404	0.901657	0.932171	0.937843	0.97281	0.97561	0.966418
288	0.783333	0.749084	0.73913	0.903108	0.927622	0.919149	0.918011	0.926357	0.917733	0.97281	0.969512	0.962687
289	0.783333	0.750916	0.737458	0.906764	0.929099	0.920567	0.909289	0.932171	0.937843	0.969789	0.97561	0.970149
290	0.786111	0.758242	0.734114	0.91042	0.923191	0.91773	0.918011	0.930233	0.926874	0.97281	0.969512	0.962687
291	0.780556	0.750916	0.735786	0.908592	0.909897	0.920567	0.910379	0.939922	0.926874	0.969789	0.97561	0.958955
292	0.780556	0.754579	0.737458	0.904936	0.918759	0.920567	0.920192	0.949612	0.919561	0.969789	0.969512	0.962687
293	0.783333	0.750916	0.729097	0.91042	0.921713	0.916312	0.91147	0.943798	0.921389	0.966767	0.97561	0.966418
294	0.775	0.754579	0.735786	0.908592	0.924668	0.91773	0.907109	0.924419	0.90128	0.966767	0.97561	0.962687
295	0.777778	0.750916	0.73913	0.904936	0.929099	0.923404	0.916921	0.943798	0.915905	0.969789	0.97561	0.962687
296	0.775	0.754579	0.734114	0.914077	0.921713	0.920567	0.91365	0.932171	0.923218	0.969789	0.97561	0.966418
297	0.772222	0.752747	0.732441	0.908592	0.918759	0.916312	0.921282	0.926357	0.928702	0.969789	0.969512	0.962687
298	0.780556	0.750916	0.734114	0.908592	0.923191	0.914894	0.928914	0.932171	0.926874	0.97281	0.969512	0.962687
299	0.777778	0.749084	0.727425	0.908592	0.920236	0.919149	0.910379	0.939922	0.919561	0.969789	0.97561	0.966418
300	0.783333	0.749084	0.732441	0.915905	0.927622	0.912057	0.91256	0.945736	0.917733	0.969789	0.969512	0.962687
301	0.786111	0.745421	0.732441	0.912249	0.924668	0.919149	0.91365	0.934109	0.923218	0.963746	0.969512	0.962687
302	0.775	0.745421	0.727425	0.904936	0.915805	0.907801	0.921282	0.932171	0.932358	0.966767	0.97561	0.962687
303	0.780556	0.750916	0.734114	0.908592	0.918759	0.920567	0.906018	0.922481	0.915905	0.969789	0.97561	0.962687
304	0.775	0.74359	0.729097	0.912249	0.927622	0.91773	0.920192	0.918605	0.93053	0.969789	0.969512	0.958955
305	0.786111	0.749084	0.732441	0.91042	0.923191	0.920567	0.903838	0.930233	0.919561	0.966767	0.969512	0.962687
306	0.772222	0.752747	0.729097	0.906764	0.924668	0.914894	0.901657	0.924419	0.945155	0.966767	0.97561	0.962687
307	0.777778	0.750916	0.729097	0.906764	0.923191	0.91773	0.91365	0.930233	0.925046	0.969789	0.969512	0.955224
308	0.777778	0.750916	0.727425	0.914077	0.927622	0.924823	0.91365	0.920543	0.934186	0.969789	0.97561	0.958955
309	0.775	0.747253	0.72408	0.914077	0.923191	0.919149	0.910379	0.922481	0.919561	0.969789	0.97561	0.962687
310	0.775	0.750916	0.729097	0.914077	0.921713	0.916312	0.91365	0.920543	0.93053	0.963746	0.97561	0.962687
311	0.775	0.747253	0.727425	0.908592	0.921713	0.916312	0.91256	0.924419	0.919561	0.966767	0.97561	0.958955
312	0.777778	0.747253	0.729097	0.90128	0.914328	0.919149	0.906018	0.928295	0.928702	0.963746	0.97561	0.962687
313	0.775	0.749084	0.725753	0.90128	0.915805	0.914894	0.909289	0.94186	0.921389	0.966767	0.969512	0.962687
314	0.769444	0.74359	0.727425	0.906764	0.920236	0.916312	0.91256	0.920543	0.925046	0.969789	0.97561	0.962687
315	0.775	0.745421	0.725753	0.908592	0.927622	0.91773	0.901657	0.934109	0.919561	0.969789	0.969512	0.966418
316	0.775	0.747253	0.72408	0.904936	0.917282	0.907801	0.916921	0.928295	0.923218	0.966767	0.97561	0.958955
317	0.769444	0.74359	0.722408	0.91042	0.918759	0.914894	0.909289	0.94186	0.926874	0.963746	0.97561	0.958955
318	0.766667	0.741758	0.722408	0.903108	0.923191	0.913475	0.91147	0.94186	0.926874	0.966767	0.97561	0.962687
319	0.772222	0.739927	0.725753	0.897623	0.917282	0.921986	0.920192	0.934109	0.925046	0.966767	0.97561	0.962687
320	0.772222	0.74359	0.722408	0.906764	0.920236	0.916312	0.908199	0.912791	0.928702	0.969789	0.969512	0.962687
321	0.775	0.745421	0.72408	0.906764	0.927622	0.924823	0.904928	0.910853	0.915905	0.966767	0.969512	0.958955
322	0.769444	0.74359	0.720736	0.904936	0.921713	0.914894	0.898386	0.924419	0.91042	0.969789	0.97561	0.962687
323	0.775	0.739927	0.72408	0.903108	0.929099	0.912057	0.902747	0.947674	0.93053	0.966767	0.969512	0.962687
324	0.772222	0.741758	0.722408	0.897623	0.923191	0.913475	0.915831	0.936047	0.925046	0.966767	0.97561	0.962687
325	0.766667	0.739927	0.719064	0.899452	0.924668	0.914894	0.902747	0.920543	0.917733	0.966767	0.97561	0.962687
326	0.772222	0.739927	0.722408	0.908592	0.921713	0.916312	0.899477	0.918605	0.925046	0.966767	0.97561	0.962687
327	0.769444	0.741758	0.717391	0.90128	0.917282	0.912057	0.914741	0.930233	0.915905	0.969789	0.969512	0.962687
328	0.772222	0.741758	0.719064	0.904936	0.921713	0.906383	0.910379	0.912791	0.932358	0.966767	0.97561	0.958955
329	0.772222	0.739927	0.715719	0.91042	0.921713	0.90922	0.894025	0.936047	0.919561	0.963746	0.97561	0.958955
330	0.772222	0.738095	0.719064	0.908592	0.918759	0.912057	0.904928	0.920543	0.926874	0.966767	0.97561	0.962687
331	0.769444	0.738095	0.715719	0.904936	0.923191	0.913475	0.908199	0.95155	0.921389	0.966767	0.969512	0.962687
332	0.772222	0.736264	0.715719	0.895795	0.915805	0.907801	0.91256	0.918605	0.912249	0.963746	0.969512	0.962687
333	0.769444	0.74359	0.720736	0.904936	0.918759	0.920567	0.900567	0.918605	0.921389	0.969789	0.981707	0.962687
334	0.766667	0.739927	0.714047	0.908592	0.915805	0.90922	0.902747	0.94186	0.915905	0.966767	0.97561	0.955224
335	0.766667	0.739927	0.717391	0.899452	0.921713	0.914894	0.899477	0.936047	0.926874	0.966767	0.97561	0.962687
336	0.769444	0.736264	0.719064	0.903108	0.923191	0.912057	0.907109	0.922481	0.923218	0.963746	0.97561	0.962687
337	0.766667	0.739927	0.714047	0.897623	0.918759	0.907801	0.896206	0.934109	0.915905	0.966767	0.969512	0.966418
338	0.766667	0.741758	0.717391	0.895795	0.917282	0.907801	0.891845	0.930233	0.923218	0.969789	0.97561	0.962687
339	0.769444	0.734432	0.717391	0.90128	0.915805	0.914894	0.899477	0.916667	0.932358	0.969789	0.97561	0.962687
340	0.772222	0.739927	0.717391	0.899452	0.920236	0.90922	0.903838	0.937984	0.917733	0.966767	0.97561	0.958955
341	0.769444	0.736264	0.712375	0.895795	0.921713	0.914894	0.899477	0.94186	0.917733	0.969789	0.969512	0.958955
342	0.763889	0.736264	0.715719	0.903108	0.917282	0.912057	0.908199	0.906977	0.919561	0.966767	0.97561	0.958955
343	0.761111	0.739927	0.717391	0.908592	0.911374	0.90922	0.897296	0.922481	0.936015	0.969789	0.97561	0.962687
344	0.766667	0.736264	0.712375	0.895795	0.914328	0.920567	0.896206	0.924419	0.928702	0.963746	0.969512	0.958955
345	0.763889	0.738095	0.714047	0.906764	0.917282	0.906383	0.909289	0.910853	0.926874	0.966767	0.97561	0.958955
346	0.766667	0.734432	0.717391	0.908592	0.917282	0.916312	0.916921	0.920543	0.923218	0.966767	0.969512	0.962687
347	0.766667	0.736264	0.714047	0.90128	0.920236	0.912057	0.907109	0.926357	0.93053	0.963746	0.97561	0.958955
348	0.763889	0.739927	0.710702	0.903108	0.914328	0.90922	0.895116	0.924419	0.914077	0.969789	0.97561	0.958955
349	0.763889	0.734432	0.70903	0.90128	0.915805	0.912057	0.908199	0.928295	0.919561	0.963746	0.97561	0.958955
350	0.763889	0.732601	0.712375	0.899452	0.918759	0.919149	0.902747	0.924419	0.908592	0.969789	0.969512	0.955224
351	0.766667	0.730769	0.70903	0.90128	0.923191	0.912057	0.900567	0.912791	0.914077	0.969789	0.97561	0.958955
352	0.763889	0.734432	0.712375	0.903108	0.917282	0.907801	0.902747	0.920543	0.912249	0.969789	0.969512	0.962687
353	0.763889	0.739927	0.710702	0.899452	0.914328	0.910638	0.902747	0.932171	0.928702	0.969789	0.969512	0.958955
354	0.761111	0.732601	0.715719	0.904936	0.921713	0.914894	0.914741	0.914729	0.921389	0.966767	0.97561	0.958955
355	0.763889	0.736264	0.714047	0.90128	0.915805	0.906383	0.906018	0.916667	0.917733	0.963746	0.969512	0.958955
356	0.763889	0.734432	0.712375	0.897623	0.915805	0.910638	0.904928	0.928295	0.906764	0.963746	0.97561	0.958955
357	0.761111	0.734432	0.70903	0.908592	0.911374	0.910638	0.907109	0.934109	0.919561	0.966767	0.969512	0.955224
358	0.761111	0.734432	0.710702	0.90128	0.917282	0.914894	0.900567	0.94186	0.912249	0.969789	0.97561	0.955224
359	0.763889	0.732601	0.705686	0.904936	0.912851	0.910638	0.897296	0.939922	0.90128	0.966767	0.969512	0.958955
360	0.758333	0.738095	0.705686	0.90128	0.914328	0.912057	0.904928	0.926357	0.899452	0.963746	0.97561	0.958955
361	0.761111	0.732601	0.707358	0.904936	0.920236	0.920567	0.902747	0.924419	0.921389	0.963746	0.969512	0.955224
362	0.763889	0.732601	0.707358	0.904936	0.923191	0.910638	0.897296	0.910853	0.925046	0.966767	0.969512	0.962687
363	0.761111	0.730769	0.707358	0.903108	0.912851	0.903546	0.907109	0.945736	0.925046	0.963746	0.969512	0.958955
364	0.763889	0.730769	0.705686	0.906764	0.924668	0.906383	0.891845	0.918605	0.921389	0.969789	0.969512	0.958955
365	0.758333	0.730769	0.704013	0.899452	0.915805	0.912057	0.902747	0.930233	0.925046	0.966767	0.97561	0.955224
366	0.758333	0.734432	0.70903	0.90128	0.917282	0.912057	0.894025	0.924419	0.915905	0.963746	0.97561	0.958955
367	0.758333	0.730769	0.707358	0.90128	0.914328	0.914894	0.888574	0.920543	0.917733	0.966767	0.97561	0.962687
368	0.761111	0.728938	0.707358	0.893967	0.920236	0.90922	0.895116	0.908915	0.928702	0.966767	0.97561	0.958955
369	0.761111	0.732601	0.707358	0.899452	0.920236	0.906383	0.907109	0.926357	0.915905	0.966767	0.97561	0.958955
370	0.758333	0.730769	0.704013	0.899452	0.915805	0.910638	0.888574	0.926357	0.915905	0.969789	0.969512	0.962687
371	0.761111	0.732601	0.707358	0.906764	0.915805	0.904965	0.898386	0.937984	0.917733	0.969789	0.97561	0.958955
372	0.763889	0.732601	0.707358	0.893967	0.915805	0.902128	0.91147	0.920543	0.926874	0.969789	0.969512	0.958955
373	0.761111	0.728938	0.705686	0.897623	0.909897	0.912057	0.894025	0.94186	0.912249	0.969789	0.969512	0.955224
374	0.755556	0.730769	0.705686	0.90128	0.917282	0.900709	0.896206	0.920543	0.915905	0.963746	0.97561	0.958955
375	0.755556	0.727106	0.704013	0.90128	0.914328	0.902128	0.892935	0.899225	0.914077	0.966767	0.97561	0.958955
376	0.755556	0.725275	0.700669	0.895795	0.917282	0.904965	0.901657	0.928295	0.919561	0.963746	0.969512	0.958955
377	0.758333	0.728938	0.704013	0.90128	0.914328	0.907801	0.889664	0.905039	0.917733	0.963746	0.97561	0.958955
378	0.758333	0.730769	0.700669	0.897623	0.915805	0.907801	0.916921	0.910853	0.921389	0.966767	0.969512	0.962687
379	0.758333	0.727106	0.702341	0.897623	0.914328	0.904965	0.901657	0.928295	0.912249	0.966767	0.97561	0.958955
380	0.763889	0.727106	0.698997	0.888483	0.915805	0.906383	0.903838	0.920543	0.915905	0.963746	0.97561	0.958955
381	0.758333	0.728938	0.704013	0.895795	0.911374	0.912057	0.900567	0.926357	0.91042	0.966767	0.97561	0.958955
382	0.761111	0.727106	0.700669	0.897623	0.914328	0.907801	0.895116	0.920543	0.917733	0.963746	0.969512	0.958955
383	0.755556	0.727106	0.704013	0.90128	0.911374	0.906383	0.889664	0.926357	0.903108	0.963746	0.969512	0.958955
384	0.758333	0.732601	0.698997	0.90128	0.912851	0.906383	0.891845	0.926357	0.925046	0.966767	0.97561	0.958955
385	0.752778	0.730769	0.698997	0.895795	0.911374	0.907801	0.903838	0.910853	0.93053	0.966767	0.969512	0.958955
386	0.758333	0.728938	0.702341	0.899452	0.914328	0.90922	0.904928	0.932171	0.91042	0.969789	0.969512	0.955224
387	0.761111	0.728938	0.704013	0.899452	0.905465	0.897872	0.894025	0.934109	0.925046	0.966767	0.97561	0.958955
388	0.761111	0.730769	0.695652	0.897623	0.911374	0.90922	0.896206	0.924419	0.904936	0.966767	0.97561	0.958955
389	0.752778	0.730769	0.700669	0.893967	0.912851	0.907801	0.891845	0.918605	0.908592	0.963746	0.969512	0.958955
390	0.752778	0.728938	0.698997	0.90128	0.915805	0.90922	0.903838	0.934109	0.91042	0.963746	0.97561	0.958955
391	0.752778	0.725275	0.698997	0.893967	0.917282	0.90922	0.892935	0.920543	0.904936	0.966767	0.969512	0.958955
392	0.758333	0.725275	0.697324	0.899452	0.918759	0.907801	0.899477	0.901163	0.914077	0.966767	0.97561	0.962687
393	0.755556	0.723443	0.700669	0.895795	0.914328	0.904965	0.903838	0.926357	0.921389	0.966767	0.969512	0.955224
394	0.75	0.725275	0.697324	0.886654	0.911374	0.906383	0.908199	0.928295	0.915905	0.963746	0.969512	0.958955
395	0.758333	0.725275	0.702341	0.890311	0.912851	0.902128	0.899477	0.920543	0.915905	0.966767	0.97561	0.962687
396	0.752778	0.723443	0.697324	0.892139	0.906942	0.904965	0.892935	0.937984	0.917733	0.960725	0.97561	0.958955
397	0.752778	0.727106	0.698997	0.897623	0.908419	0.902128	0.902747	0.901163	0.908592	0.963746	0.969512	0.955224
398	0.752778	0.723443	0.697324	0.893967	0.917282	0.900709	0.899477	0.930233	0.923218	0.969789	0.969512	0.955224
399	0.752778	0.725275	0.695652	0.895795	0.914328	0.899291	0.909289	0.893411	0.919561	0.963746	0.97561	0.958955
400	0.755556	0.727106	0.69398	0.890311	0.909897	0.90922	0.891845	0.920543	0.917733	0.963746	0.969512	0.962687
401	0.752778	0.730769	0.69398	0.897623	0.914328	0.90922	0.896206	0.910853	0.914077	0.963746	0.97561	0.958955
402	0.752778	0.725275	0.695652	0.892139	0.909897	0.902128	0.898386	0.926357	0.926874	0.960725	0.969512	0.955224
403	0.752778	0.723443	0.695652	0.892139	0.911374	0.902128	0.898386	0.936047	0.915905	0.966767	0.97561	0.958955
404	0.75	0.71978	0.695652	0.888483	0.912851	0.903546	0.879852	0.928295	0.90128	0.963746	0.969512	0.958955
405	0.755556	0.725275	0.690635	0.895795	0.915805	0.910638	0.886393	0.912791	0.906764	0.969789	0.969512	0.962687
406	0.75	0.723443	0.695652	0.893967	0.912851	0.910638	0.908199	0.910853	0.906764	0.963746	0.969512	0.955224
407	0.752778	0.725275	0.698997	0.890311	0.920236	0.893617	0.886393	0.916667	0.91042	0.966767	0.969512	0.955224
408	0.747222	0.725275	0.69398	0.890311	0.906942	0.904965	0.902747	0.914729	0.921389	0.966767	0.969512	0.955224
409	0.755556	0.721612	0.695652	0.895795	0.914328	0.904965	0.885303	0.908915	0.915905	0.963746	0.97561	0.951493
410	0.752778	0.721612	0.692308	0.890311	0.911374	0.906383	0.891845	0.922481	0.904936	0.966767	0.97561	0.955224
411	0.75	0.71978	0.697324	0.897623	0.921713	0.902128	0.896206	0.916667	0.91042	0.966767	0.97561	0.958955
412	0.75	0.721612	0.69398	0.895795	0.911374	0.912057	0.896206	0.922481	0.895795	0.963746	0.969512	0.955224
413	0.755556	0.723443	0.69398	0.892139	0.908419	0.906383	0.898386	0.910853	0.903108	0.963746	0.97561	0.955224
414	0.75	0.723443	0.690635	0.892139	0.911374	0.903546	0.897296	0.912791	0.899452	0.963746	0.969512	0.958955
415	0.747222	0.723443	0.69398	0.890311	0.908419	0.90922	0.903838	0.916667	0.904936	0.963746	0.969512	0.958955
416	0.752778	0.71978	0.69398	0.893967	0.905465	0.903546	0.892935	0.918605	0.914077	0.966767	0.97561	0.955224
417	0.755556	0.721612	0.69398	0.895795	0.914328	0.896454	0.898386	0.903101	0.893967	0.963746	0.97561	0.955224
418	0.752778	0.723443	0.692308	0.893967	0.909897	0.900709	0.890754	0.908915	0.91042	0.966767	0.97561	0.955224
419	0.747222	0.725275	0.695652	0.892139	0.909897	0.904965	0.883123	0.914729	0.926874	0.963746	0.969512	0.955224
420	0.758333	0.721612	0.697324	0.892139	0.909897	0.906383	0.908199	0.914729	0.914077	0.963746	0.97561	0.955224
421	0.752778	0.721612	0.688963	0.888483	0.906942	0.906383	0.898386	0.928295	0.921389	0.963746	0.97561	0.958955
422	0.752778	0.721612	0.687291	0.893967	0.906942	0.903546	0.891845	0.922481	0.919561	0.966767	0.97561	0.955224
423	0.755556	0.71978	0.692308	0.90128	0.906942	0.906383	0.887484	0.910853	0.90128	0.963746	0.97561	0.955224
424	0.755556	0.717949	0.69398	0.886654	0.909897	0.904965	0.894025	0.924419	0.915905	0.963746	0.97561	0.951493
425	0.747222	0.717949	0.692308	0.897623	0.902511	0.902128	0.889664	0.910853	0.915905	0.960725	0.97561	0.955224
426	0.752778	0.71978	0.690635	0.884826	0.903988	0.903546	0.875491	0.924419	0.897623	0.963746	0.97561	0.958955
427	0.741667	0.71978	0.688963	0.893967	0.921713	0.897872	0.907109	0.901163	0.921389	0.966767	0.969512	0.958955
428	0.744444	0.71978	0.692308	0.892139	0.908419	0.899291	0.907109	0.928295	0.897623	0.966767	0.97561	0.958955
429	0.75	0.717949	0.690635	0.90128	0.906942	0.903546	0.902747	0.914729	0.923218	0.969789	0.97561	0.955224
430	0.747222	0.716117	0.690635	0.888483	0.902511	0.902128	0.894025	0.922481	0.919561	0.963746	0.981707	0.958955
431	0.75	0.71978	0.687291	0.892139	0.899557	0.903546	0.888574	0.914729	0.912249	0.960725	0.97561	0.955224
432	0.747222	0.71978	0.69398	0.888483	0.906942	0.903546	0.883123	0.926357	0.917733	0.966767	0.97561	0.958955
433	0.747222	0.717949	0.688963	0.90128	0.914328	0.904965	0.898386	0.905039	0.903108	0.969789	0.97561	0.955224
434	0.752778	0.714286	0.687291	0.893967	0.918759	0.902128	0.888574	0.910853	0.904936	0.963746	0.97561	0.955224
435	0.747222	0.717949	0.688963	0.888483	0.911374	0.906383	0.892935	0.924419	0.91042	0.963746	0.97561	0.958955
436	0.75	0.716117	0.688963	0.886654	0.909897	0.900709	0.891845	0.926357	0.917733	0.966767	0.969512	0.958955
437	0.744444	0.71978	0.688963	0.886654	0.914328	0.900709	0.896206	0.887597	0.892139	0.966767	0.969512	0.958955
438	0.741667	0.717949	0.687291	0.890311	0.912851	0.902128	0.901657	0.906977	0.91042	0.963746	0.97561	0.958955
439	0.744444	0.714286	0.690635	0.890311	0.911374	0.896454	0.897296	0.901163	0.936015	0.960725	0.969512	0.958955
440	0.75	0.716117	0.687291	0.888483	0.906942	0.899291	0.901657	0.910853	0.914077	0.963746	0.969512	0.955224
441	0.747222	0.716117	0.688963	0.886654	0.912851	0.900709	0.899477	0.906977	0.893967	0.969789	0.97561	0.951493
442	0.75	0.71978	0.692308	0.884826	0.911374	0.897872	0.892935	0.903101	0.912249	0.963746	0.97561	0.958955
443	0.747222	0.716117	0.690635	0.884826	0.903988	0.897872	0.895116	0.903101	0.895795	0.960725	0.97561	0.955224
444	0.747222	0.714286	0.688963	0.884826	0.909897	0.904965	0.887484	0.918605	0.903108	0.963746	0.981707	0.958955
445	0.741667	0.712454	0.685619	0.892139	0.912851	0.897872	0.900567	0.922481	0.899452	0.960725	0.969512	0.951493
446	0.744444	0.717949	0.685619	0.890311	0.901034	0.907801	0.884213	0.914729	0.899452	0.963746	0.97561	0.955224
447	0.744444	0.714286	0.683946	0.886654	0.912851	0.899291	0.902747	0.928295	0.906764	0.963746	0.97561	0.955224
448	0.744444	0.717949	0.687291	0.882998	0.906942	0.900709	0.894025	0.922481	0.915905	0.963746	0.97561	0.955224
449	0.741667	0.712454	0.685619	0.890311	0.909897	0.897872	0.903838	0.924419	0.903108	0.960725	0.97561	0.955224
450	0.744444	0.716117	0.685619	0.893967	0.909897	0.897872	0.903838	0.916667	0.912249	0.966767	0.97561	0.958955
451	0.738889	0.714286	0.685619	0.893967	0.908419	0.895035	0.885303	0.914729	0.90128	0.960725	0.97561	0.958955
452	0.744444	0.717949	0.683946	0.90128	0.905465	0.896454	0.879852	0.910853	0.906764	0.966767	0.969512	0.955224
453	0.741667	0.714286	0.682274	0.886654	0.917282	0.896454	0.897296	0.918605	0.908592	0.963746	0.97561	0.958955
454	0.744444	0.716117	0.683946	0.884826	0.899557	0.902128	0.878761	0.916667	0.903108	0.963746	0.969512	0.955224
455	0.741667	0.716117	0.682274	0.88117	0.912851	0.896454	0.890754	0.905039	0.915905	0.966767	0.969512	0.955224
456	0.741667	0.714286	0.685619	0.890311	0.909897	0.902128	0.883123	0.906977	0.892139	0.966767	0.97561	0.955224
457	0.741667	0.716117	0.682274	0.890311	0.903988	0.896454	0.891845	0.912791	0.908592	0.963746	0.969512	0.958955
458	0.747222	0.712454	0.683946	0.882998	0.905465	0.896454	0.895116	0.912791	0.906764	0.963746	0.97561	0.958955
459	0.741667	0.712454	0.683946	0.890311	0.906942	0.900709	0.896206	0.895349	0.906764	0.957704	0.97561	0.958955
460	0.741667	0.714286	0.682274	0.890311	0.911374	0.897872	0.890754	0.930233	0.895795	0.966767	0.97561	0.958955
461	0.741667	0.710623	0.687291	0.886654	0.918759	0.90922	0.901657	0.897287	0.906764	0.960725	0.97561	0.958955
462	0.741667	0.712454	0.685619	0.892139	0.906942	0.897872	0.892935	0.906977	0.908592	0.960725	0.97561	0.958955
463	0.741667	0.714286	0.683946	0.888483	0.89808	0.900709	0.898386	0.926357	0.908592	0.966767	0.97561	0.955224
464	0.733333	0.708791	0.680602	0.890311	0.89808	0.895035	0.886393	0.914729	0.90128	0.963746	0.97561	0.955224
465	0.741667	0.714286	0.67893	0.884826	0.906942	0.896454	0.880942	0.908915	0.923218	0.963746	0.97561	0.955224
466	0.741667	0.712454	0.680602	0.890311	0.903988	0.897872	0.87331	0.916667	0.895795	0.966767	0.97561	0.955224
467	0.741667	0.708791	0.67893	0.888483	0.905465	0.887943	0.889664	0.916667	0.919561	0.966767	0.969512	0.958955
468	0.741667	0.712454	0.680602	0.892139	0.908419	0.899291	0.891845	0.916667	0.90128	0.966767	0.969512	0.958955
469	0.747222	0.710623	0.680602	0.890311	0.909897	0.899291	0.877671	0.912791	0.90128	0.966767	0.97561	0.958955
470	0.736111	0.716117	0.682274	0.88117	0.905465	0.902128	0.890754	0.922481	0.917733	0.963746	0.969512	0.955224
471	0.733333	0.70696	0.682274	0.882998	0.914328	0.902128	0.890754	0.912791	0.90128	0.963746	0.969512	0.955224
472	0.738889	0.710623	0.683946	0.890311	0.905465	0.896454	0.890754	0.910853	0.906764	0.963746	0.969512	0.955224
473	0.738889	0.710623	0.677258	0.886654	0.901034	0.896454	0.886393	0.918605	0.926874	0.963746	0.969512	0.955224
474	0.744444	0.70696	0.680602	0.882998	0.912851	0.899291	0.894025	0.910853	0.908592	0.960725	0.969512	0.955224
475	0.741667	0.710623	0.680602	0.895795	0.899557	0.895035	0.891845	0.891473	0.899452	0.963746	0.97561	0.955224
476	0.738889	0.710623	0.682274	0.88117	0.906942	0.899291	0.882032	0.914729	0.897623	0.963746	0.97561	0.955224
477	0.738889	0.710623	0.67893	0.888483	0.909897	0.892199	0.886393	0.920543	0.912249	0.966767	0.981707	0.958955
478	0.738889	0.710623	0.682274	0.890311	0.912851	0.903546	0.888574	0.914729	0.904936	0.963746	0.969512	0.951493
479	0.738889	0.710623	0.67893	0.888483	0.909897	0.896454	0.892935	0.912791	0.923218	0.963746	0.97561	0.958955
480	0.741667	0.710623	0.675585	0.888483	0.899557	0.893617	0.884213	0.912791	0.90128	0.963746	0.969512	0.955224
481	0.741667	0.705128	0.67893	0.892139	0.906942	0.900709	0.887484	0.918605	0.904936	0.960725	0.97561	0.955224
482	0.741667	0.712454	0.675585	0.879342	0.911374	0.897872	0.892935	0.897287	0.904936	0.960725	0.969512	0.955224
483	0.733333	0.708791	0.677258	0.890311	0.906942	0.893617	0.883123	0.897287	0.899452	0.966767	0.969512	0.955224
484	0.738889	0.712454	0.67893	0.884826	0.903988	0.900709	0.878761	0.916667	0.917733	0.963746	0.969512	0.955224
485	0.738889	0.705128	0.680602	0.882998	0.902511	0.903546	0.895116	0.899225	0.893967	0.960725	0.969512	0.955224
486	0.738889	0.708791	0.67893	0.886654	0.902511	0.895035	0.886393	0.903101	0.915905	0.960725	0.97561	0.955224
487	0.741667	0.705128	0.67893	0.886654	0.896603	0.899291	0.892935	0.903101	0.91042	0.963746	0.97561	0.955224
488	0.741667	0.70696	0.677258	0.890311	0.902511	0.895035	0.901657	0.910853	0.904936	0.963746	0.97561	0.955224
489	0.738889	0.708791	0.677258	0.882998	0.899557	0.89078	0.886393	0.924419	0.906764	0.963746	0.97561	0.955224
490	0.741667	0.70696	0.67893	0.886654	0.901034	0.895035	0.896206	0.899225	0.917733	0.960725	0.969512	0.955224
491	0.738889	0.70696	0.673913	0.890311	0.903988	0.895035	0.899477	0.908915	0.897623	0.966767	0.97561	0.955224
492	0.738889	0.705128	0.677258	0.88117	0.911374	0.899291	0.891845	0.910853	0.91042	0.966767	0.97561	0.958955
493	0.738889	0.705128	0.673913	0.888483	0.905465	0.903546	0.882032	0.899225	0.921389	0.963746	0.969512	0.958955
494	0.733333	0.708791	0.677258	0.884826	0.901034	0.89078	0.87113	0.899225	0.890311	0.963746	0.97561	0.958955
495	0.730556	0.70696	0.67893	0.888483	0.901034	0.895035	0.888574	0.920543	0.91042	0.960725	0.97561	0.955224
496	0.736111	0.703297	0.673913	0.888483	0.905465	0.897872	0.891845	0.910853	0.91042	0.966767	0.97561	0.955224
497	0.730556	0.70696	0.677258	0.886654	0.906942	0.892199	0.884213	0.905039	0.915905	0.963746	0.97561	0.958955
498	0.738889	0.705128	0.673913	0.88117	0.908419	0.892199	0.892935	0.912791	0.904936	0.963746	0.969512	0.955224
499	0.738889	0.703297	0.672241	0.879342	0.908419	0.897872	0.884213	0.910853	0.903108	0.963746	0.969512	0.955224
500	0.733333	0.705128	0.675585	0.886654	0.905465	0.897872	0.892935	0.916667	0.90128	0.960725	0.97561	0.951493
501	0.741667	0.708791	0.675585	0.875686	0.906942	0.889362	0.896206	0.926357	0.912249	0.963746	0.97561	0.951493
502	0.738889	0.705128	0.672241	0.886654	0.901034	0.893617	0.892935	0.903101	0.906764	0.960725	0.969512	0.958955
503	0.733333	0.70696	0.675585	0.890311	0.906942	0.896454	0.880942	0.914729	0.897623	0.966767	0.97561	0.958955
504	0.736111	0.701465	0.672241	0.886654	0.906942	0.896454	0.888574	0.910853	0.903108	0.966767	0.97561	0.955224
505	0.736111	0.703297	0.677258	0.888483	0.901034	0.897872	0.895116	0.908915	0.926874	0.960725	0.97561	0.955224
506	0.733333	0.705128	0.677258	0.884826	0.902511	0.895035	0.884213	0.910853	0.906764	0.963746	0.97561	0.958955
507	0.736111	0.701465	0.673913	0.882998	0.901034	0.896454	0.880942	0.912791	0.903108	0.963746	0.969512	0.955224
508	0.730556	0.699634	0.67893	0.88117	0.896603	0.893617	0.883123	0.916667	0.899452	0.963746	0.97561	0.958955
509	0.736111	0.701465	0.673913	0.88117	0.903988	0.887943	0.886393	0.903101	0.903108	0.960725	0.97561	0.958955
510	0.733333	0.703297	0.673913	0.882998	0.902511	0.903546	0.878761	0.920543	0.90128	0.963746	0.97561	0.951493
511	0.733333	0.705128	0.673913	0.884826	0.906942	0.89078	0.885303	0.901163	0.892139	0.960725	0.969512	0.955224
512	0.736111	0.701465	0.672241	0.884826	0.89808	0.889362	0.87222	0.910853	0.895795	0.963746	0.969512	0.958955
513	0.733333	0.705128	0.670569	0.877514	0.902511	0.896454	0.884213	0.924419	0.908592	0.963746	0.97561	0.955224
514	0.733333	0.701465	0.677258	0.888483	0.896603	0.889362	0.888574	0.903101	0.882998	0.966767	0.969512	0.955224
515	0.736111	0.699634	0.670569	0.884826	0.901034	0.887943	0.885303	0.920543	0.908592	0.963746	0.97561	0.955224
516	0.733333	0.699634	0.672241	0.884826	0.89808	0.893617	0.882032	0.899225	0.928702	0.963746	0.97561	0.955224
517	0.730556	0.701465	0.672241	0.884826	0.903988	0.892199	0.896206	0.906977	0.893967	0.963746	0.969512	0.951493
518	0.733333	0.699634	0.672241	0.879342	0.896603	0.892199	0.880942	0.897287	0.914077	0.963746	0.969512	0.955224
519	0.730556	0.703297	0.670569	0.886654	0.909897	0.889362	0.889664	0.906977	0.904936	0.957704	0.97561	0.955224
520	0.730556	0.701465	0.672241	0.879342	0.903988	0.89078	0.889664	0.897287	0.908592	0.963746	0.97561	0.958955
521	0.733333	0.699634	0.670569	0.879342	0.903988	0.896454	0.885303	0.899225	0.908592	0.960725	0.97561	0.951493
522	0.733333	0.703297	0.672241	0.875686	0.899557	0.887943	0.895116	0.906977	0.897623	0.963746	0.97561	0.958955
523	0.733333	0.701465	0.667224	0.875686	0.899557	0.893617	0.887484	0.910853	0.893967	0.966767	0.969512	0.958955
524	0.730556	0.697802	0.670569	0.888483	0.901034	0.892199	0.883123	0.906977	0.904936	0.966767	0.969512	0.955224
525	0.730556	0.697802	0.670569	0.88117	0.902511	0.893617	0.889664	0.918605	0.921389	0.960725	0.97561	0.955224
526	0.736111	0.703297	0.667224	0.879342	0.906942	0.89078	0.901657	0.910853	0.903108	0.966767	0.969512	0.955224
527	0.736111	0.701465	0.673913	0.882998	0.903988	0.892199	0.878761	0.895349	0.890311	0.963746	0.969512	0.955224
528	0.733333	0.697802	0.668896	0.879342	0.902511	0.896454	0.889664	0.912791	0.899452	0.963746	0.97561	0.955224
529	0.733333	0.701465	0.667224	0.884826	0.896603	0.896454	0.882032	0.897287	0.90128	0.960725	0.969512	0.958955
530	0.736111	0.697802	0.668896	0.886654	0.899557	0.895035	0.875491	0.908915	0.893967	0.960725	0.97561	0.955224
531	0.730556	0.701465	0.670569	0.890311	0.902511	0.887943	0.891845	0.901163	0.908592	0.960725	0.97561	0.947761
532	0.730556	0.695971	0.668896	0.877514	0.89808	0.895035	0.880942	0.912791	0.895795	0.963746	0.97561	0.955224
533	0.730556	0.699634	0.667224	0.884826	0.906942	0.89078	0.884213	0.912791	0.892139	0.963746	0.97561	0.958955
534	0.727778	0.697802	0.668896	0.88117	0.908419	0.887943	0.888574	0.895349	0.899452	0.963746	0.969512	0.951493
535	0.730556	0.694139	0.667224	0.877514	0.89808	0.893617	0.876581	0.908915	0.903108	0.963746	0.97561	0.951493
536	0.725	0.699634	0.667224	0.882998	0.902511	0.887943	0.883123	0.916667	0.895795	0.963746	0.969512	0.955224
537	0.733333	0.695971	0.670569	0.879342	0.902511	0.889362	0.885303	0.903101	0.903108	0.960725	0.97561	0.955224
538	0.733333	0.697802	0.673913	0.882998	0.896603	0.883688	0.879852	0.912791	0.90128	0.963746	0.97561	0.958955
539	0.730556	0.701465	0.667224	0.88117	0.901034	0.892199	0.878761	0.905039	0.908592	0.963746	0.969512	0.955224
540	0.733333	0.695971	0.667224	0.884826	0.903988	0.897872	0.884213	0.893411	0.890311	0.963746	0.97561	0.951493
541	0.725	0.695971	0.670569	0.877514	0.899557	0.887943	0.886393	0.905039	0.888483	0.957704	0.969512	0.955224
542	0.725	0.699634	0.670569	0.886654	0.899557	0.892199	0.884213	0.903101	0.877514	0.960725	0.969512	0.955224
543	0.727778	0.699634	0.670569	0.88117	0.902511	0.89078	0.885303	0.924419	0.912249	0.960725	0.969512	0.955224
544	0.725	0.695971	0.668896	0.88117	0.903988	0.89078	0.884213	0.899225	0.897623	0.960725	0.969512	0.958955
545	0.730556	0.695971	0.667224	0.888483	0.905465	0.885106	0.880942	0.906977	0.91042	0.960725	0.969512	0.958955
546	0.727778	0.695971	0.670569	0.875686	0.903988	0.893617	0.880942	0.910853	0.906764	0.963746	0.969512	0.955224
547	0.727778	0.697802	0.667224	0.884826	0.895126	0.885106	0.876581	0.901163	0.906764	0.960725	0.97561	0.951493
548	0.730556	0.697802	0.668896	0.879342	0.909897	0.89078	0.895116	0.926357	0.904936	0.963746	0.97561	0.955224
549	0.725	0.695971	0.667224	0.882998	0.89808	0.892199	0.8744	0.914729	0.903108	0.963746	0.969512	0.955224
550	0.727778	0.690476	0.667224	0.884826	0.896603	0.892199	0.890754	0.899225	0.912249	0.960725	0.97561	0.947761
551	0.725	0.697802	0.665552	0.882998	0.892171	0.889362	0.879852	0.893411	0.903108	0.960725	0.969512	0.955224
552	0.725	0.695971	0.662207	0.882998	0.896603	0.887943	0.890754	0.889535	0.912249	0.963746	0.969512	0.955224
553	0.725	0.694139	0.668896	0.872029	0.89808	0.89078	0.891845	0.905039	0.888483	0.963746	0.97561	0.955224
554	0.730556	0.692308	0.66388	0.886654	0.903988	0.883688	0.876581	0.897287	0.893967	0.957704	0.97561	0.951493
555	0.727778	0.697802	0.667224	0.88117	0.902511	0.880851	0.894025	0.910853	0.893967	0.960725	0.963415	0.955224
556	0.727778	0.695971	0.66388	0.873857	0.893648	0.893617	0.886393	0.895349	0.908592	0.960725	0.969512	0.955224
557	0.727778	0.694139	0.667224	0.884826	0.902511	0.878014	0.880942	0.912791	0.888483	0.960725	0.969512	0.955224
558	0.733333	0.695971	0.662207	0.882998	0.902511	0.88227	0.865678	0.897287	0.888483	0.960725	0.969512	0.955224
559	0.730556	0.695971	0.667224	0.882998	0.905465	0.885106	0.878761	0.893411	0.903108	0.960725	0.969512	0.951493
560	0.725	0.695971	0.667224	0.882998	0.899557	0.886525	0.8744	0.903101	0.915905	0.966767	0.97561	0.951493
561	0.727778	0.694139	0.667224	0.873857	0.899557	0.896454	0.892935	0.905039	0.914077	0.960725	0.97561	0.955224
562	0.730556	0.697802	0.667224	0.888483	0.903988	0.887943	0.885303	0.908915	0.908592	0.960725	0.97561	0.951493
563	0.725	0.695971	0.665552	0.877514	0.902511	0.889362	0.8744	0.903101	0.897623	0.960725	0.969512	0.955224
564	0.725	0.692308	0.66388	0.872029	0.893648	0.89078	0.885303	0.881783	0.895795	0.960725	0.969512	0.958955
565	0.733333	0.692308	0.66388	0.875686	0.896603	0.88227	0.891845	0.895349	0.892139	0.963746	0.97561	0.955224
566	0.730556	0.697802	0.665552	0.875686	0.895126	0.889362	0.878761	0.905039	0.895795	0.963746	0.97561	0.955224
567	0.722222	0.695971	0.662207	0.877514	0.901034	0.887943	0.886393	0.895349	0.908592	0.963746	0.97561	0.958955
568	0.722222	0.695971	0.66388	0.882998	0.902511	0.895035	0.875491	0.893411	0.897623	0.963746	0.969512	0.958955
569	0.722222	0.694139	0.66388	0.877514	0.903988	0.892199	0.890754	0.881783	0.91042	0.960725	0.97561	0.951493
570	0.725	0.690476	0.660535	0.88117	0.892171	0.896454	0.884213	0.891473	0.895795	0.963746	0.97561	0.955224
571	0.725	0.692308	0.66388	0.873857	0.89808	0.88227	0.890754	0.914729	0.895795	0.960725	0.969512	0.955224
572	0.722222	0.695971	0.660535	0.873857	0.895126	0.880851	0.882032	0.901163	0.893967	0.960725	0.97561	0.958955
573	0.730556	0.692308	0.662207	0.877514	0.899557	0.887943	0.878761	0.908915	0.903108	0.960725	0.97561	0.955224
574	0.727778	0.694139	0.660535	0.882998	0.893648	0.886525	0.87331	0.906977	0.892139	0.963746	0.97561	0.955224
575	0.727778	0.694139	0.66388	0.875686	0.899557	0.876596	0.877671	0.901163	0.890311	0.963746	0.97561	0.951493
576	0.727778	0.690476	0.662207	0.877514	0.902511	0.883688	0.868949	0.914729	0.90128	0.963746	0.97561	0.955224
577	0.725	0.690476	0.665552	0.877514	0.89808	0.887943	0.885303	0.885659	0.890311	0.960725	0.97561	0.955224
578	0.725	0.690476	0.662207	0.888483	0.896603	0.886525	0.882032	0.910853	0.903108	0.957704	0.97561	0.955224
579	0.725	0.694139	0.66388	0.875686	0.896603	0.885106	0.87331	0.893411	0.888483	0.963746	0.969512	0.955224
580	0.727778	0.694139	0.662207	0.882998	0.895126	0.883688	0.882032	0.899225	0.908592	0.963746	0.969512	0.955224
581	0.727778	0.692308	0.658863	0.870201	0.899557	0.89078	0.878761	0.903101	0.90128	0.960725	0.969512	0.955224
582	0.727778	0.694139	0.662207	0.884826	0.89808	0.880851	0.87331	0.899225	0.897623	0.966767	0.97561	0.955224
583	0.722222	0.688645	0.665552	0.875686	0.896603	0.886525	0.880942	0.903101	0.90128	0.963746	0.969512	0.955224
584	0.722222	0.690476	0.662207	0.882998	0.901034	0.883688	0.878761	0.889535	0.904936	0.963746	0.97561	0.955224
585	0.725	0.694139	0.660535	0.879342	0.906942	0.89078	0.875491	0.893411	0.888483	0.963746	0.969512	0.951493
586	0.725	0.692308	0.658863	0.875686	0.896603	0.89078	0.866768	0.897287	0.884826	0.963746	0.97561	0.951493
587	0.727778	0.688645	0.658863	0.882998	0.901034	0.886525	0.879852	0.889535	0.912249	0.960725	0.97561	0.955224
588	0.722222	0.692308	0.658863	0.879342	0.895126	0.887943	0.885303	0.908915	0.903108	0.963746	0.97561	0.951493
589	0.727778	0.694139	0.66388	0.877514	0.895126	0.885106	0.870039	0.912791	0.895795	0.963746	0.969512	0.955224
590	0.716667	0.694139	0.658863	0.875686	0.889217	0.885106	0.878761	0.893411	0.892139	0.966767	0.981707	0.955224
591	0.719444	0.690476	0.658863	0.88117	0.902511	0.889362	0.879852	0.897287	0.897623	0.963746	0.969512	0.951493
592	0.719444	0.692308	0.657191	0.873857	0.89808	0.883688	0.878761	0.893411	0.893967	0.963746	0.97561	0.955224
593	0.719444	0.688645	0.662207	0.868373	0.905465	0.883688	0.875491	0.887597	0.90128	0.963746	0.97561	0.951493
594	0.722222	0.692308	0.662207	0.872029	0.89808	0.885106	0.880942	0.889535	0.895795	0.963746	0.969512	0.955224
595	0.722222	0.692308	0.657191	0.875686	0.893648	0.883688	0.878761	0.901163	0.884826	0.960725	0.97561	0.955224
596	0.719444	0.688645	0.658863	0.873857	0.890694	0.886525	0.879852	0.895349	0.899452	0.963746	0.97561	0.951493
597	0.722222	0.690476	0.658863	0.88117	0.896603	0.883688	0.883123	0.906977	0.884826	0.963746	0.969512	0.955224
598	0.725	0.686813	0.660535	0.875686	0.901034	0.887943	0.876581	0.889535	0.888483	0.960725	0.969512	0.955224
599	0.722222	0.690476	0.660535	0.879342	0.895126	0.887943	0.891845	0.895349	0.895795	0.960725	0.969512	0.955224
600	0.722222	0.686813	0.662207	0.872029	0.896603	0.879433	0.878761	0.912791	0.893967	0.963746	0.963415	0.955224
