# Supplementary material for: A general strategy to develop fluorogenic polymethine dyes for bioimaging
Source: Nat Chem. 2023 Nov 27;16(1):28–35. doi: 10.1038/s41557-023-01367-y (PMC10774129; doi:10.1038/s41557-023-01367-y)
Supplement: Supplementary file 6 — Circular dichroism, absorbance and fluorescence spectra following SNAP-tag binding. [file 41557_2023_1367_MOESM6_ESM.xlsx]

## Sheet: Panel c
		CD spectra of (+)-6 and (-)-6 in De (M–1 cm–1)
Wavelength	(-)-6	(+)-6
400	-0.0213594	-0.0085284
399	-0.12422	-0.0665974
398	-0.0643991	0.0330554
397	0.0201794	0.0556135
396	-0.0856059	-0.00894734
395	-0.0645315	-0.0446624
394	-0.0530438	-0.00959066
393	-0.085381	0.0178447
392	-0.134945	-0.1024
391	-0.135946	0.00501718
390	-0.107655	-0.0494729
389	-0.0901895	-0.0212437
388	-0.00991965	0.0537983
387	-0.13503	-0.0688822
386	-0.0876142	0.0279912
385	-0.0861527	-0.027313
384	-0.0943991	-0.0201966
383	-0.0319229	-0.0207045
382	-0.0803563	-0.105803
381	-0.0373919	-0.0334491
380	-0.14048	-0.0879331
379	-0.0938862	-0.00588134
378	-0.166998	-0.0977421
377	-0.0807439	-0.0327047
376	-0.054572	-0.0273075
375	0.0246564	0.0328143
374	0.0207808	-0.0489428
373	-0.0480155	-0.0271715
372	0.012029	-0.0753426
371	-0.00604609	-0.0132227
370	-0.100973	-0.0569042
369	-0.00832222	-0.0381307
368	0.00349404	0.0554887
367	-0.0623969	-0.109001
366	-0.0510724	-0.124006
365	-0.0466813	0.00815747
364	-0.0946599	-0.102195
363	0.0105433	-0.0507636
362	0.0106494	-0.0797372
361	0.00643572	-0.0286714
360	-0.0079715	0.0244992
359	-0.0561795	-0.130623
358	-0.0530412	-0.0468673
357	-0.05071	0.00176117
356	-0.0705999	-0.0274353
355	-0.0762508	-0.145122
354	-0.0703679	-0.0696073
353	0.0493996	-0.0293875
352	-0.0957201	-0.1117
351	0.00937184	0.0138887
350	-0.0844704	-0.0972428
349	-0.0813099	-0.0684779
348	-0.0162442	0.00476905
347	-0.0578704	-0.0461623
346	-0.021695	-0.0433065
345	-0.0476183	-0.0800349
344	-0.035424	-0.00115019
343	-0.0211406	0.00877754
342	0.0111386	0.0218299
341	-0.0611608	-0.0822281
340	-0.118038	-0.0728366
339	-0.0634258	-0.0363281
338	-0.00886244	-0.0722256
337	-0.00409996	-0.0413786
336	-0.0533141	-0.0055094
335	-0.045189	-0.0559713
334	0.000108652	-0.0561537
333	-0.0423191	-0.00782494
332	0.0288912	-0.00116182
331	0.000228927	0.0572468
330	-0.000700424	-0.0113993
329	-0.0588847	-0.0491717
328	-0.164445	-0.0549151
327	-0.0537619	0.062075
326	-0.126411	0.0512654
325	-0.11488	0.035798
324	-0.066695	0.0907494
323	-0.159331	0.0679649
322	-0.150758	0.206728
321	-0.207398	0.200693
320	-0.235946	0.203641
319	-0.232987	0.265518
318	-0.426181	0.218297
317	-0.406875	0.327637
316	-0.49681	0.367506
315	-0.598447	0.355327
314	-0.531493	0.503346
313	-0.638264	0.584264
312	-0.706326	0.624353
311	-0.72759	0.6634
310	-0.897739	0.685916
309	-0.920229	0.848838
308	-1.04843	0.942518
307	-1.09973	1.10356
306	-1.30949	1.13078
305	-1.40891	1.32853
304	-1.58017	1.38819
303	-1.62815	1.4511
302	-1.67734	1.66605
301	-1.86091	1.7462
300	-1.95719	1.85955
299	-2.10567	1.9444
298	-2.23922	2.07166
297	-2.41456	2.15215
296	-2.47554	2.32489
295	-2.62449	2.40509
294	-2.90879	2.58972
293	-2.83099	2.62127
292	-2.91275	2.83723
291	-3.14102	2.92136
290	-3.26007	3.02118
289	-3.31622	3.10195
288	-3.37829	3.17525
287	-3.47366	3.34447
286	-3.58602	3.34746
285	-3.67629	3.54696
284	-3.68991	3.50822
283	-3.78014	3.73816
282	-3.92973	3.68989
281	-4.02058	3.85577
280	-3.97632	3.79264
279	-3.98746	3.95513
278	-4.21612	3.83003
277	-4.19094	3.9098
276	-4.21475	4.08621
275	-4.18116	4.16411
274	-4.37814	4.03954
273	-4.34215	4.09231
272	-4.54187	3.97154
271	-4.28288	3.94788
270	-4.36222	4.11817
269	-4.12782	4.05169
268	-4.1748	3.99808
267	-4.2331	3.9743
266	-4.1655	3.80196
265	-3.98686	3.90226
264	-4.04279	3.71
263	-3.91093	3.71278
262	-3.79953	3.55162
261	-3.60382	3.36594
260	-3.53364	3.25487
259	-3.43386	3.02501
258	-3.12478	2.96672
257	-3.00076	2.76533
256	-2.76352	2.62352
255	-2.56775	2.46154
254	-2.32903	2.16479
253	-2.01909	1.83906
252	-1.78968	1.6405
251	-1.59158	1.3104
250	-1.12523	1.00989
249	-0.712582	0.63128
248	-0.280615	0.171921
247	0.0727815	-0.0636598
246	0.606107	-0.617046
245	1.11559	-1.0773
244	1.60776	-1.65333
243	2.28636	-2.26829
242	2.82649	-2.83164
241	3.24304	-3.09137
240	3.50394	-3.59692
239	3.41855	-3.46204
238	3.19202	-3.15646
237	2.72204	-2.54119
236	2.17132	-2.10709
235	1.85929	-1.75729
234	1.65048	-1.37727
233	1.28517	-1.16606
232	0.812015	-0.829786
231	0.235964	-0.445219
230	0.0235041	0.265272
218
211

## Sheet: Panel e
		Normalized spectra of compounds (R)-15 and (S)-15 in solution and upon binding to SNAP-tag. Triplicate measurements are found below, the figure in the paper shows the mean of these triplicates.
	Absorbance						Fluorescence							Absorbance						Fluorescence
Wavelength	(R)-15			(R)-15 + SNAP			(R)-15			(R)-15 + SNAP			Wavelength	(S)-15			(S)-15 - SNAP			(S)-15			(S)-15 + SNAP
300	0.143412	0.0993103	0.126552	0.295059	0.278517	0.462828							300	0.241959	0.135893	0.09811	0.346653	0.215679	0.166082
301	0.141451	0.0941379	0.121379	0.271529	0.256103	0.433517							301	0.248082	0.12875	0.0946735	0.318082	0.190679	0.1489
302	0.129686	0.0837931	0.114483	0.249961	0.230241	0.409379							302	0.231755	0.125179	0.0929553	0.309918	0.165679	0.126564
303	0.129686	0.082069	0.10931	0.238196	0.209552	0.386966							303	0.227673	0.118036	0.0860825	0.287469	0.149607	0.109381
304	0.127725	0.0803448	0.0989655	0.220549	0.197483	0.368							304	0.223592	0.114464	0.0792096	0.277265	0.137107	0.0904811
305	0.121843	0.07	0.10069	0.210745	0.185414	0.354207							305	0.217469	0.109107	0.0757732	0.269102	0.11925	0.08189
306	0.121843	0.0717241	0.0989655	0.204863	0.175069	0.340414							306	0.213388	0.105536	0.074055	0.254816	0.115679	0.0715808
307	0.114	0.0648276	0.092069	0.19898	0.159552	0.326621							307	0.209306	0.0948214	0.0671821	0.246653	0.0978214	0.0578351
308	0.110078	0.0613793	0.0903448	0.187216	0.156103	0.318							308	0.199102	0.0948214	0.0671821	0.242571	0.0924643	0.0543986
309	0.106157	0.0527586	0.08	0.185255	0.147483	0.311103							309	0.199102	0.09125	0.0603093	0.236449	0.0871071	0.0509622
310	0.102235	0.0562069	0.0748276	0.179373	0.144034	0.300759							310	0.186857	0.0858929	0.0568729	0.232367	0.0835357	0.0423711
311	0.106157	0.0510345	0.0713793	0.181333	0.14231	0.295586							311	0.190939	0.0805357	0.0517182	0.232367	0.0763929	0.0372165
312	0.0963529	0.0441379	0.0696552	0.171529	0.138862	0.28869							312	0.184816	0.0769643	0.0482818	0.226245	0.0763929	0.0372165
313	0.0924314	0.0406897	0.0644828	0.165647	0.137138	0.285241							313	0.176653	0.0733929	0.0465636	0.211959	0.0763929	0.0337801
314	0.0943922	0.0372414	0.0627586	0.167608	0.131966	0.283517							314	0.178694	0.0733929	0.0465636	0.220122	0.06925	0.0354983
315	0.0904706	0.0303448	0.0575862	0.167608	0.125069	0.273172							315	0.176653	0.0626786	0.0362543	0.220122	0.0603214	0.0269072
316	0.0904706	0.0286207	0.0558621	0.167608	0.123345	0.266276							316	0.174612	0.0644643	0.0345361	0.218082	0.0656786	0.0303436
317	0.0943922	0.0251724	0.0541379	0.167608	0.125069	0.266276							317	0.170531	0.0608929	0.0345361	0.222163	0.0656786	0.0320619
318	0.086549	0.0217241	0.0524138	0.161725	0.123345	0.259379							318	0.16849	0.05375	0.0362543	0.214	0.0638929	0.0286254
319	0.086549	0.0268966	0.0506897	0.161725	0.126793	0.261103							319	0.162367	0.0555357	0.0362543	0.207878	0.0638929	0.0320619
320	0.0806667	0.0182759	0.0437931	0.159765	0.125069	0.261103							320	0.164408	0.05375	0.0345361	0.214	0.0656786	0.0303436
321	0.086549	0.02	0.0455172	0.165647	0.123345	0.255931							321	0.166449	0.05375	0.0310997	0.218082	0.0638929	0.0337801
322	0.086549	0.0182759	0.042069	0.163686	0.126793	0.252483							322	0.166449	0.0555357	0.0345361	0.216041	0.0621071	0.0303436
323	0.0924314	0.0217241	0.0455172	0.169569	0.123345	0.252483							323	0.164408	0.0519643	0.0276632	0.211959	0.0621071	0.0286254
324	0.086549	0.02	0.0455172	0.163686	0.119897	0.250759							324	0.156245	0.0501786	0.0310997	0.211959	0.0656786	0.0354983
325	0.0845882	0.0165517	0.0472414	0.163686	0.123345	0.250759							325	0.162367	0.05375	0.0293814	0.216041	0.0638929	0.0320619
326	0.086549	0.0217241	0.0455172	0.175451	0.123345	0.255931							326	0.166449	0.0501786	0.0293814	0.222163	0.06925	0.0354983
327	0.086549	0.0286207	0.0541379	0.171529	0.131966	0.252483							327	0.166449	0.0608929	0.0345361	0.214	0.0781786	0.0423711
328	0.0885098	0.0182759	0.042069	0.167608	0.130241	0.254207							328	0.172571	0.05375	0.0310997	0.222163	0.0746071	0.0406529
329	0.0924314	0.0234483	0.0489655	0.175451	0.131966	0.250759							329	0.166449	0.05375	0.0310997	0.222163	0.0746071	0.0440893
330	0.0963529	0.0268966	0.0472414	0.185255	0.137138	0.255931							330	0.172571	0.0555357	0.0379725	0.232367	0.0781786	0.0509622
331	0.0904706	0.0217241	0.0472414	0.183294	0.135414	0.255931							331	0.164408	0.0591071	0.0345361	0.228286	0.0871071	0.0526804
332	0.104196	0.0286207	0.0524138	0.189176	0.14231	0.259379							332	0.178694	0.0573214	0.0396907	0.244612	0.0888929	0.0595533
333	0.0963529	0.0286207	0.0524138	0.195059	0.147483	0.259379							333	0.176653	0.0626786	0.0414089	0.242571	0.0924643	0.0629897
334	0.108118	0.032069	0.0506897	0.200941	0.149207	0.262828							334	0.182776	0.0555357	0.0362543	0.250735	0.09425	0.0629897
335	0.106157	0.0337931	0.0506897	0.19702	0.152655	0.262828							335	0.180735	0.06625	0.0414089	0.244612	0.101393	0.0715808
336	0.110078	0.0389655	0.0541379	0.202902	0.156103	0.264552							336	0.180735	0.0680357	0.0414089	0.250735	0.108536	0.073299
337	0.106157	0.0389655	0.0524138	0.204863	0.152655	0.266276							337	0.182776	0.0644643	0.0379725	0.250735	0.101393	0.0767354
338	0.115961	0.0424138	0.0541379	0.208784	0.161276	0.264552							338	0.19502	0.0733929	0.0448454	0.260939	0.112107	0.0836082
339	0.114	0.0441379	0.0593103	0.220549	0.168172	0.268							339	0.19502	0.0716071	0.0534364	0.260939	0.117464	0.0887629
340	0.123804	0.0372414	0.0558621	0.224471	0.161276	0.269724							340	0.205224	0.0716071	0.0414089	0.269102	0.121036	0.0904811
341	0.123804	0.0458621	0.0541379	0.230353	0.169897	0.274897							341	0.205224	0.0698214	0.0465636	0.269102	0.124607	0.0956357
342	0.125765	0.0527586	0.0593103	0.238196	0.181966	0.286966							342	0.201143	0.0805357	0.05	0.275224	0.133536	0.105945
343	0.125765	0.0510345	0.0593103	0.240157	0.178517	0.283517							343	0.213388	0.0769643	0.05	0.285429	0.13175	0.104227
344	0.129686	0.0562069	0.0644828	0.249961	0.19231	0.295586							344	0.21951	0.0858929	0.0568729	0.291551	0.149607	0.117973
345	0.129686	0.057931	0.0644828	0.249961	0.194034	0.292138							345	0.21951	0.0823214	0.0568729	0.28951	0.151393	0.123127
346	0.13949	0.057931	0.0644828	0.259765	0.199207	0.302483							346	0.221551	0.0823214	0.0568729	0.301755	0.15675	0.13
347	0.137529	0.0596552	0.067931	0.267608	0.206103	0.307655							347	0.21951	0.0841071	0.0568729	0.305837	0.163893	0.136873
348	0.145373	0.0665517	0.0713793	0.279373	0.213	0.312828							348	0.235837	0.0841071	0.0603093	0.320122	0.174607	0.143746
349	0.149294	0.0665517	0.0662069	0.285255	0.223345	0.319724							349	0.231755	0.0894643	0.0620275	0.326245	0.176393	0.150619
350	0.153216	0.0682759	0.0662069	0.291137	0.226793	0.323172							350	0.241959	0.0930357	0.0620275	0.332367	0.185321	0.164364
351	0.151255	0.0665517	0.0662069	0.29702	0.230241	0.330069							351	0.241959	0.0858929	0.0637457	0.334408	0.196036	0.169519
352	0.16302	0.0751724	0.0748276	0.316627	0.240586	0.33869							352	0.250122	0.101964	0.0671821	0.354816	0.203179	0.17811
353	0.168902	0.0803448	0.0748276	0.326431	0.254379	0.354207							353	0.258286	0.101964	0.0689003	0.36298	0.215679	0.186701
354	0.166941	0.0786207	0.0748276	0.340157	0.256103	0.354207							354	0.262367	0.0966071	0.0706186	0.371143	0.221036	0.19701
355	0.170863	0.0786207	0.0731034	0.334275	0.263	0.355931							355	0.256245	0.0983929	0.0671821	0.381347	0.228179	0.200447
356	0.176745	0.0889655	0.0782759	0.349961	0.280241	0.369724							356	0.272571	0.105536	0.0774914	0.38951	0.246036	0.215911
357	0.180667	0.0872414	0.0782759	0.367608	0.287138	0.380069							357	0.276653	0.109107	0.0757732	0.399714	0.249607	0.231375
358	0.180667	0.0906897	0.0886207	0.381333	0.295759	0.392138							358	0.278694	0.110893	0.0792096	0.420122	0.262107	0.243402
359	0.184588	0.0924138	0.08	0.387216	0.307828	0.390414							359	0.282776	0.110893	0.0809278	0.424204	0.271036	0.246838
360	0.190471	0.0975862	0.0851724	0.39702	0.314724	0.404207							360	0.290939	0.114464	0.0809278	0.440531	0.285321	0.264021
361	0.190471	0.0975862	0.0834483	0.414667	0.321621	0.412828							361	0.297061	0.112679	0.0843643	0.450735	0.29425	0.267457
362	0.196353	0.106207	0.0868966	0.414667	0.33369	0.416276							362	0.29298	0.119821	0.0878007	0.454816	0.301393	0.281203
363	0.196353	0.107931	0.0886207	0.426431	0.340586	0.423172							363	0.299102	0.119821	0.0843643	0.46298	0.312107	0.288076
364	0.202235	0.111379	0.0851724	0.442118	0.349207	0.431793							364	0.313388	0.125179	0.0878007	0.479306	0.322821	0.298385
365	0.196353	0.111379	0.092069	0.446039	0.363	0.443862							365	0.307265	0.12875	0.0946735	0.48951	0.335321	0.313849
366	0.212039	0.109655	0.092069	0.463686	0.366448	0.443862							366	0.317469	0.125179	0.0860825	0.497673	0.338893	0.313849
367	0.210078	0.104483	0.0886207	0.47349	0.373345	0.452483							367	0.323592	0.123393	0.0929553	0.503796	0.347821	0.325876
368	0.206157	0.111379	0.0886207	0.475451	0.378517	0.455931							368	0.31951	0.125179	0.0963918	0.514	0.35675	0.332749
369	0.214	0.113103	0.0886207	0.487216	0.378517	0.464552							369	0.331755	0.12875	0.0946735	0.514	0.360321	0.343058
370	0.215961	0.121724	0.0886207	0.489176	0.39231	0.478345							370	0.333796	0.12875	0.101546	0.530327	0.372821	0.349931
371	0.214	0.116552	0.0886207	0.493098	0.397483	0.469724							371	0.327673	0.12875	0.0946735	0.532367	0.374607	0.351649
372	0.221843	0.12	0.0886207	0.502902	0.399207	0.478345							372	0.331755	0.12875	0.09811	0.53849	0.378179	0.356804
373	0.215961	0.12	0.0903448	0.504863	0.400931	0.474897							373	0.335837	0.125179	0.09811	0.536449	0.38175	0.365395
374	0.221843	0.121724	0.092069	0.508784	0.407828	0.480069							374	0.333796	0.130536	0.0963918	0.540531	0.390679	0.367113
375	0.221843	0.118276	0.092069	0.506824	0.409552	0.474897							375	0.331755	0.126964	0.0963918	0.540531	0.388893	0.363677
376	0.221843	0.128621	0.0868966	0.508784	0.409552	0.480069							376	0.333796	0.12875	0.0998282	0.540531	0.392464	0.37055
377	0.219882	0.128621	0.0886207	0.506824	0.411276	0.485241							377	0.335837	0.134107	0.0998282	0.542571	0.390679	0.375704
378	0.221843	0.126897	0.0886207	0.510745	0.418172	0.478345							378	0.337878	0.130536	0.101546	0.540531	0.388893	0.377423
379	0.225765	0.118276	0.0817241	0.514667	0.407828	0.473172							379	0.337878	0.121607	0.0895189	0.550735	0.388893	0.37055
380	0.215961	0.123448	0.0903448	0.504863	0.414724	0.480069							380	0.333796	0.130536	0.0963918	0.540531	0.396036	0.372268
381	0.221843	0.126897	0.0886207	0.506824	0.414724	0.485241							381	0.327673	0.139464	0.09811	0.540531	0.39425	0.375704
382	0.221843	0.121724	0.0851724	0.502902	0.407828	0.480069							382	0.325633	0.126964	0.0963918	0.534408	0.396036	0.367113
383	0.219882	0.116552	0.0851724	0.502902	0.406103	0.468							383	0.327673	0.126964	0.0946735	0.532367	0.379964	0.37055
384	0.223804	0.123448	0.0886207	0.500941	0.400931	0.468							384	0.335837	0.126964	0.0963918	0.530327	0.385321	0.358522
385	0.227725	0.123448	0.0868966	0.489176	0.399207	0.461103							385	0.333796	0.12875	0.09811	0.526245	0.378179	0.356804
386	0.215961	0.118276	0.0817241	0.487216	0.390586	0.454207							386	0.327673	0.126964	0.0895189	0.520122	0.36925	0.348213
387	0.215961	0.123448	0.0817241	0.479373	0.385414	0.44731							387	0.323592	0.125179	0.0929553	0.507878	0.363893	0.353368
388	0.217922	0.123448	0.0817241	0.479373	0.375069	0.435241							388	0.323592	0.130536	0.0912371	0.505837	0.354964	0.337904
389	0.223804	0.116552	0.0817241	0.461725	0.363	0.426621							389	0.327673	0.119821	0.0895189	0.493592	0.346036	0.324158
390	0.219882	0.116552	0.0817241	0.449961	0.354379	0.421448							390	0.31951	0.121607	0.0912371	0.479306	0.335321	0.319003
391	0.219882	0.113103	0.0748276	0.442118	0.340586	0.409379							391	0.317469	0.118036	0.0895189	0.473184	0.322821	0.301821
392	0.219882	0.113103	0.0765517	0.434275	0.33369	0.393862							392	0.321551	0.118036	0.0843643	0.46298	0.308536	0.294948
393	0.217922	0.116552	0.0782759	0.418588	0.319897	0.380069							393	0.325633	0.118036	0.082646	0.448694	0.303179	0.281203
394	0.212039	0.107931	0.0748276	0.404863	0.306103	0.364552							394	0.315429	0.112679	0.0843643	0.434408	0.278179	0.264021
395	0.210078	0.102759	0.0731034	0.395059	0.29231	0.352483							395	0.313388	0.105536	0.0792096	0.422163	0.265679	0.248557
396	0.214	0.102759	0.0713793	0.387216	0.276793	0.336966							396	0.311347	0.105536	0.0689003	0.407878	0.253179	0.238247
397	0.210078	0.101034	0.0662069	0.371529	0.266448	0.326621							397	0.305224	0.101964	0.0723368	0.393592	0.242464	0.227938
398	0.208118	0.0993103	0.0713793	0.361725	0.257828	0.314552							398	0.303184	0.10375	0.074055	0.381347	0.23175	0.217629
399	0.200275	0.0958621	0.0610345	0.344078	0.238862	0.304207							399	0.297061	0.0983929	0.0706186	0.36502	0.221036	0.200447
400	0.204196	0.0906897	0.0644828	0.330353	0.230241	0.293862							400	0.29298	0.0930357	0.0689003	0.354816	0.204964	0.190137
401	0.208118	0.0889655	0.0644828	0.318588	0.218172	0.278345							401	0.29298	0.09125	0.0620275	0.348694	0.197821	0.179828
402	0.196353	0.0872414	0.0575862	0.302902	0.195759	0.261103							402	0.286857	0.0876786	0.0568729	0.326245	0.178179	0.164364
403	0.190471	0.0803448	0.0506897	0.287216	0.185414	0.245586							403	0.278694	0.0823214	0.05	0.307878	0.162107	0.147182
404	0.180667	0.0768966	0.0524138	0.265647	0.175069	0.236966							404	0.264408	0.07875	0.0585911	0.287469	0.154964	0.135155
405	0.172824	0.07	0.0472414	0.248	0.156103	0.218							405	0.252163	0.0733929	0.0517182	0.273184	0.137107	0.123127
406	0.168902	0.0596552	0.042069	0.238196	0.14231	0.202483							406	0.250122	0.06625	0.0431271	0.26502	0.11925	0.104227
407	0.172824	0.0613793	0.0403448	0.218588	0.131966	0.18869							407	0.241959	0.06625	0.0431271	0.248694	0.108536	0.0990722
408	0.159098	0.0544828	0.0265517	0.202902	0.116448	0.178345							408	0.227673	0.0555357	0.0379725	0.230327	0.0960357	0.0801718
409	0.153216	0.0510345	0.0248276	0.191137	0.100931	0.157655							409	0.217469	0.0519643	0.0328179	0.216041	0.08175	0.0629897
410	0.13949	0.0372414	0.0265517	0.175451	0.0905862	0.14731							410	0.203184	0.0483929	0.0276632	0.191551	0.0710357	0.0543986
411	0.133608	0.0389655	0.0282759	0.167608	0.0819655	0.143862							411	0.19502	0.0430357	0.0242268	0.177265	0.0603214	0.0458076
412	0.123804	0.0355172	0.017931	0.148	0.0698966	0.130069							412	0.182776	0.0394643	0.0207904	0.169102	0.0513929	0.0337801
413	0.115961	0.0268966	0.017931	0.132314	0.0595517	0.123172							413	0.166449	0.0341071	0.017354	0.156857	0.0388929	0.0269072
414	0.114	0.02	0.0144828	0.126431	0.0526552	0.109379							414	0.166449	0.0323214	0.0104811	0.144612	0.0246071	0.0183162
415	0.104196	0.0165517	0.00241379	0.120549	0.0492069	0.107655							415	0.156245	0.0251786	0.0121993	0.136449	0.0335357	0.00800687
416	0.0983137	0.0131034	-0.00103448	0.104863	0.0302414	0.0886897							416	0.144	0.0144643	0.00360825	0.128286	0.0121071	0.00113402
417	0.0943922	0.0113793	0.000689655	0.0970196	0.0354138	0.0921379							417	0.139918	0.0198214	0.00532646	0.118082	0.0138929	-0.00230241
418	0.086549	0.00275862	-0.00448276	0.0891765	0.025069	0.080069							418	0.127673	0.0144643	-0.00154639	0.116041	0.00139286	-0.0143299
419	0.0787059	0.00965517	0.000689655	0.0852549	0.0285172	0.0869655							419	0.115429	0.0198214	0.000171821	0.103796	0.00317857	-0.00917526
420	0.0708627	-0.000689655	-0.0062069	0.075451	0.0164483	0.0731724							420	0.109306	0.00553571	-0.00154639	0.0956327	-0.00396429	-0.0212027
421	0.068902	-0.00586207	-0.0062069	0.0656471	0.0164483	0.0714483							421	0.107265	0.00553571	-0.0101375	0.0956327	-0.0111071	-0.0263574
422	0.0610588	-0.00413793	-0.00448276	0.0636863	0.0181724	0.0731724							422	0.101143	0.00196429	-0.00498282	0.0833878	-0.00932143	-0.0263574
423	0.0649804	-0.00413793	-0.00965517	0.0597647	0.0112759	0.0714483							423	0.0970612	0.00553571	-0.00841924	0.0833878	-0.00753571	-0.0263574
424	0.059098	-0.00931034	-0.00965517	0.0578039	0.0112759	0.0628276							424	0.0909388	-0.00160714	-0.0118557	0.0813469	-0.01825	-0.031512
425	0.0551765	-0.00931034	-0.0113793	0.0597647	0.0112759	0.0593793							425	0.0909388	-0.00339286	-0.0118557	0.0731837	-0.0200357	-0.0349485
426	0.0532157	-0.0127586	-0.0148276	0.0538824	0.00265517	0.0576552							426	0.088898	-0.00517857	-0.0135739	0.0731837	-0.0218214	-0.0401031
427	0.0473333	-0.0162069	-0.0148276	0.048	-0.00251724	0.0576552							427	0.0868571	-0.00517857	-0.0170103	0.0711429	-0.0253929	-0.0401031
428	0.0512549	-0.0127586	-0.0131034	0.048	0.000931034	0.0524828							428	0.0827755	-0.00339286	-0.0152921	0.0711429	-0.0236071	-0.0383849
429	0.0551765	-0.00931034	-0.0165517	0.0460392	0.000931034	0.0507586							429	0.0807347	-0.0105357	-0.0204467	0.0731837	-0.0289643	-0.0452577
430	0.041451	-0.0144828	-0.02	0.0401569	0.00265517	0.0490345							430	0.0827755	-0.0105357	-0.0187285	0.0629796	-0.03075	-0.0435395
431	0.0434118	-0.017931	-0.0165517	0.0401569	-0.00768966	0.0455862							431	0.0766531	-0.0141071	-0.0238832	0.0650204	-0.0343214	-0.0469759
432	0.0394902	-0.0144828	-0.02	0.0421176	-0.00941379	0.0455862							432	0.0705306	-0.0141071	-0.0204467	0.0548163	-0.0343214	-0.0504124
433	0.0394902	-0.017931	-0.0165517	0.0401569	-0.00596552	0.0455862							433	0.0705306	-0.0123214	-0.0187285	0.0568571	-0.0378929	-0.0486942
434	0.0394902	-0.017931	-0.0234483	0.0381961	-0.00768966	0.0421379							434	0.0684898	-0.0158929	-0.0204467	0.0609388	-0.0378929	-0.0452577
435	0.0394902	-0.017931	-0.0113793	0.0342745	-0.00768966	0.0438621							435	0.0705306	-0.0123214	-0.0170103	0.0548163	-0.0343214	-0.0469759
436	0.041451	-0.0213793	-0.0182759	0.0342745	-0.00596552	0.0438621							436	0.066449	-0.0176786	-0.0221649	0.0568571	-0.0396786	-0.0521306
437	0.0355686	-0.0265517	-0.02	0.0303529	-0.00768966	0.0404138							437	0.0623673	-0.0176786	-0.0221649	0.0507347	-0.0378929	-0.0521306
438	0.0296863	-0.0213793	-0.0165517	0.0244706	-0.00596552	0.0455862							438	0.0542041	-0.0176786	-0.0221649	0.0507347	-0.0396786	-0.0504124
439	0.0296863	-0.0248276	-0.02	0.0244706	-0.0145862	0.0369655							439	0.0603265	-0.0194643	-0.0273196	0.0507347	-0.0396786	-0.055567
440	0.0316471	-0.0248276	-0.0234483	0.0264314	-0.0128621	0.0369655							440	0.0582857	-0.02125	-0.0273196	0.0466531	-0.0396786	-0.055567
441	0.0316471	-0.0213793	-0.0217241	0.0283922	-0.0128621	0.0404138							441	0.0582857	-0.0194643	-0.0256014	0.0548163	-0.0396786	-0.055567
442	0.0296863	-0.0248276	-0.02	0.0264314	-0.0111379	0.0369655							442	0.0542041	-0.02125	-0.0238832	0.0486939	-0.04325	-0.0538488
443	0.0257647	-0.0196552	-0.0182759	0.0283922	-0.0128621	0.0404138							443	0.0562449	-0.0158929	-0.0256014	0.0446122	-0.0378929	-0.0572852
444	0.0316471	-0.0231034	-0.0217241	0.0244706	-0.0145862	0.030069							444	0.0623673	-0.0230357	-0.030756	0.0507347	-0.0468214	-0.0590034
445	0.0238039	-0.0248276	-0.0234483	0.0185882	-0.0128621	0.0335172							445	0.0501224	-0.02125	-0.0273196	0.0425714	-0.0450357	-0.0590034
446	0.0296863	-0.0265517	-0.0234483	0.0283922	-0.0145862	0.0335172							446	0.0582857	-0.0230357	-0.0290378	0.0548163	-0.0468214	-0.0521306
447	0.0277255	-0.0265517	-0.0234483	0.0283922	-0.0128621	0.0335172							447	0.0562449	-0.02125	-0.0290378	0.0466531	-0.0450357	-0.0538488
448	0.0238039	-0.0213793	-0.0251724	0.0244706	-0.0163103	0.030069							448	0.0521633	-0.0266071	-0.030756	0.0466531	-0.0378929	-0.0572852
449	0.0257647	-0.0248276	-0.02	0.0225098	-0.0145862	0.0352414							449	0.0480816	-0.0230357	-0.0273196	0.0425714	-0.0414643	-0.0607216
450	0.0257647	-0.03	-0.0234483	0.020549	-0.0197586	0.030069							450	0.0521633	-0.0266071	-0.0324742	0.0405306	-0.0468214	-0.0538488
451	0.0257647	-0.0248276	-0.0217241	0.0146667	-0.0145862	0.0317931							451	0.0460408	-0.0194643	-0.0273196	0.0405306	-0.0414643	-0.0521306
452	0.0257647	-0.03	-0.0268966	0.0283922	-0.0163103	0.0283448							452	0.0501224	-0.02125	-0.030756	0.0446122	-0.0468214	-0.0590034
453	0.0277255	-0.03	-0.0251724	0.0244706	-0.0145862	0.0266207							453	0.0480816	-0.0248214	-0.030756	0.0466531	-0.0486071	-0.0538488
454	0.0179216	-0.0265517	-0.0268966	0.0244706	-0.0128621	0.030069							454	0.0460408	-0.0230357	-0.0290378	0.036449	-0.0450357	-0.0538488
455	0.0198824	-0.0265517	-0.0268966	0.0185882	-0.0197586	0.0317931							455	0.0419592	-0.0230357	-0.0324742	0.0344082	-0.0450357	-0.0607216
456	0.0257647	-0.0317241	-0.0251724	0.0225098	-0.0128621	0.030069							456	0.0480816	-0.0283929	-0.0324742	0.0384898	-0.0450357	-0.0607216
457	0.0198824	-0.0282759	-0.0217241	0.0166275	-0.0197586	0.0335172							457	0.044	-0.0266071	-0.0273196	0.0384898	-0.0450357	-0.0607216
458	0.0238039	-0.0317241	-0.0268966	0.020549	-0.0180345	0.0266207							458	0.0460408	-0.0266071	-0.0324742	0.0405306	-0.0521786	-0.0624399
459	0.0238039	-0.0282759	-0.0268966	0.0244706	-0.0180345	0.0266207							459	0.0501224	-0.0248214	-0.0324742	0.0425714	-0.0450357	-0.0590034
460	0.0218431	-0.0334483	-0.0268966	0.020549	-0.0214828	0.0248966							460	0.044	-0.0301786	-0.0359107	0.0384898	-0.0503929	-0.0607216
461	0.0257647	-0.0282759	-0.0234483	0.020549	-0.0145862	0.0283448							461	0.044	-0.0248214	-0.0273196	0.0384898	-0.0450357	-0.0538488
462	0.0179216	-0.0282759	-0.0234483	0.0185882	-0.0163103	0.0266207							462	0.0419592	-0.0266071	-0.030756	0.036449	-0.04325	-0.055567
463	0.0198824	-0.0265517	-0.0217241	0.020549	-0.0163103	0.0283448							463	0.044	-0.0266071	-0.030756	0.0405306	-0.0450357	-0.0538488
464	0.0198824	-0.0282759	-0.0251724	0.020549	-0.0163103	0.0248966							464	0.0480816	-0.0248214	-0.030756	0.0384898	-0.0468214	-0.0572852
465	0.0198824	-0.03	-0.0268966	0.020549	-0.0214828	0.0231724							465	0.0460408	-0.0283929	-0.0341924	0.0384898	-0.0468214	-0.0572852
466	0.0159608	-0.0265517	-0.0217241	0.0166275	-0.0163103	0.0248966							466	0.0419592	-0.0230357	-0.030756	0.036449	-0.0396786	-0.0538488
467	0.0238039	-0.0334483	-0.0286207	0.0225098	-0.0111379	0.0248966							467	0.0480816	-0.0301786	-0.030756	0.0384898	-0.0503929	-0.0572852
468	0.0238039	-0.0317241	-0.0286207	0.0225098	-0.0197586	0.0197241							468	0.0480816	-0.0301786	-0.0359107	0.0405306	-0.0486071	-0.055567
469	0.014	-0.0317241	-0.0286207	0.0146667	-0.0145862	0.0266207							469	0.0317551	-0.0319643	-0.0359107	0.036449	-0.04325	-0.0607216
470	0.014	-0.0317241	-0.0286207	0.0127059	-0.0180345	0.0231724							470	0.0358367	-0.0319643	-0.0341924	0.0344082	-0.0503929	-0.055567
471	0.0179216	-0.0317241	-0.0286207	0.0127059	-0.0180345	0.0248966							471	0.0337959	-0.0319643	-0.0324742	0.0282857	-0.0503929	-0.0590034
472	0.014	-0.0317241	-0.0268966	0.0185882	-0.0180345	0.0214483							472	0.0297143	-0.0266071	-0.0324742	0.0344082	-0.0450357	-0.0590034
473	0.0179216	-0.0317241	-0.0286207	0.0166275	-0.0232069	0.018							473	0.0419592	-0.0355357	-0.0376289	0.0323673	-0.0468214	-0.0624399
474	0.0198824	-0.0334483	-0.0268966	0.0146667	-0.0214828	0.0214483							474	0.0358367	-0.0355357	-0.0376289	0.0303265	-0.0503929	-0.0572852
475	0.0179216	-0.0317241	-0.0268966	0.0166275	-0.0180345	0.0214483							475	0.0358367	-0.0301786	-0.0341924	0.0344082	-0.0503929	-0.0521306
476	0.0159608	-0.0317241	-0.0286207	0.0166275	-0.0180345	0.0197241							476	0.0337959	-0.0301786	-0.0341924	0.0344082	-0.04325	-0.0538488
477	0.0159608	-0.0351724	-0.0303448	0.0185882	-0.0197586	0.0231724							477	0.0358367	-0.0319643	-0.0341924	0.0344082	-0.0468214	-0.0590034
478	0.0100784	-0.0317241	-0.0217241	0.0146667	-0.0180345	0.0231724							478	0.0358367	-0.0266071	-0.0324742	0.0303265	-0.0468214	-0.0521306
479	0.014	-0.0351724	-0.0286207	0.0146667	-0.0214828	0.018							479	0.0378776	-0.0319643	-0.0341924	0.036449	-0.0468214	-0.0590034
480	0.0120392	-0.0334483	-0.0303448	0.0146667	-0.0180345	0.0214483							480	0.0337959	-0.0355357	-0.0359107	0.0344082	-0.0450357	-0.0572852
481	0.014	-0.0265517	-0.02	0.00682353	-0.0197586	0.0197241							481	0.0256327	-0.0266071	-0.030756	0.0323673	-0.04325	-0.0538488
482	0.0120392	-0.0317241	-0.0286207	0.0146667	-0.0180345	0.0197241							482	0.0256327	-0.0301786	-0.0359107	0.0323673	-0.0396786	-0.0521306
483	0.014	-0.0317241	-0.0251724	0.0146667	-0.0180345	0.018							483	0.0317551	-0.0301786	-0.0341924	0.0323673	-0.0468214	-0.0538488
484	0.00811765	-0.0317241	-0.0303448	0.0146667	-0.0180345	0.0197241							484	0.0317551	-0.0319643	-0.0376289	0.0303265	-0.0450357	-0.055567
485	0.014	-0.0334483	-0.0268966	0.0146667	-0.0197586	0.0162759							485	0.0317551	-0.0301786	-0.0341924	0.0303265	-0.04325	-0.0538488
486	0.00811765	-0.0317241	-0.0303448	0.0107451	-0.0197586	0.018							486	0.0297143	-0.0319643	-0.0324742	0.0344082	-0.04325	-0.0521306
487	0.0159608	-0.0282759	-0.0268966	0.0146667	-0.0163103	0.0214483							487	0.0297143	-0.0283929	-0.0341924	0.036449	-0.04325	-0.0521306
488	0.0120392	-0.0317241	-0.0251724	0.0185882	-0.0197586	0.018							488	0.0317551	-0.0301786	-0.0324742	0.0303265	-0.04325	-0.0504124
489	0.00811765	-0.0334483	-0.0268966	0.0127059	-0.0197586	0.0162759							489	0.0317551	-0.0301786	-0.0341924	0.0262449	-0.0450357	-0.0504124
490	0.0120392	-0.0317241	-0.0286207	0.0127059	-0.0197586	0.018							490	0.0317551	-0.0283929	-0.0359107	0.0282857	-0.0450357	-0.0504124
491	0.0120392	-0.0265517	-0.0268966	0.0107451	-0.0180345	0.0197241							491	0.0317551	-0.0301786	-0.0341924	0.0344082	-0.0414643	-0.0486942
492	0.0120392	-0.0368966	-0.0303448	0.0127059	-0.0214828	0.0128276							492	0.0256327	-0.0301786	-0.0376289	0.0282857	-0.0450357	-0.0521306
493	0.0100784	-0.0368966	-0.032069	0.0127059	-0.0197586	0.0162759							493	0.0256327	-0.0319643	-0.0376289	0.0282857	-0.04325	-0.055567
494	0.014	-0.0282759	-0.0303448	0.0185882	-0.0163103	0.0197241							494	0.0337959	-0.03375	-0.0341924	0.0344082	-0.0450357	-0.0538488
495	0.0100784	-0.0265517	-0.0268966	0.0146667	-0.0145862	0.0214483							495	0.0297143	-0.0266071	-0.030756	0.036449	-0.0378929	-0.0469759
496	0.014	-0.0334483	-0.032069	0.0166275	-0.0145862	0.0162759							496	0.0297143	-0.0373214	-0.0341924	0.0303265	-0.0450357	-0.0521306
497	0.014	-0.0265517	-0.0268966	0.020549	-0.0163103	0.018							497	0.0399184	-0.0301786	-0.0324742	0.0323673	-0.0414643	-0.0469759
498	0.014	-0.03	-0.0251724	0.020549	-0.0128621	0.018							498	0.0276735	-0.0283929	-0.0341924	0.0323673	-0.0378929	-0.0486942
499	0.014	-0.0386207	-0.0286207	0.0185882	-0.0197586	0.0145517							499	0.0235918	-0.0283929	-0.0341924	0.0344082	-0.0414643	-0.0486942
500	0.0198824	-0.0351724	-0.0303448	0.0185882	-0.0214828	0.0145517							500	0.0317551	-0.0355357	-0.0341924	0.0446122	-0.0414643	-0.0504124
501	0.00811765	-0.03	-0.0286207	0.00878431	-0.0128621	0.0231724							501	0.0276735	-0.0266071	-0.0324742	0.0201224	-0.0378929	-0.0452577
502	0.014	-0.0317241	-0.0217241	0.0185882	-0.0128621	0.018							502	0.0358367	-0.0319643	-0.0324742	0.0344082	-0.0361071	-0.0469759
503	0.014	-0.03	-0.0251724	0.0166275	-0.0180345	0.0197241							503	0.0276735	-0.0301786	-0.030756	0.0282857	-0.0361071	-0.0469759
504	0.0100784	-0.0231034	-0.02	0.0166275	-0.0128621	0.0162759							504	0.0256327	-0.0283929	-0.0256014	0.0384898	-0.03075	-0.0435395
505	0.0120392	-0.0351724	-0.032069	0.0146667	-0.0197586	0.0145517							505	0.0174694	-0.0319643	-0.0341924	0.0303265	-0.04325	-0.0452577
506	0.0120392	-0.0334483	-0.0337931	0.0185882	-0.0214828	0.00765517							506	0.0256327	-0.03375	-0.0341924	0.0323673	-0.0378929	-0.0452577
507	0.0120392	-0.0317241	-0.0234483	0.0107451	-0.0145862	0.0111034							507	0.0317551	-0.0355357	-0.0324742	0.036449	-0.0414643	-0.0418213
508	0.00223529	-0.0317241	-0.0268966	0.0127059	-0.0128621	0.0197241							508	0.0235918	-0.0301786	-0.0359107	0.0344082	-0.03075	-0.0366667
509	0.014	-0.0282759	-0.0268966	0.0225098	-0.0111379	0.018							509	0.0317551	-0.0319643	-0.0324742	0.036449	-0.0361071	-0.0435395
510	0.0120392	-0.0265517	-0.0234483	0.0225098	-0.0180345	0.0128276							510	0.0276735	-0.0319643	-0.0324742	0.0425714	-0.0378929	-0.0435395
511	0.0198824	-0.0248276	-0.0234483	0.020549	-0.00596552	0.0197241							511	0.0317551	-0.0283929	-0.030756	0.0384898	-0.03075	-0.0366667
512	0.00419608	-0.0213793	-0.0217241	0.0127059	-0.00768966	0.0231724							512	0.0235918	-0.0230357	-0.0273196	0.0262449	-0.0271786	-0.0297938
513	0.0179216	-0.03	-0.0234483	0.0244706	-0.0111379	0.0214483							513	0.0337959	-0.0301786	-0.0290378	0.0446122	-0.0271786	-0.031512
514	0.00223529	-0.0248276	-0.02	0.020549	-0.00941379	0.0231724							514	0.0297143	-0.0230357	-0.0324742	0.0384898	-0.0253929	-0.0349485
515	0.0120392	-0.0282759	-0.0234483	0.0225098	-0.00768966	0.0214483							515	0.0276735	-0.0230357	-0.0341924	0.0384898	-0.0253929	-0.0383849
516	0.00615686	-0.0282759	-0.0303448	0.020549	-0.0111379	0.0197241							516	0.0297143	-0.0301786	-0.0393471	0.0425714	-0.0343214	-0.0349485
517	0.014	-0.0265517	-0.0286207	0.0225098	-0.00596552	0.0248966							517	0.0256327	-0.0230357	-0.0341924	0.0425714	-0.0253929	-0.0349485
518	0.00811765	-0.0368966	-0.0268966	0.0264314	-0.0111379	0.018							518	0.0256327	-0.0355357	-0.0324742	0.0405306	-0.0289643	-0.0383849
519	0.00419608	-0.0231034	-0.0234483	0.0244706	-0.00768966	0.0266207							519	0.0256327	-0.0230357	-0.0324742	0.0384898	-0.0289643	-0.0332302
520	0.0159608	-0.0334483	-0.0234483	0.0244706	-0.00768966	0.0197241							520	0.0276735	-0.0301786	-0.0324742	0.0466531	-0.0253929	-0.031512
521	0.0100784	-0.0282759	-0.0251724	0.0225098	-0.00251724	0.0214483							521	0.021551	-0.0283929	-0.0256014	0.0446122	-0.0253929	-0.0297938
522	0.0100784	-0.0334483	-0.0286207	0.020549	-0.00941379	0.0248966							522	0.0276735	-0.0301786	-0.0359107	0.0384898	-0.0253929	-0.0263574
523	0.0120392	-0.0282759	-0.032069	0.0244706	-0.00424138	0.0266207							523	0.021551	-0.0319643	-0.030756	0.0405306	-0.0236071	-0.0297938
524	0.0159608	-0.03	-0.0251724	0.0303529	-0.00768966	0.0248966							524	0.0195102	-0.0266071	-0.030756	0.0446122	-0.0218214	-0.0280756
525	0.014	-0.0265517	-0.0251724	0.0283922	0.000931034	0.0248966							525	0.0297143	-0.0266071	-0.0290378	0.0486939	-0.0164643	-0.022921
526	0.0179216	-0.0282759	-0.0251724	0.0303529	0.00265517	0.0266207							526	0.0256327	-0.02125	-0.0290378	0.0446122	-0.0218214	-0.022921
527	0.014	-0.0282759	-0.0286207	0.0323137	-0.000793103	0.0266207							527	0.0256327	-0.0319643	-0.0324742	0.0446122	-0.0218214	-0.0246392
528	0.0159608	-0.0282759	-0.0217241	0.0323137	0.00610345	0.0266207							528	0.0297143	-0.0266071	-0.0290378	0.0507347	-0.0128929	-0.0177663
529	0.014	-0.0282759	-0.0268966	0.0342745	0.00265517	0.0248966							529	0.0256327	-0.0301786	-0.030756	0.0466531	-0.01825	-0.0212027
530	0.014	-0.03	-0.0286207	0.0342745	-0.00251724	0.0283448							530	0.0256327	-0.0301786	-0.0324742	0.0527755	-0.0146786	-0.022921
531	0.0159608	-0.0248276	-0.0182759	0.0323137	0.00437931	0.0352414							531	0.0276735	-0.0248214	-0.0290378	0.0527755	-0.00932143	-0.0177663
532	0.0120392	-0.0213793	-0.0182759	0.0362353	0.00610345	0.0404138							532	0.0256327	-0.0248214	-0.0290378	0.058898	-0.00575	-0.0143299
533	0.00811765	-0.0265517	-0.0234483	0.0323137	0.00437931	0.0352414							533	0.0297143	-0.0266071	-0.0324742	0.0527755	-0.00753571	-0.0160481
534	0.0179216	-0.0248276	-0.02	0.0401569	0.00782759	0.0352414							534	0.0337959	-0.0230357	-0.0273196	0.058898	-0.00396429	-0.0108935
535	0.00811765	-0.0231034	-0.02	0.0342745	0.0112759	0.0404138							535	0.0174694	-0.02125	-0.0273196	0.0568571	-0.000392857	-0.00402062
536	0.0120392	-0.0213793	-0.02	0.0401569	0.013	0.0386897							536	0.021551	-0.0194643	-0.0238832	0.058898	0.00317857	-0.00745704
537	0.014	-0.0231034	-0.0217241	0.0460392	0.013	0.0369655							537	0.0276735	-0.0230357	-0.030756	0.0609388	0.00317857	-0.00573883
538	0.0159608	-0.0213793	-0.0148276	0.0519216	0.0164483	0.0490345							538	0.0256327	-0.02125	-0.0204467	0.0629796	0.00675	0.00113402
539	0.0120392	-0.0231034	-0.02	0.0440784	0.0147241	0.0473103							539	0.0256327	-0.02125	-0.0238832	0.058898	0.00675	0.00113402
540	0.0179216	-0.017931	-0.02	0.0499608	0.0216207	0.0507586							540	0.0276735	-0.0176786	-0.0290378	0.0650204	0.00853571	0.00457045
541	0.0198824	-0.0231034	-0.0217241	0.0519216	0.0198966	0.0455862							541	0.0256327	-0.0230357	-0.030756	0.0650204	0.0103214	0.00285223
542	0.0159608	-0.0265517	-0.0182759	0.0519216	0.0198966	0.0473103							542	0.0297143	-0.0248214	-0.0238832	0.0731837	0.00853571	0.00628866
543	0.0198824	-0.0213793	-0.0165517	0.0538824	0.0233448	0.0524828							543	0.0276735	-0.02125	-0.0238832	0.0731837	0.0121071	0.00628866
544	0.0179216	-0.0213793	-0.0165517	0.0597647	0.0302414	0.0507586							544	0.0317551	-0.0266071	-0.0290378	0.0731837	0.0138929	0.0114433
545	0.0159608	-0.0196552	-0.0148276	0.0558431	0.0319655	0.0542069							545	0.0235918	-0.0266071	-0.0221649	0.0772653	0.0210357	0.0165979
546	0.0179216	-0.0213793	-0.0217241	0.0656471	0.0285172	0.0542069							546	0.0317551	-0.0283929	-0.0290378	0.0813469	0.0156786	0.0114433
547	0.0198824	-0.0144828	-0.0131034	0.0617255	0.0302414	0.055931							547	0.0276735	-0.02125	-0.0204467	0.0854286	0.0281786	0.0165979
548	0.0120392	-0.0213793	-0.0217241	0.0656471	0.0336897	0.0576552							548	0.0317551	-0.0176786	-0.0256014	0.0793061	0.0210357	0.0234708
549	0.0159608	-0.00931034	-0.0113793	0.0617255	0.0405862	0.0714483							549	0.021551	-0.0123214	-0.0170103	0.0833878	0.0246071	0.0217526
550	0.0218431	-0.0144828	-0.0251724	0.0695686	0.0474828	0.0697241							550	0.0276735	-0.0176786	-0.0221649	0.0874694	0.0299643	0.0269072
551	0.0198824	-0.0127586	-0.00965517	0.0734902	0.0457586	0.0714483							551	0.0358367	-0.0123214	-0.0152921	0.0895102	0.0335357	0.0320619
552	0.014	-0.0196552	-0.02	0.0695686	0.0405862	0.068							552	0.0297143	-0.0158929	-0.0238832	0.091551	0.0424643	0.0303436
553	0.0218431	-0.0231034	-0.0182759	0.0793725	0.0405862	0.0697241							553	0.0378776	-0.0141071	-0.0187285	0.0997143	0.0335357	0.0303436
554	0.014	-0.00586207	-0.0131034	0.0715294	0.0543793	0.0748966							554	0.0297143	-0.0176786	-0.0101375	0.091551	0.0424643	0.0354983
555	0.0257647	-0.0144828	-0.00793103	0.0891765	0.0561034	0.0714483							555	0.0276735	-0.0141071	-0.0221649	0.109918	0.0496071	0.0389347
556	0.0198824	-0.0144828	-0.0165517	0.0911373	0.0543793	0.0783448							556	0.0358367	-0.0123214	-0.0152921	0.109918	0.0388929	0.0440893
557	0.0277255	0.00103448	-0.0062069	0.0891765	0.0681724	0.0938621							557	0.0378776	-0.0105357	-0.00841924	0.107878	0.0603214	0.0561168
558	0.0120392	-0.00758621	-0.00793103	0.0891765	0.0698966	0.0852414							558	0.021551	-0.0141071	-0.0101375	0.105837	0.0531786	0.0509622
559	0.0159608	-0.00586207	-0.00275862	0.0989804	0.0716207	0.0938621							559	0.0256327	-0.00696429	-0.0101375	0.109918	0.06925	0.0578351
560	0.0159608	0.00275862	0.00241379	0.093098	0.0802414	0.0955862							560	0.0337959	-0.00339286	-0.00841924	0.114	0.0710357	0.0629897
561	0.0257647	-0.00931034	-0.00965517	0.0989804	0.0664483	0.0921379							561	0.0419592	-0.0123214	-0.0187285	0.116041	0.0621071	0.0595533
562	0.0277255	-0.00586207	-0.00448276	0.0970196	0.0767931	0.0990345							562	0.0419592	-0.00696429	-0.00670103	0.116041	0.0728214	0.0629897
563	0.014	-0.00931034	-0.0062069	0.102902	0.0767931	0.105931							563	0.0337959	-0.0105357	-0.0170103	0.116041	0.0763929	0.0698625
564	0.0316471	-0.00758621	-0.0113793	0.102902	0.0836897	0.0990345							564	0.0317551	-0.00517857	-0.0101375	0.126245	0.0728214	0.073299
565	0.0198824	-0.00241379	-0.00103448	0.112706	0.0871379	0.111103							565	0.0317551	-0.00339286	-0.0118557	0.126245	0.0835357	0.08189
566	0.0277255	-0.00586207	-0.00103448	0.112706	0.0888621	0.112828							566	0.0276735	-0.00517857	-0.00841924	0.130327	0.0835357	0.0801718
567	0.0277255	0.00103448	-0.00103448	0.114667	0.0923103	0.116276							567	0.0378776	-0.00517857	-0.0032646	0.134408	0.0835357	0.0870447
568	0.0159608	-0.000689655	-0.00448276	0.110745	0.0923103	0.119724							568	0.0317551	-0.00517857	-0.0152921	0.140531	0.0888929	0.0853265
569	0.0375294	-0.00931034	-0.00448276	0.12251	0.0974828	0.121448							569	0.0399184	-0.00875	-0.00498282	0.140531	0.09425	0.0887629
570	0.0257647	0.00793103	0.00586207	0.126431	0.116448	0.131793							570	0.044	0.000178571	-0.00154639	0.144612	0.103179	0.0990722
571	0.041451	0.00793103	0.00413793	0.144078	0.107828	0.133517							571	0.0480816	-0.00160714	-0.0032646	0.156857	0.112107	0.0990722
572	0.0218431	-0.000689655	0.000689655	0.138196	0.109552	0.131793							572	0.0358367	0.000178571	-0.0101375	0.148694	0.112107	0.107663
573	0.0238039	0.0062069	0.00413793	0.140157	0.119897	0.145586							573	0.0399184	0.00375	0.00360825	0.16298	0.124607	0.114536
574	0.0179216	-0.000689655	0.00241379	0.146039	0.123345	0.135241							574	0.0378776	-0.00160714	-0.00670103	0.156857	0.11925	0.114536
575	0.0316471	0.00965517	0.00758621	0.157804	0.137138	0.152483							575	0.0399184	0.00375	-0.00154639	0.177265	0.133536	0.121409
576	0.0355686	0.00965517	0.00758621	0.161725	0.138862	0.168							576	0.0460408	0.00910714	0.000171821	0.191551	0.142464	0.136873
577	0.0355686	0.00448276	0.000689655	0.175451	0.135414	0.162828							577	0.0562449	0.00375	-0.00154639	0.18951	0.140679	0.140309
578	0.0316471	0.00793103	0.00931034	0.181333	0.149207	0.169724							578	0.0460408	0.00375	0.00360825	0.199714	0.153179	0.150619
579	0.0296863	0.0234483	0.0231034	0.183294	0.164724	0.185241							579	0.0480816	0.0180357	0.0121993	0.197673	0.163893	0.155773
580	0.041451	0.0165517	0.00931034	0.191137	0.166448	0.193862							580	0.0501224	0.00732143	0.00876289	0.209918	0.174607	0.171237
581	0.0473333	0.0286207	0.0196552	0.208784	0.181966	0.204207							581	0.0562449	0.0251786	0.00876289	0.224204	0.187107	0.183265
582	0.0316471	0.0217241	0.0144828	0.210745	0.195759	0.205931							582	0.044	0.0180357	0.0190722	0.224204	0.201393	0.19701
583	0.0394902	0.0286207	0.017931	0.214667	0.195759	0.212828							583	0.0480816	0.00732143	0.0104811	0.236449	0.196036	0.195292
584	0.0355686	0.02	0.00931034	0.218588	0.207828	0.219724							584	0.0378776	0.00553571	0.00360825	0.234408	0.20675	0.203883
585	0.0296863	0.0389655	0.0334483	0.230353	0.225069	0.249034							585	0.0419592	0.0394643	0.0293814	0.246653	0.235321	0.229656
586	0.0571373	0.0389655	0.0231034	0.265647	0.230241	0.250759							586	0.0746122	0.0305357	0.017354	0.275224	0.238893	0.229656
587	0.0492941	0.0424138	0.0351724	0.267608	0.238862	0.264552							587	0.0623673	0.0251786	0.0225086	0.271143	0.246036	0.239966
588	0.059098	0.0355172	0.0213793	0.267608	0.238862	0.264552							588	0.0623673	0.0251786	0.0121993	0.28951	0.253179	0.248557
589	0.0473333	0.0268966	0.0231034	0.261725	0.245759	0.273172							589	0.0582857	0.0216071	0.017354	0.285429	0.267464	0.250275
590	0.0669412	0.0337931	0.0248276	0.289176	0.261276	0.278345							590	0.0786939	0.0216071	0.0121993	0.318082	0.267464	0.262302
591	0.0434118	0.0527586	0.0437931	0.283294	0.281966	0.300759							591	0.0623673	0.0376786	0.0396907	0.295633	0.28175	0.279485
592	0.0551765	0.0303448	0.0334483	0.312706	0.271621	0.283517							592	0.0725714	0.02875	0.0190722	0.318082	0.274607	0.267457
593	0.0492941	0.0510345	0.0386207	0.310745	0.29231	0.309379							593	0.0684898	0.0483929	0.0396907	0.318082	0.301393	0.291512
594	0.0571373	0.0544828	0.0368966	0.316627	0.288862	0.311103							594	0.0644082	0.0376786	0.0310997	0.322163	0.301393	0.298385
595	0.0610588	0.0613793	0.0455172	0.324471	0.307828	0.326621							595	0.066449	0.0466071	0.0379725	0.336449	0.310321	0.308694
596	0.068902	0.0596552	0.0437931	0.340157	0.319897	0.340414							596	0.0827755	0.0501786	0.0431271	0.352776	0.328179	0.32244
597	0.0708627	0.057931	0.0506897	0.348	0.321621	0.335241							597	0.0786939	0.05375	0.0482818	0.354816	0.338893	0.327595
598	0.0669412	0.0613793	0.0489655	0.344078	0.330241	0.34731							598	0.0827755	0.0466071	0.0396907	0.358898	0.329964	0.32244
599	0.0630196	0.07	0.0593103	0.351922	0.345759	0.357655							599	0.0766531	0.05375	0.05	0.360939	0.351393	0.34134
600	0.0630196	0.0648276	0.0610345	0.357804	0.350931	0.359379							600	0.0684898	0.05375	0.0448454	0.367061	0.351393	0.346495
601	0.0747843	0.0751724	0.0696552	0.367608	0.356103	0.369724							601	0.0807347	0.06625	0.0603093	0.379306	0.360321	0.356804
602	0.068902	0.0734483	0.0610345	0.365647	0.356103	0.373172							602	0.0827755	0.0680357	0.0534364	0.383388	0.363893	0.360241
603	0.0767451	0.0803448	0.0748276	0.367608	0.366448	0.383517							603	0.0868571	0.0680357	0.0603093	0.385429	0.38175	0.37055
604	0.0747843	0.0855172	0.0713793	0.37349	0.366448	0.380069							604	0.0827755	0.0698214	0.0654639	0.391551	0.36925	0.363677
605	0.0708627	0.0837931	0.0644828	0.375451	0.368172	0.38869							605	0.0909388	0.06625	0.0637457	0.38951	0.379964	0.365395
606	0.0845882	0.0855172	0.0782759	0.385255	0.373345	0.392138							606	0.099102	0.0680357	0.0568729	0.393592	0.376393	0.368832
607	0.0826275	0.0872414	0.0713793	0.381333	0.364724	0.383517							607	0.0909388	0.0716071	0.0620275	0.38951	0.38175	0.37055
608	0.0943922	0.0855172	0.0748276	0.391137	0.381966	0.39731							608	0.0929796	0.0751786	0.0689003	0.397673	0.385321	0.379141
609	0.0885098	0.082069	0.0731034	0.389176	0.378517	0.392138							609	0.0929796	0.0698214	0.0585911	0.397673	0.385321	0.375704
610	0.086549	0.0872414	0.0696552	0.377412	0.373345	0.39731							610	0.0868571	0.0733929	0.0654639	0.399714	0.39425	0.379141
611	0.0747843	0.0855172	0.0748276	0.393098	0.380241	0.399034							611	0.0868571	0.0751786	0.0603093	0.395633	0.387107	0.386014
612	0.0787059	0.0855172	0.0731034	0.389176	0.385414	0.39731							612	0.107265	0.0823214	0.0620275	0.405837	0.39425	0.387732
613	0.0708627	0.0975862	0.0782759	0.385255	0.400931	0.419724							613	0.0868571	0.0876786	0.074055	0.387469	0.412107	0.403196
614	0.068902	0.0872414	0.0731034	0.375451	0.395759	0.402483							614	0.066449	0.0644643	0.0637457	0.38951	0.399607	0.396323
615	0.0728235	0.0958621	0.0765517	0.385255	0.400931	0.412828							615	0.0766531	0.0733929	0.0723368	0.409918	0.412107	0.411787
616	0.0826275	0.0855172	0.0782759	0.404863	0.407828	0.411103							616	0.099102	0.0733929	0.0723368	0.426245	0.410321	0.408351
617	0.0845882	0.0924138	0.0782759	0.416627	0.411276	0.426621							617	0.101143	0.0876786	0.0671821	0.426245	0.426393	0.41866
618	0.0904706	0.0906897	0.0782759	0.414667	0.419897	0.424897							618	0.088898	0.0769643	0.0723368	0.434408	0.433536	0.423814
619	0.0924314	0.0993103	0.0834483	0.434275	0.435414	0.43869							619	0.107265	0.0823214	0.0689003	0.436449	0.438893	0.43756
620	0.0845882	0.104483	0.0886207	0.442118	0.440586	0.455931							620	0.0929796	0.09125	0.0774914	0.442571	0.467464	0.451306
621	0.086549	0.114828	0.092069	0.457804	0.459552	0.468							621	0.0970612	0.101964	0.0809278	0.473184	0.476393	0.461615
622	0.0885098	0.0975862	0.08	0.461725	0.464724	0.483517							622	0.0950204	0.07875	0.0706186	0.475224	0.479964	0.475361
623	0.0787059	0.0906897	0.0782759	0.479373	0.456103	0.485241							623	0.0909388	0.0751786	0.0689003	0.499714	0.490679	0.480515
624	0.0885098	0.0993103	0.0903448	0.495059	0.49231	0.511103							624	0.105224	0.0894643	0.0895189	0.518082	0.521036	0.50457
625	0.0943922	0.107931	0.0937931	0.518588	0.525069	0.524897							625	0.115429	0.0930357	0.0757732	0.534408	0.537107	0.528625
626	0.108118	0.0993103	0.0937931	0.544078	0.540586	0.543862							626	0.117469	0.0930357	0.0843643	0.56298	0.55675	0.561271
627	0.0963529	0.114828	0.0955172	0.563686	0.561276	0.573172							627	0.109306	0.0948214	0.074055	0.575224	0.583536	0.578454
628	0.106157	0.113103	0.104138	0.589176	0.580241	0.599034							628	0.123592	0.109107	0.0895189	0.599714	0.615679	0.6111
629	0.106157	0.113103	0.0972414	0.608784	0.59231	0.604207							629	0.117469	0.0983929	0.0912371	0.616041	0.638893	0.617973
630	0.115961	0.126897	0.114483	0.630353	0.638862	0.645586							630	0.135837	0.11625	0.106701	0.658898	0.665679	0.65921
631	0.112039	0.116552	0.102414	0.657804	0.654379	0.661103							631	0.133796	0.109107	0.09811	0.693592	0.678179	0.676392
632	0.112039	0.130345	0.124828	0.69702	0.68369	0.709379							632	0.131755	0.126964	0.106701	0.709918	0.722821	0.721065
633	0.100275	0.145862	0.135172	0.700941	0.718172	0.719724							633	0.121551	0.150179	0.108419	0.705837	0.754964	0.738247
634	0.110078	0.130345	0.117931	0.718588	0.714724	0.735241							634	0.131755	0.114464	0.101546	0.744612	0.751393	0.741684
635	0.125765	0.144138	0.126552	0.749961	0.754379	0.761103							635	0.139918	0.125179	0.113574	0.773184	0.790679	0.772612
636	0.121843	0.138966	0.114483	0.779373	0.759552	0.774897							636	0.144	0.123393	0.113574	0.797673	0.808536	0.789794
637	0.129686	0.145862	0.126552	0.816627	0.804379	0.804207							637	0.144	0.130536	0.108419	0.811959	0.837107	0.815567
638	0.129686	0.171724	0.15069	0.824471	0.826793	0.836966							638	0.144	0.148393	0.134192	0.846653	0.865679	0.853368
639	0.141451	0.164828	0.140345	0.865647	0.847483	0.855931							639	0.172571	0.151964	0.135911	0.867061	0.885321	0.858522
640	0.153216	0.161379	0.143793	0.885255	0.871621	0.873172							640	0.176653	0.148393	0.134192	0.899714	0.903179	0.88945
641	0.141451	0.183793	0.15931	0.916627	0.909552	0.921448							641	0.16849	0.160893	0.14622	0.920122	0.933536	0.925533
642	0.182627	0.168276	0.167931	0.944078	0.919897	0.923172							642	0.186857	0.159107	0.141065	0.944612	0.954964	0.930687
643	0.127725	0.176897	0.155862	0.944078	0.93369	0.935241							643	0.174612	0.162679	0.135911	0.93849	0.940679	0.951306
644	0.155176	0.176897	0.15931	0.969569	0.952655	0.957655							644	0.172571	0.159107	0.135911	0.960939	0.967464	0.959897
645	0.161059	0.195862	0.18	0.97349	0.971621	0.973172							645	0.180735	0.17875	0.161684	0.979306	0.996036	0.98567
646	0.166941	0.187241	0.176552	0.995059	0.975069	0.974897							646	0.182776	0.187679	0.159966	0.997673	0.999607	0.983952
647	0.168902	0.204483	0.190345	1.01271	0.98369	0.995586							647	0.188898	0.185893	0.158247	0.98951	0.997821	0.999416
648	0.161059	0.204483	0.185172	0.99898	0.99231	1.00076							648	0.190939	0.180536	0.161684	0.985429	0.999607	0.990825
649	0.184588	0.19931	0.183448	0.99898	0.995759	0.999034							649	0.197061	0.193036	0.16512	0.987469	0.988893	0.971924
650	0.184588	0.207931	0.190345	0.993098	0.980241	0.995586							650	0.19502	0.19125	0.17543	0.96298	0.988893	0.975361
651	0.159098	0.195862	0.186897	0.965647	0.964724	0.969724							651	0.19298	0.194821	0.161684	0.93849	0.960321	0.953024
652	0.174784	0.211379	0.192069	0.97349	0.950931	0.952483							652	0.203184	0.20375	0.170275	0.934408	0.953179	0.949588
653	0.190471	0.209655	0.174828	0.959765	0.926793	0.921448							653	0.215429	0.17875	0.163402	0.924204	0.91925	0.904914
654	0.155176	0.192414	0.174828	0.891137	0.888862	0.895586							654	0.19298	0.187679	0.166838	0.873184	0.883536	0.875704
655	0.170863	0.206207	0.173103	0.887216	0.868172	0.881793							655	0.190939	0.175179	0.166838	0.844612	0.876393	0.849931
656	0.176745	0.202759	0.164483	0.865647	0.856103	0.852483	0.0333333			0.733062			656	0.207265	0.180536	0.153093	0.830327	0.838893	0.825876	0.053012			0.745482
657	0.182627	0.187241	0.162759	0.836235	0.799207	0.804207	0.0409214			0.756098			657	0.190939	0.162679	0.147938	0.783388	0.797821	0.782921	0.0614458			0.78012
658	0.178706	0.204483	0.176552	0.800941	0.790586	0.785241	0.0428184			0.787263			658	0.190939	0.180536	0.170275	0.767061	0.772821	0.769175	0.0643072			0.811747
659	0.184588	0.207931	0.174828	0.771529	0.752655	0.759379	0.0429539			0.819783			659	0.209306	0.184107	0.161684	0.73849	0.747821	0.736529	0.0653614			0.847892
660	0.174784	0.187241	0.173103	0.734275	0.726793	0.724897	0.0444444		0.0380814	0.860434		0.869186	660	0.199102	0.168036	0.156529	0.699714	0.704964	0.702165	0.0667169			0.878012
661	0.178706	0.201034	0.164483	0.691137	0.694034	0.695586	0.046206	0.0608466	0.0581395	0.892954	0.87963	0.875	661	0.184816	0.164464	0.158247	0.66298	0.674607	0.67811	0.0674699	0.0431894	0.0556439	0.90512	0.865449	0.871224
662	0.155176	0.202759	0.166207	0.642118	0.669897	0.674897	0.047561	0.0608466	0.0569767	0.922764	0.902116	0.895349	662	0.164408	0.17875	0.163402	0.622163	0.65675	0.636873	0.0701807	0.0431894	0.0604134	0.935241	0.903654	0.9062
663	0.16302	0.197586	0.157586	0.604863	0.621621	0.628345	0.048916	0.0608466	0.0606105	0.945799	0.933862	0.928779	663	0.178694	0.169821	0.147938	0.581347	0.601393	0.592199	0.0737952	0.0498339	0.0604134	0.957831	0.930233	0.923688
664	0.153216	0.17	0.154138	0.575451	0.571621	0.571448	0.049458	0.0608466	0.0594477	0.963415	0.955026	0.949128	664	0.184816	0.160893	0.134192	0.56298	0.563893	0.557835	0.0713855	0.0531561	0.0620032	0.96988	0.951827	0.958665
665	0.153216	0.178621	0.147241	0.542118	0.537138	0.533517	0.0471545	0.0648148	0.0626453	0.97561	0.968254	0.972384	665	0.180735	0.168036	0.14622	0.518082	0.528179	0.521753	0.0707831	0.0564784	0.0620032	0.983434	0.976744	0.972973
666	0.151255	0.168276	0.142069	0.487216	0.499207	0.49731	0.05	0.0634921	0.065843	0.98645	0.982804	0.979651	666	0.154204	0.144821	0.142784	0.477265	0.48175	0.475361	0.0722892	0.0564784	0.0604134	0.98494	0.986711	0.985692
667	0.149294	0.157931	0.142069	0.453882	0.466448	0.466276	0.0514905	0.0634921	0.0626453	0.995935	0.984127	0.986919	667	0.158286	0.132321	0.134192	0.446653	0.451393	0.435842	0.0739458	0.0548173	0.0556439	1	0.990033	0.985692
668	0.157137	0.163103	0.142069	0.428392	0.43369	0.421448	0.0514905	0.0595238	0.0632267	1	1	0.997093	668	0.172571	0.139464	0.135911	0.418082	0.403179	0.410069	0.0730422	0.0548173	0.0588235	0.990964	1	1
669	0.127725	0.157931	0.126552	0.367608	0.390586	0.399034	0.05271	0.0621693	0.0617733	0.995935	0.996032	1	669	0.137878	0.126964	0.130756	0.352776	0.378179	0.372268	0.0746988	0.0531561	0.0572337	0.99247	0.998339	0.990461
670	0.114	0.145862	0.114483	0.342118	0.344034	0.357655	0.048374	0.0615079	0.065843	0.98916	0.993386	0.997093	670	0.133796	0.109107	0.123883	0.311959	0.34425	0.336186	0.0691265	0.0531561	0.0556439	0.98494	0.990033	0.987281
671	0.117922	0.125172	0.10931	0.302902	0.304379	0.305931	0.0476965	0.0580688	0.0601744	0.98645	0.977513	0.982558	671	0.135837	0.107321	0.108419	0.283388	0.29425	0.30354	0.0707831	0.0564784	0.0556439	0.975904	0.981728	0.984102
672	0.106157	0.130345	0.112759	0.267608	0.287138	0.292138	0.0476965	0.0575397	0.0590116	0.971545	0.966931	0.973837	672	0.11951	0.114464	0.122165	0.267061	0.283536	0.270893	0.0677711	0.0498339	0.0556439	0.953313	0.9701	0.965024
673	0.108118	0.125172	0.0937931	0.248	0.252655	0.261103	0.046206	0.0585979	0.0610465	0.95393	0.958995	0.962209	673	0.113388	0.107321	0.0998282	0.228286	0.247821	0.248557	0.0665663	0.0504983	0.0515103	0.942771	0.960133	0.953895
674	0.129686	0.118276	0.0937931	0.22251	0.245759	0.24731	0.045122	0.0560847	0.0593023	0.928184	0.943122	0.944767	674	0.11951	0.105536	0.0963918	0.228286	0.233536	0.217629	0.0659639	0.0538206	0.0483307	0.920181	0.946844	0.941176
675	0.117922	0.125172	0.0989655	0.204863	0.219897	0.218	0.0441734	0.0547619	0.0577035	0.911924	0.920635	0.924419	675	0.117469	0.0983929	0.0998282	0.201755	0.208536	0.203883	0.0643072	0.0536545	0.0513514	0.896084	0.918605	0.922099
676	0.114	0.104483	0.0955172	0.195059	0.188862	0.183517	0.0424119	0.0533069	0.0561047	0.884824	0.902116	0.895349	676	0.123592	0.0823214	0.0843643	0.203796	0.188893	0.171237	0.0631024	0.0476744	0.0488076	0.878012	0.89701	0.891892
677	0.0728235	0.101034	0.08	0.148	0.169897	0.173172	0.0415989	0.0529101	0.053343	0.857724	0.878307	0.87936	677	0.0950204	0.0876786	0.0774914	0.150735	0.160321	0.169519	0.0588855	0.0480066	0.0443561	0.840361	0.878738	0.869634
678	0.108118	0.0941379	0.0713793	0.140157	0.149207	0.150759	0.0399729	0.0501323	0.0527616	0.829268	0.850529	0.84593	678	0.113388	0.07875	0.0637457	0.16298	0.151393	0.142027	0.0576807	0.05	0.0478537	0.826807	0.847176	0.842607
679	0.0904706	0.0975862	0.0765517	0.132314	0.145759	0.14731	0.0378049	0.0469577	0.0479651	0.813008	0.828042	0.819767	679	0.088898	0.0733929	0.0689003	0.152776	0.138893	0.140309	0.0554217	0.0415282	0.0429253	0.795181	0.820598	0.809221
680	0.0904706	0.0889655	0.0696552	0.124471	0.131966	0.130069	0.0380759	0.0478836	0.05	0.775068	0.78836	0.793605	680	0.0848163	0.0733929	0.0620275	0.13849	0.128179	0.121409	0.0548193	0.0430233	0.0427663	0.76506	0.792359	0.786963
681	0.0747843	0.0803448	0.0627586	0.106824	0.113	0.123172	0.0369919	0.0424603	0.0443314	0.750678	0.757937	0.757267	681	0.0705306	0.06625	0.0568729	0.116041	0.110321	0.107663	0.0534639	0.0395349	0.0405405	0.740964	0.759136	0.753577
682	0.0728235	0.0855172	0.067931	0.0911373	0.113	0.116276	0.0338753	0.0439153	0.0450581	0.716802	0.738095	0.734012	682	0.0766531	0.0591071	0.0603093	0.105837	0.104964	0.1111	0.0510542	0.0378738	0.03593	0.712349	0.730897	0.72655
683	0.0787059	0.0768966	0.0627586	0.0872157	0.0905862	0.0904138	0.0338753	0.0445767	0.0465116	0.691057	0.707672	0.704942	683	0.0848163	0.0573214	0.0534364	0.0976735	0.0978214	0.10079	0.0512048	0.0380399	0.0394277	0.685241	0.709302	0.702703
684	0.0728235	0.0631034	0.0403448	0.0872157	0.0767931	0.0869655	0.0341463	0.040873	0.0405523	0.662602	0.679894	0.670058	684	0.0827755	0.0376786	0.0414089	0.0833878	0.0763929	0.0715808	0.0486446	0.0383721	0.0379968	0.658133	0.667774	0.672496
685	0.0571373	0.0527586	0.0403448	0.0911373	0.0647241	0.068	0.0303523	0.0391534	0.0395349	0.635501	0.657407	0.648256	685	0.066449	0.0376786	0.0276632	0.0895102	0.0656786	0.0629897	0.0432229	0.0353821	0.0356121	0.623494	0.649502	0.647059
686	0.0512549	0.0613793	0.0593103	0.0597647	0.0681724	0.0783448	0.0295393	0.040873	0.0359012	0.600271	0.62037	0.62064	686	0.0480816	0.0448214	0.0465636	0.0609388	0.0746071	0.0664261	0.0427711	0.0357143	0.036248	0.597892	0.619601	0.620032
687	0.041451	0.0562069	0.0524138	0.0656471	0.050931	0.0455862	0.0261518	0.0346561	0.0366279	0.575881	0.599206	0.59157	687	0.0521633	0.0269643	0.0379725	0.0731837	0.0513929	0.0458076	0.0378012	0.0290698	0.0319555	0.567771	0.589701	0.594595
688	0.0492941	0.0544828	0.0506897	0.0578039	0.0543793	0.0645517	0.0262873	0.0318783	0.0344477	0.550136	0.56746	0.565407	688	0.0501224	0.0323214	0.0465636	0.0670612	0.0638929	0.0509622	0.0379518	0.0282392	0.0319555	0.546687	0.566445	0.564388
689	0.0375294	0.0475862	0.0248276	0.048	0.0405862	0.0369655	0.0256098	0.0342593	0.034593	0.525745	0.551587	0.545058	689	0.044	0.0216071	0.0414089	0.069102	0.0460357	0.0423711	0.0375	0.0287375	0.0308426	0.52259	0.543189	0.540541
690	0.0434118	0.0475862	0.0437931	0.0715294	0.0474828	0.0317931	0.0253388	0.0312169	0.0335756	0.5	0.52381	0.517442	690	0.0582857	0.0144643	0.0328179	0.0548163	0.0531786	0.0406529	0.0349398	0.0250831	0.0290938	0.496988	0.513289	0.515103
691	0.0375294	0.0217241	0.0110345	0.0519216	0.0164483	0.030069	0.0234417	0.028836	0.030814	0.479675	0.498677	0.49564	691	0.0460408	0.0126786	0.0139175	0.058898	0.0121071	0.0200344	0.0314759	0.0252492	0.0248013	0.474398	0.491694	0.489666
692	0.0375294	0.0441379	0.0265517	0.0264314	0.0388621	0.0542069	0.0234417	0.0276455	0.0334302	0.457995	0.481481	0.475291	692	0.0460408	0.0180357	0.025945	0.0425714	0.0460357	0.0354983	0.0331325	0.0265781	0.0305246	0.460843	0.473422	0.478537
693	0.0277255	0.0355172	0.0265517	0.0342745	0.025069	0.0386897	0.0228997	0.0260582	0.0280523	0.441734	0.460317	0.454942	693	0.0337959	0.0180357	0.0310997	0.0242041	0.0246071	0.0183162	0.0322289	0.0207641	0.027027	0.441265	0.45515	0.45628
694	0.0277255	0.0286207	0.0248276	0.0342745	0.025069	0.0317931	0.0199187	0.0256614	0.0290698	0.421409	0.440476	0.434593	694	0.0235918	0.0269643	0.0293814	0.0262449	0.03175	0.0286254	0.0281627	0.0196013	0.0255962	0.421687	0.433555	0.435612
695	0.0473333	0.0182759	0.00758621	0.0127059	0.0164483	0.0248966	0.0196477	0.0244709	0.0248547	0.402439	0.421958	0.420058	695	0.0276735	0.00553571	0.00532646	0.0282857	0.0174643	0.00800687	0.028012	0.0215947	0.0259141	0.40512	0.420266	0.422893
696	0.0218431	0.0113793	0.0213793	0.00878431	0.0181724	0.018	0.0201897	0.026455	0.0270349	0.388889	0.412698	0.402616	696	0.0235918	0.0126786	0.00532646	0.0323673	0.0263929	0.00800687	0.0277108	0.0204319	0.0235294	0.394578	0.405316	0.405405
697	0.0238039	0.0234483	0.00241379	0.0146667	0.0112759	0.00937931	0.0189702	0.0255291	0.028343	0.376694	0.398148	0.386628	697	0.0113469	0.00732143	0.00360825	0.0282857	0.0103214	0.0131615	0.0260542	0.0189369	0.0203498	0.378012	0.390365	0.392687
698	0.0198824	0.0113793	0.00241379	0.0225098	0.0164483	0.0197241	0.0188347	0.0248677	0.0238372	0.361789	0.378307	0.375	698	0.021551	0.00375	0.00704467	0.0323673	0.00675	-0.000584192	0.0254518	0.0172757	0.0251192	0.36747	0.372093	0.376789
699	0.0159608	0.0182759	0.00758621	0.0107451	0.00610345	0.0162759	0.0176152	0.0203704	0.0207849	0.346883	0.362434	0.359012	699	0.0133878	0.00910714	0.0156357	0.0201224	0.0138929	0.00972509	0.0225904	0.0204319	0.0222576	0.350904	0.362126	0.36089
700	0.014	0.00448276	0.00413793	0.00486275	0.00955172	0.0128276	0.0189702	0.0199735	0.0215116	0.341463	0.353175	0.353198	700	0.0174694	0.00910714	-0.00154639	0.0262449	-0.00217857	-0.00230241	0.025	0.0172757	0.0197138	0.34488	0.355482	0.346582
701	0.014	0.00965517	0.0110345	0.020549	-0.00251724	0.018	0.0163957	0.0228836	0.0229651	0.327913	0.345238	0.334302	701	0.0195102	0.00553571	0.0121993	0.0262449	0.0138929	0.00113402	0.0236446	0.013289	0.018442	0.331325	0.337209	0.340223
702	0.0277255	0.0234483	0.0162069	0.0127059	0.0164483	0.0283448	0.0172087	0.0236772	0.0209302	0.315718	0.332011	0.327035	702	0.0378776	0.0108929	0.0156357	0.0282857	0.0156786	0.0131615	0.0212349	0.0164452	0.018442	0.320783	0.328904	0.329094
703	0.0257647	-0.00758621	0.00586207	0.0225098	-0.00768966	0.0042069	0.0159892	0.0202381	0.0200581	0.306233	0.32672	0.315407	703	0.0235918	-0.0158929	-0.0135739	0.0221633	-0.00396429	-0.00230241	0.0216867	0.0154485	0.0173291	0.316265	0.325581	0.325914
704	0.0198824	0.0062069	0.017931	0.0185882	-0.00424138	0.0145517	0.0149051	0.0189153	0.0171512	0.300813	0.316138	0.306686	704	0.00930612	-0.00160714	-0.0101375	0.0221633	-0.000392857	0.00285223	0.0218373	0.0167774	0.0213037	0.305723	0.313953	0.317965
705	0.0120392	0.00965517	-0.0062069	0.00486275	0.00610345	0.0111034	0.0149051	0.0207672	0.0197674	0.292683	0.309524	0.306686	705	0.0195102	-0.00517857	-0.00154639	0.0303265	-0.000392857	-0.00573883	0.0224398	0.0129568	0.017965	0.295181	0.303987	0.302067
706	0.0277255	0.0113793	0.00241379	0.0185882	0.00782759	0.0145517	0.0149051	0.0170635	0.0181686	0.285908	0.298942	0.293605	706	0.0113469	0.000178571	-0.0032646	0.0221633	0.00139286	0.00285223	0.0224398	0.0152824	0.0187599	0.295181	0.299003	0.300477
707	0.0257647	-0.00241379	-0.00275862	0.0107451	-0.000793103	-0.00268966	0.0157182	0.018254	0.0177326	0.281843	0.294974	0.289244	707	0.00726531	-0.00696429	-0.0101375	0.00991837	-0.00575	-0.00917526	0.0210843	0.0156146	0.0189189	0.284639	0.29402	0.295707
708	-0.00168627	0.00965517	0.00241379	-0.00494118	0.00265517	0.00593103	0.0170732	0.0157407	0.0172965	0.277778	0.284392	0.28343	708	0.00318367	0.000178571	-0.00154639	0.00787755	-0.00753571	-0.00402062	0.021988	0.0129568	0.0157393	0.286145	0.285714	0.284579
709	0.00419608	0.00965517	-0.00793103	0.0107451	-0.000793103	0.00593103	0.0169377	0.0175926	0.0175872	0.271003	0.279101	0.280523	709	0.0174694	-0.00339286	-0.0101375	0.0017551	-0.00753571	-0.00230241	0.0213855	0.0106312	0.0149444	0.278614	0.280731	0.279809
710	0.00811765	-0.000689655	0.00413793	0.00682353	-0.00251724	-0.00268966	0.0162602	0.0148148	0.0156977	0.269648	0.27381	0.276163	710	0.00930612	-0.00517857	0.00532646	0.00787755	-0.00575	-0.0126117	0.0186747	0.0122924	0.017965	0.27259	0.275748	0.279809
711	0.00811765	-0.000689655	-0.00275862	0.00290196	-0.00424138	0.0042069	0.0146341	0.0166667	0.0184593	0.269648	0.277778	0.268895	711	0.0154286	-0.00517857	-0.0101375	0.0201224	-0.00396429	-0.00917526	0.0179217	0.0129568	0.0189189	0.269578	0.27907	0.27345
712	0.00615686	-0.00413793	-0.0113793	0.00682353	-0.00941379	0.000758621	0.0144986	0.0175926	0.015843	0.262873	0.275132	0.268895	712	0.00930612	-0.00875	-0.0101375	0.0119592	-0.00932143	-0.00573883	0.0173193	0.0164452	0.018283	0.262048	0.270764	0.27504
713	0.00811765	0.00103448	0.000689655	-0.00101961	-0.00596552	-0.00268966	0.0143631	0.0170635	0.0210756	0.258808	0.272487	0.270349	713	0.00726531	-0.00339286	-0.00498282	0.0119592	-0.00753571	-0.0108935	0.0185241	0.0127907	0.0166932	0.260542	0.269103	0.27186
714	0.0100784	-0.000689655	-0.00275862	0.0127059	-0.0111379	-0.000965517	0.0147696	0.0166667	0.0172965	0.256098	0.265873	0.260174	714	0.0154286	-0.0105357	-0.00841924	0.0119592	-0.0111071	-0.00573883	0.0185241	0.0107973	0.0166932	0.266566	0.259136	0.259141
715	0.0159608	-0.000689655	-0.00793103	0.00878431	-0.0111379	0.00248276	0.0151762	0.0153439	0.0148256	0.256098	0.265873	0.258721	715	0.0133878	-0.00696429	-0.00841924	0.0221633	-0.00753571	-0.00745704	0.0185241	0.0114618	0.0146264	0.262048	0.262458	0.267091
716	0.00615686	0.00275862	0.00931034	-0.00298039	0.00955172	-0.000965517	0.0121409	0.0160053	0.0178779	0.250678	0.263228	0.260174	716	0.0113469	-0.00517857	-0.00498282	0.00379592	-0.000392857	-0.00745704	0.0174699	0.0104651	0.0147854	0.259036	0.255814	0.257552
717	0.00615686	-0.00413793	-0.00793103	0.00290196	-0.00768966	0.0042069	0.0155827	0.0167989	0.0162791	0.246612	0.255291	0.255814	717	0.0195102	-0.00517857	-0.00670103	0.00991837	-0.00575	-0.00573883	0.0176205	0.0116279	0.0176471	0.253012	0.254153	0.259141
718	0.00615686	0.00275862	0.000689655	0.0166275	-0.000793103	0.00593103	0.0147696	0.0166667	0.0190407	0.250678	0.257937	0.255814	718	0.0256327	0.00375	0.00189003	0.00991837	-0.000392857	-0.000584192	0.0191265	0.00946844	0.0152623	0.253012	0.257475	0.255962
719	0.00419608	0.00275862	0.000689655	-0.00298039	-0.00941379	0.00937931	0.0154472	0.0181217	0.0172965	0.243902	0.259259	0.257267	719	0.00318367	0.00732143	-0.00154639	0.0017551	0.00139286	-0.00573883	0.0167169	0.0116279	0.0143084	0.25	0.250831	0.257552
720	-0.00168627	0.0062069	0.00758621	0.0127059	-0.00941379	0.0111034	0.0149051	0.0162698	0.0151163	0.247967	0.256614	0.248547	720	0.0195102	-0.00160714	0.00532646	0.00379592	-0.00217857	-0.000584192	0.0171687	0.0114618	0.00969793	0.251506	0.252492	0.252782
721	0.00811765	0.00448276	-0.00275862	0.000941176	-0.000793103	0.00248276	0.0144986	0.0160053	0.0144186	0.247967	0.253968	0.24564	721	0.0133878	-0.00160714	-0.0101375	0.0119592	-0.0111071	-0.00402062	0.0162651	0.00797342	0.00953895	0.246988	0.249169	0.243243
722	-0.00364706	-0.0144828	-0.0165517	0.00290196	-0.000793103	0.00248276	0.0146341	0.0154762	0.0156977	0.243902	0.251323	0.25	722	-0.00906122	-0.00339286	-0.00670103	0.00379592	-0.00932143	-0.0194845	0.0159639	0.0107973	0.0198728	0.245482	0.247508	0.248013
723	-0.00756863	-0.00758621	-0.0182759	-0.00886275	-0.0128621	-0.0113103	0.0147696	0.0141534	0.015407	0.237127	0.242063	0.244186	723	-0.00702041	-0.0230357	-0.0170103	-0.00232653	-0.0146786	-0.0177663	0.0170181	0.00780731	0.0144674	0.246988	0.247508	0.244833
724	0.00811765	0.00275862	-0.00275862	0.00290196	-0.00596552	0.00248276	0.0143631	0.0125661	0.0174419	0.242547	0.251323	0.242733	724	0.00114286	0.00910714	-0.00841924	0.00379592	-0.00753571	0.00800687	0.0170181	0.00980066	0.0141494	0.246988	0.242525	0.241653
725	0.00419608	-0.0162069	-0.0148276	0.00290196	-0.0128621	-0.0147586	0.0134688	0.018254	0.0194767	0.239837	0.243386	0.242733	725	0.00930612	-0.0158929	-0.0152921	0.0180816	-0.0218214	-0.0143299	0.0158133	0.0119601	0.0165342	0.239458	0.240864	0.244833
726	0.00027451	-0.00413793	-0.00103448	-0.00494118	-0.00941379	0.00765517	0.0144986	0.0124339	0.0136773	0.237127	0.243386	0.238372	726	0.00726531	-0.00517857	-0.0152921	0.014	-0.0146786	-0.00573883	0.0161145	0.010299	0.0127186	0.237952	0.242525	0.240064
727	0.00027451	0.0062069	-0.0062069	-0.00101961	-0.00424138	-0.00268966	0.0127371	0.0132275	0.0102035	0.235772	0.243386	0.242733	727	0.00726531	-0.00339286	-0.00498282	0.00787755	-0.0128929	-0.0212027	0.0179217	0.00564784	0.0130366	0.237952	0.23588	0.238474
728	-0.00168627	-0.00413793	-0.00793103	0.00486275	-0.00941379	-0.0113103	0.0155827	0.0133598	0.0123256	0.234417	0.242063	0.239826	728	0.00930612	-0.0176786	-0.00670103	0.0017551	-0.0128929	-0.00745704	0.0174699	0.00780731	0.0144674	0.233434	0.234219	0.233704
729	-0.00756863	-0.000689655	-0.0062069	0.000941176	-0.00596552	0.00765517	0.0162602	0.0146825	0.0144622	0.231707	0.247354	0.236919	729	-0.000897959	0.00910714	-0.00154639	-0.00232653	0.00317857	-0.00745704	0.0167169	0.0119601	0.0165342	0.236446	0.234219	0.233704
730	0.00419608	-0.0110345	0.00758621	-0.00101961	-0.0145862	0.000758621	0.0144986	0.0181217	0.0180233	0.224932	0.240741	0.235465	730	0.00930612	-0.00517857	-0.0101375	0.00583673	-0.00932143	-0.0160481	0.0170181	0.0109635	0.0163752	0.233434	0.230897	0.227345
731	-0.00756863	-0.0127586	-0.00793103	-0.0127843	-0.0128621	-0.00958621	0.0142276	0.0108466	0.0100291	0.226287	0.236772	0.229651	731	-0.00293878	-0.00160714	-0.00154639	-0.0104898	-0.01825	-0.0194845	0.0156627	0.00697674	0.0158983	0.23494	0.227575	0.225755
732	-0.00168627	-0.00931034	-0.00103448	0.0107451	-0.00424138	-0.000965517	0.0157182	0.0134921	0.0103488	0.226287	0.228836	0.225291	732	0.0113469	-0.00339286	-0.0101375	0.0119592	-0.000392857	-0.0126117	0.0174699	0.0119601	0.0163752	0.228916	0.227575	0.225755
733	-0.00364706	-0.00758621	-0.0113793	0.00878431	-0.00768966	0.00248276	0.0161247	0.0153439	0.0118895	0.219512	0.227513	0.223837	733	-0.000897959	-0.0105357	0.00532646	0.00379592	-0.000392857	-0.0160481	0.0164157	0.0111296	0.0171701	0.218373	0.222591	0.225755
734	-0.00560784	-0.00241379	0.000689655	-0.00298039	-0.00251724	0.00765517	0.0130081	0.0130952	0.0145349	0.216802	0.228836	0.22093	734	0.00114286	0.00375	0.00532646	0.00787755	0.00853571	-0.000584192	0.0159639	0.0104651	0.0152623	0.216867	0.222591	0.217806
735	-0.013451	-0.000689655	0.000689655	-0.0108235	-0.00941379	-0.00441379	0.0143631	0.0116402	0.0119913	0.216802	0.219577	0.218023	735	-0.00906122	-0.0105357	-0.0032646	-0.00232653	-0.0146786	-0.00745704	0.0133434	0.00913621	0.00953895	0.213855	0.215947	0.214626
736	0.00223529	-0.00241379	0.00413793	-0.00298039	-0.00251724	0.018	0.0123984	0.0149471	0.0133721	0.207317	0.219577	0.213663	736	-0.000897959	0.00910714	0.00532646	0.00991837	0.00496429	-0.00402062	0.0158133	0.0109635	0.018283	0.218373	0.207641	0.214626
737	0.00419608	-0.00241379	-0.00103448	-0.00101961	0.00610345	0.00765517	0.0128591	0.0152116	0.0108721	0.201897	0.212963	0.210756	737	0.00114286	0.00553571	0.0104811	-0.00436735	-0.00396429	0.00800687	0.015512	0.0101329	0.0136725	0.204819	0.20598	0.203498
738	-0.00560784	0.00965517	0.00413793	-0.0127843	-0.000793103	0.000758621	0.0147696	0.0117725	0.0140843	0.201897	0.210317	0.209302	738	-0.00906122	0.00553571	0.0104811	-0.000285714	0.00853571	0.00113402	0.0142319	0.0122924	0.0151033	0.200301	0.204319	0.203498
739	0.00615686	-0.000689655	0.000689655	0.000941176	0.00437931	0.00937931	0.0136856	0.0161376	0.0118459	0.197832	0.208995	0.202035	739	0.00114286	0.000178571	0.00189003	0.0180816	0.00853571	0.0148797	0.0149699	0.0107973	0.0130366	0.201807	0.200997	0.195548
740	-0.00756863	-0.00413793	-0.0148276	-0.00690196	-0.0145862	-0.00613793	0.0132656	0.0136243	0.0123401	0.197832	0.207672	0.202035	740	-0.00906122	-0.0105357	-0.00498282	-0.0125306	-0.0146786	-0.000584192	0.0153614	0.00996678	0.0160572	0.194277	0.19103	0.193959
741	-0.00168627	-0.00931034	-0.0148276	-0.0108235	-0.00941379	-0.0113103	0.0140921	0.00992063	0.00978198	0.195122	0.198413	0.196221	741	0.00318367	0.00375	-0.00841924	-0.000285714	-0.0111071	-0.00745704	0.014759	0.00780731	0.0133545	0.191265	0.189369	0.192369
742	-0.0154118	0.00103448	0.00241379	-0.00886275	0.000931034	0.0042069	0.0124661	0.0108466	0.0132558	0.184282	0.193122	0.188953	742	-0.00293878	0.0108929	0.00360825	-0.0206939	-0.00753571	0.00285223	0.0140211	0.00531561	0.0117647	0.186747	0.181063	0.18601
743	-0.00364706	-0.00413793	0.000689655	0.0264314	-0.00941379	-0.000965517	0.0135501	0.0130952	0.0104942	0.180217	0.185185	0.18314	743	0.0113469	0.00196429	-0.0135739	-0.00640816	-0.000392857	-0.00745704	0.0124699	0.00697674	0.0139905	0.185241	0.177741	0.17806
744	0.00419608	0.0062069	-0.00275862	0.00878431	0.00265517	0.0145517	0.0132927	0.0141534	0.011686	0.181572	0.185185	0.180233	744	0.0113469	0.00375	0.000171821	0.014	-0.000392857	-0.00230241	0.0118524	0.00465116	0.0124006	0.176205	0.174419	0.168521
745	0.00027451	0.00275862	-0.0062069	0.0107451	-0.0145862	0.000758621	0.0117886	0.0117725	0.0102762	0.169377	0.181217	0.181686	745	0.0235918	-0.0141071	-0.0135739	0.0119592	0.00317857	0.00457045	0.0126807	0.00199336	0.00953895	0.170181	0.166113	0.163752
746	-0.0114902	0.00448276	0.00241379	-0.00690196	-0.00596552	0.0042069	0.0122222	0.0109788	0.00799419	0.168022	0.175926	0.170058	746	-0.00497959	0.00553571	0.000171821	-0.00844898	-0.00396429	0.00113402	0.0120331	0.00365449	0.00715421	0.167169	0.162126	0.158347
747	-0.00756863	-0.0231034	-0.0148276	-0.00298039	-0.00941379	-0.0130345	0.0112737	0.00806878	0.00824128	0.161247	0.165344	0.159884	747	-0.000897959	-0.0266071	-0.0152921	-0.0104898	-0.00753571	-0.022921	0.0107078	0.00581395	0.0141494	0.161145	0.155316	0.162162
748	0.0100784	-0.00586207	-0.00793103	0.0244706	-0.0145862	0.0042069	0.0120054	0.0121693	0.00738372	0.161247	0.161376	0.15843	748	0.0113469	-0.00339286	-0.0152921	0.014	-0.0128929	-0.00402062	0.0122289	0.00232558	0.0135135	0.161145	0.156478	0.152941
749	-0.00168627	0.00103448	0.00413793	0.0127059	0.000931034	0.00593103	0.0100271	0.0125661	0.00991279	0.154472	0.156085	0.161337	749	0.021551	-0.00875	-0.0032646	0.0201224	-0.000392857	0.00113402	0.01	0.0101329	0.0117647	0.153614	0.146678	0.149921
750	0.00223529	-0.00413793	-0.00103448	0.0146667	-0.0145862	0.0042069	0.0112331	0.00859788	0.00792151	0.150407	0.15873	0.151163	750	0.0195102	0.00553571	-0.00841924	0.00583673	0.00317857	-0.00745704	0.0110241	0.00365449	0.009062	0.149699	0.140864	0.144356
751	-0.00560784	-0.00931034	0.00413793	0.0127059	-0.000793103	0.00937931	0.009729			0.144986			751	-0.0151837	0.00553571	-0.00154639	-0.00640816	-0.000392857	-0.0108935	0.00986446			0.145633
752	0.0100784	-0.0162069	-0.0182759	0.00682353	-0.0232069	-0.0113103	0.0135366			0.144986			752	0.0133878	-0.00696429	-0.0187285	0.0160408	-0.0128929	-0.00917526	0.0106325			0.139157
753	-0.00756863	-0.00241379	0.00241379	-0.00494118	-0.00596552	-0.000965517	0.00727642			0.131978			753	-0.00702041	-0.0141071	-0.00154639	-0.00844898	-0.000392857	0.00628866	0.00908133			0.135542
754	0.0159608	0.0062069	0.00413793	0.0244706	0.013	0.00248276	0.011355			0.135501			754	0.0235918	-0.00339286	0.000171821	0.014	0.00853571	0.00457045	0.0100904			0.131476
755	0.00811765	-0.00413793	0.0127586	0.00682353	0.00610345	-0.000965517	0.0123035			0.132114			755	0.00522449	0.00196429	0.0121993	0.00787755	-0.00396429	0.00285223	0.0106476			0.132078
756	0.0179216	0.0062069	0.00586207	0.0166275	0.00265517	0.00593103	0.00934959			0.123848			756	0.0358367	0.00910714	0.00189003	0.00583673	-0.00396429	0.00457045	0.00875			0.127108
757	-0.00756863	0.0182759	0.00413793	-0.0186667	0.00782759	0.0214483	0.00913279			0.122222			757	-0.0233469	0.0198214	0.000171821	-0.00232653	0.0138929	-0.00745704	0.00885542			0.122139
758	-0.0193333	0.00793103	-0.0113793	-0.00101961	-0.00596552	0.000758621	0.0115312			0.116667			758	-0.00293878	0.00375	0.000171821	-0.0145714	-0.0111071	-0.0108935	0.00902108			0.11491
759	-0.0173725	-0.00586207	-0.00965517	-0.00690196	-0.00941379	-0.00958621	0.010813			0.112331			759	0.00114286	-0.00696429	-0.0135739	-0.0104898	-0.0128929	-0.00573883	0.00784639			0.111295
760	-0.0271765	0.0062069	0.00931034	-0.0147451	0.0216207	0.0042069	0.0100949			0.107182			760	-0.0172245	0.00910714	0.00876289	-0.0166122	0.0121071	-0.000584192	0.0088253			0.10738
761	0.0100784	-0.00586207	0.00758621	-0.00298039	-0.00251724	0.000758621	0.00937669			0.109485			761	-0.000897959	0.0180357	-0.0135739	-0.00232653	-0.000392857	0.00285223	0.00718373			0.10753
762	-0.00168627	0.0062069	-0.0062069	0.000941176	-0.000793103	0.00593103	0.0109892			0.102981			762	-0.00497959	0.00553571	-0.0032646	0.0017551	0.00853571	0.00285223	0.0071988			0.106024
763	-0.00756863	-0.0110345	0.00586207	-0.0127843	-0.000793103	0.00765517	0.0140921			0.106504			763	-0.0172245	-0.00696429	0.00360825	-0.00436735	-0.00575	-0.000584192	0.0101958			0.109337
764	0.0100784	-0.00586207	0.00241379	0.00682353	-0.000793103	0.00248276	0.0170732			0.105827			764	0.00522449	-0.00696429	0.00360825	0.00991837	-0.0128929	0.00457045	0.0107681			0.104367
765	-0.00168627	-0.0231034	-0.0113793	0.00486275	-0.0180345	-0.0147586	0.0168022			0.102168			765	0.00930612	-0.0105357	-0.0187285	-0.0104898	-0.0111071	-0.0126117	0.00915663			0.103163
766	-0.00560784	-0.00586207	0.00413793	-0.00690196	0.000931034	0.0145517	0.0146341			0.096748			766	-0.000897959	0.0180357	0.0104811	-0.00232653	0.0210357	0.00628866	0.00698795			0.0959337
767	0.00811765	-0.0110345	-0.0182759	-0.0108235	-0.0163103	-0.00958621	0.0119919			0.0911924			767	0.00930612	-0.0105357	-0.0118557	-0.00844898	-0.00932143	-0.0108935	0.00884036			0.0956325
768	0.00419608	-0.00413793	0.00241379	-0.00101961	0.0198966	0.00937931	0.0098916			0.0861789			768	0.00726531	0.00732143	-0.00670103	-0.00436735	0.01925	-0.00573883	0.00951807			0.088253
769	0.00223529	-0.00758621	0.000689655	0.0107451	-0.00768966	-0.0113103	0.0102304			0.0836043			769	0.00726531	-0.00517857	-0.00154639	-0.000285714	-0.000392857	-0.00402062	0.00864458			0.0832831
770	0.0120392	0.0337931	0.0127586	0.0107451	0.0147241	0.0162759	0.0100271			0.0814363			770	-0.00293878	0.00196429	0.0190722	0.00379592	0.00675	0.0148797	0.00698795			0.0829819
771	0.0198824	-0.00241379	0.00586207	0.0185882	0.000931034	0.000758621	0.00752033			0.0753388			771	0.0133878	-0.0141071	0.00360825	0.00379592	-0.00753571	0.00113402	0.00493976			0.075753
772	-0.00168627	-0.00931034	-0.00793103	0.00486275	-0.0111379	-0.0113103	0.00917344			0.0757453			772	0.00114286	-0.00696429	-0.0118557	-0.00844898	-0.01825	-0.0160481	0.0063253			0.0760542
773	-0.013451	0.00448276	0.017931	0.00878431	0.00610345	0.000758621	0.00761518			0.0673442			773	-0.00906122	0.0126786	0.0139175	-0.00232653	-0.000392857	-0.00230241	0.00358434			0.0700301
774	-0.0154118	0.00103448	0.0127586	-0.0167059	0.00610345	0.00248276	0.00612466			0.0682927			774	-0.00702041	0.00375	-0.00498282	-0.00436735	0.00675	0.00628866	0.00370482			0.0704819
775	-0.00364706	-0.0127586	-0.0131034	0.00290196	-0.000793103	-0.0147586	0.00787263			0.0684282			775	-0.00293878	0.00196429	-0.0118557	-0.00640816	-0.00753571	-0.0108935	0.00673193			0.0694277
776	0.00615686	-0.0127586	-0.0131034	-0.0147451	-0.0128621	-0.0113103	0.00585366			0.0669377			776	-0.00906122	-0.0248214	-0.0152921	0.0119592	-0.0111071	-0.0194845	0.00716867			0.0653614
777	-0.00364706	-0.00413793	0.000689655	-0.00886275	-0.0145862	-0.00268966	0.0100271			0.0685637			777	-0.00497959	-0.00875	0.00532646	-0.0125306	-0.000392857	0.00113402	0.00876506			0.0677711
778	0.00027451	-0.00413793	0.0110345	0.0146667	-0.000793103	0.00248276	0.00692412			0.0666667			778	0.00726531	-0.00339286	-0.00154639	-0.00436735	0.0156786	-0.00573883	0.00531627			0.0652108
779	0.0100784	0.00275862	0.00758621	0.0127059	-0.00251724	-0.000965517	0.00735772			0.0621951			779	0.00930612	0.01625	0.0139175	0.0201224	-0.000392857	0.00457045	0.00688253			0.0629518
780	0.0100784	-0.0213793	-0.00793103	0.00290196	-0.0145862	-0.0130345	0.0100136			0.0626016			780	0.00930612	-0.0105357	-0.00841924	0.0119592	-0.0128929	0.00113402	0.00472892			0.063253
781	-0.00364706	0.00275862	-0.0113793	-0.024549	0.000931034	0.000758621	0.00869919			0.0628726			781	0.00318367	-0.0123214	-0.00670103	-0.00640816	0.00317857	-0.00402062	0.00621988			0.0638554
782	0.0100784	0.00448276	0.00413793	0.000941176	0.025069	-0.00441379	0.0110298			0.0631436			782	0.00318367	-0.0123214	-0.00498282	-0.0125306	-0.00753571	-0.00573883	0.00942771			0.0634036
783	-0.00756863	0.0062069	0.00931034	-0.0304314	0.00955172	0.0111034	0.00836043			0.0577236			783	-0.00702041	-0.00875	0.00360825	-0.00436735	0.0174643	0.00800687	0.00388554			0.0566265
784	0.014	0.0113793	-0.0062069	-0.00298039	0.000931034	0.000758621	0.00752033			0.054878			784	-0.00293878	0.00732143	0.00532646	-0.00232653	-0.00396429	0.00457045	0.00340361			0.0572289
785	0.014	0.00965517	-0.00275862	0.00682353	-0.00941379	-0.00441379	0.00850949			0.0562331			785	-0.000897959	-0.0105357	0.00189003	0.0262449	0.00139286	0.00972509	0.0035241			0.0552711
786	-0.00560784	0.0148276	-0.00103448	0.00290196	-0.00251724	0.00937931	0.0116531			0.0600271			786	-0.00293878	0.0108929	0.0104811	-0.00640816	-0.00217857	0.00628866	0.00893072			0.0603916
787	0.014	-0.00586207	-0.00103448	0.00486275	-0.0128621	-0.0130345	0.0101897			0.0635501			787	0.021551	-0.00875	-0.00154639	0.00379592	-0.00932143	-0.00745704	0.0146386			0.0634036
788	0.00419608	0.00275862	0.00758621	-0.00298039	-0.024931	-0.00613793	0.0241192			0.0669377			788	-0.00702041	-0.00875	0.00189003	-0.0166122	0.00496429	-0.00230241	0.0173193			0.0662651
789	0.00027451	0.00965517	0.0127586	0.00878431	0.00610345	0.00937931	0.0247967			0.0685637			789	-0.00702041	-0.00875	0.0242268	0.00583673	0.00496429	0.00285223	0.0236446			0.0652108
790	-0.00560784	-0.00241379	0.00758621	-0.00886275	0.00782759	0.00937931	0.0215447			0.0651762			790	-0.00906122	0.00553571	0.00189003	-0.0125306	-0.00217857	0.00113402	0.0253012			0.0689759
791	-0.013451	0.0234483	0.017931	-0.00690196	0.00265517	0.00765517	0.0114634			0.0634146			791	-0.0253878	0.01625	0.0104811	-0.00844898	-0.00217857	0.0114433	0.013509			0.0718373
792	0.00419608	-0.00758621	-0.00448276	-0.0147451	0.00265517	-0.00613793	0.0106098			0.0501355			792	-0.00293878	0.00732143	0.0104811	0.0323673	0.00496429	0.0200344	0.00971386			0.0644578
793	-0.00364706	-0.0162069	-0.0165517	0.00290196	0.000931034	-0.000965517	0.00415989			0.0402439			793	0.00522449	-0.02125	-0.00154639	0.00787755	-0.000392857	0.0148797	-5.96386e-05			0.0576807
794	-0.00756863	-0.00241379	-0.00793103	-0.0147451	0.0147241	0.000758621	0.00124119			0.0399729			794	-0.0192653	0.00375	-0.00498282	-0.0166122	0.00139286	0.0131615	0.00170181			0.0555723
795	0.00027451	0.00103448	-0.0113793	0.0107451	0.00265517	-0.0147586	0.00386179			0.046477			795	0.00522449	-0.00339286	0.000171821	0.014	0.00675	-0.00402062	0.00554217			0.0504518
796	-0.013451	-0.00413793	-0.0148276	0.0166275	0.00265517	-0.00786207	0.00177507			0.0413279			796	0.0378776	0.00375	0.00532646	0.00379592	-0.00217857	-0.000584192	0.00346386			0.0472892
797	-0.0173725	-0.00241379	0.000689655	-0.00101961	-0.00251724	-0.00268966	0.00628726			0.0411924			797	-0.000897959	0.00732143	0.00532646	0.0160408	-0.00396429	-0.00745704	0.00496988			0.0453313
798	0.0120392	0.0131034	0.00931034	0.000941176	0.0112759	0.00765517	0.01			0.046206			798	-0.00702041	0.00196429	0.00189003	0.00787755	0.0103214	0.00800687	0.00393072			0.0465361
799	0.00811765	0.0062069	-0.00793103	0.00290196	-0.00424138	0.00937931	0.0051626			0.0443089			799	0.00522449	0.00375	-0.00841924	0.00583673	0.00317857	0.00113402	0.00185241			0.0447289
800	-0.00952941	0.0217241	-0.00103448	0.00290196	0.0181724	-0.000965517	0.00856369			0.0418699			800	-0.0213061	0.0323214	-0.00670103	-0.0145714	0.00675	-0.000584192	0.00585843			0.0423193
